# Supplementary material for: Global profiling of regulatory elements in the histone benzoylation pathway
Source: Nat Commun. 2022 Mar 16;13:1369. doi: 10.1038/s41467-022-29057-2 (PMC8927147; doi:10.1038/s41467-022-29057-2)
Supplement: Supplementary file 5 — Supplementary Data 2 [file 41467_2022_29057_MOESM5_ESM.xlsx]

## Sheet: sample information-1
		number	sample information
		CY255	BY4742 WT +10mM SB, enriched by Kbz motif beads and pan-Kbz antibody
		CY263	BY4742 WT+10mM SB, enriched by Kbz motif beads
		CY263 FT	BY4742 WT+10mM SB, enriched by Kbz motif beads flowthrough
		CY264	BY4742 WT+10mM SB, enriched by Kbz motif beads
		CY264 FT	BY4742 WT+10mM SB, enriched by Kbz motif beads flowthrough
		CY298	BY4742 WT-enriched by Kbz motif beads, replicate 1
		CY299	BY4742 WT-enriched by Kbz motif beads, replicate 2
		CY300	BY4742 WT enriched by Kbz motif beads, replicate 1
		CY301	BY4742 WT enriched by Kbz motif beads, replicate 2
		CY302	BY4742 WT enriched by Kbz motif beads, replicate 1
		CY303	BY4742 WT enriched by Kbz motif beads, replicate 2
		CY304	BY4742 WT+10mM SB-enriched by Kbz motif beads, replicate 1
		CY305	BY4742 WT+10mM SB-enriched by Kbz motif beads, replicate 2
		CY306	BY4742 WT +10mM SB -enriched by Kbz motif beads, replicate 1
		CY307	BY4742 WT +10mM SB -enriched by Kbz motif beads, replicate 2
		CY308	BY4742 WT +10mM SB -enriched by Kbz motif beads, replicate 1
		CY309	BY4742 WT +10mM SB-enriched by Kbz motif beads, replicate 2

## Sheet: filtered
Protein	Protein Description	Protein Position	Modified Peptide Sequence Window	Modifications	Best AScore
P00925|ENO2_YEAST	Enolase 2 OS=Saccharomyces cerevisiae (strain ATCC 204508 / S288c) OX=559292 GN=ENO2 PE=1 SV=2	K338	PARIATAIEKkAADALLLKVN	benzoylation(K)	75.74
P00924|ENO1_YEAST	Enolase 1 OS=Saccharomyces cerevisiae (strain ATCC 204508 / S288c) OX=559292 GN=ENO1 PE=1 SV=3	K5	******MAVSkVYARSVYDSR	benzoylation(K)	1000
P00924|ENO1_YEAST	Enolase 1 OS=Saccharomyces cerevisiae (strain ATCC 204508 / S288c) OX=559292 GN=ENO1 PE=1 SV=3	K67	WMGKGVLHAVkNVNDVIAPAF	benzoylation(K)	54.4
P00924|ENO1_YEAST	Enolase 1 OS=Saccharomyces cerevisiae (strain ATCC 204508 / S288c) OX=559292 GN=ENO1 PE=1 SV=3	K85	PAFVKANIDVkDQKAVDDFLI	benzoylation(K)	1000
P00924|ENO1_YEAST	Enolase 1 OS=Saccharomyces cerevisiae (strain ATCC 204508 / S288c) OX=559292 GN=ENO1 PE=1 SV=3	K195	RIGSEVYHNLkSLTKKRYGAS	benzoylation(K)	14.18
P00924|ENO1_YEAST	Enolase 1 OS=Saccharomyces cerevisiae (strain ATCC 204508 / S288c) OX=559292 GN=ENO1 PE=1 SV=3	K338	PKRIATAIEKkAADALLLKVN	benzoylation(K)	75.74
P00924|ENO1_YEAST	Enolase 1 OS=Saccharomyces cerevisiae (strain ATCC 204508 / S288c) OX=559292 GN=ENO1 PE=1 SV=3	K346	EKKAADALLLkVNQIGTLSES	benzoylation(K)	85.24
P00924|ENO1_YEAST	Enolase 1 OS=Saccharomyces cerevisiae (strain ATCC 204508 / S288c) OX=559292 GN=ENO1 PE=1 SV=3	K397	LVVGLRTGQIkTGAPARSERL	benzoylation(K)	1000
P00924|ENO1_YEAST	Enolase 1 OS=Saccharomyces cerevisiae (strain ATCC 204508 / S288c) OX=559292 GN=ENO1 PE=1 SV=3	K409	GAPARSERLAkLNQLLRIEEE	benzoylation(K)	1000
P06169|PDC1_YEAST	Pyruvate decarboxylase isozyme 1 OS=Saccharomyces cerevisiae (strain ATCC 204508 / S288c) OX=559292 GN=PDC1 PE=1 SV=7	K345	TTIADAAKGYkPVAVPARTPA	benzoylation(K)	1000
P00330|ADH1_YEAST	Alcohol dehydrogenase 1 OS=Saccharomyces cerevisiae (strain ATCC 204508 / S288c) OX=559292 GN=ADH1 PE=1 SV=5	K226	GEVFIDFTKEkDIVGAVLKAT	benzoylation(K)	49.34
P00330|ADH1_YEAST	Alcohol dehydrogenase 1 OS=Saccharomyces cerevisiae (strain ATCC 204508 / S288c) OX=559292 GN=ADH1 PE=1 SV=5	K335	TLPEIYEKMEkGQIVGRYVVD	benzoylation(K)	1000
P00560|PGK_YEAST	Phosphoglycerate kinase OS=Saccharomyces cerevisiae (strain ATCC 204508 / S288c) OX=559292 GN=PGK1 PE=1 SV=2	K147	KVKASKEDVQkFRHELSSLAD	benzoylation(K)	1000
P00560|PGK_YEAST	Phosphoglycerate kinase OS=Saccharomyces cerevisiae (strain ATCC 204508 / S288c) OX=559292 GN=PGK1 PE=1 SV=2	K193	AAGFLLEKELkYFGKALENPT	benzoylation(K)	42.68
P00560|PGK_YEAST	Phosphoglycerate kinase OS=Saccharomyces cerevisiae (strain ATCC 204508 / S288c) OX=559292 GN=PGK1 PE=1 SV=2	K351	FEFEKFAAGTkALLDEVVKSS	benzoylation(K)	24.33
P00560|PGK_YEAST	Phosphoglycerate kinase OS=Saccharomyces cerevisiae (strain ATCC 204508 / S288c) OX=559292 GN=PGK1 PE=1 SV=2	K380	GGGDTATVAKkYGVTDKISHV	benzoylation(K)	51
P02994|EF1A_YEAST	Elongation factor 1-alpha OS=Saccharomyces cerevisiae (strain ATCC 204508 / S288c) OX=559292 GN=TEF1 PE=1 SV=1	K36	HLIYKCGGIDkRTIEKFEKEA	benzoylation(K)	1000
P02994|EF1A_YEAST	Elongation factor 1-alpha OS=Saccharomyces cerevisiae (strain ATCC 204508 / S288c) OX=559292 GN=TEF1 PE=1 SV=1	K41	CGGIDKRTIEkFEKEAAELGK	benzoylation(K)	14.84
P02994|EF1A_YEAST	Elongation factor 1-alpha OS=Saccharomyces cerevisiae (strain ATCC 204508 / S288c) OX=559292 GN=TEF1 PE=1 SV=1	K178	IVKETSNFIKkVGYNPKTVPF	benzoylation(K)	41.93
P02994|EF1A_YEAST	Elongation factor 1-alpha OS=Saccharomyces cerevisiae (strain ATCC 204508 / S288c) OX=559292 GN=TEF1 PE=1 SV=1	K217	PWYKGWEKETkAGVVKGKTLL	benzoylation(K)	30.63
P02994|EF1A_YEAST	Elongation factor 1-alpha OS=Saccharomyces cerevisiae (strain ATCC 204508 / S288c) OX=559292 GN=TEF1 PE=1 SV=1	K328	IRRGNVCGDAkNDPPKGCASF	benzoylation(K)	14.62
P00549|KPYK1_YEAST	Pyruvate kinase 1 OS=Saccharomyces cerevisiae (strain ATCC 204508 / S288c) OX=559292 GN=CDC19 PE=1 SV=2	K42	NNPETLVALRkAGLNIVRMNF	benzoylation(K)	1000
P00549|KPYK1_YEAST	Pyruvate kinase 1 OS=Saccharomyces cerevisiae (strain ATCC 204508 / S288c) OX=559292 GN=CDC19 PE=1 SV=2	K135	IMYVDYKNITkVISAGRIIYV	benzoylation(K)	1000
P00549|KPYK1_YEAST	Pyruvate kinase 1 OS=Saccharomyces cerevisiae (strain ATCC 204508 / S288c) OX=559292 GN=CDC19 PE=1 SV=2	K166	EVVDDKTLKVkALNAGKICSH	benzoylation(K)	62.39
P14540|ALF_YEAST	Fructose-bisphosphate aldolase OS=Saccharomyces cerevisiae (strain ATCC 204508 / S288c) OX=559292 GN=FBA1 PE=1 SV=3	K10	*MGVEQILKRkTGVIVGEDVH	benzoylation(K)	87.69
P14540|ALF_YEAST	Fructose-bisphosphate aldolase OS=Saccharomyces cerevisiae (strain ATCC 204508 / S288c) OX=559292 GN=FBA1 PE=1 SV=3	K327	NPEGPEKPNKkFFDPRVWVRE	benzoylation(K)	1000
P14540|ALF_YEAST	Fructose-bisphosphate aldolase OS=Saccharomyces cerevisiae (strain ATCC 204508 / S288c) OX=559292 GN=FBA1 PE=1 SV=3	K348	GEKTMGAKITkSLETFRTTNT	benzoylation(K)	1000
P00359|G3P3_YEAST	Glyceraldehyde-3-phosphate dehydrogenase 3 OS=Saccharomyces cerevisiae (strain ATCC 204508 / S288c) OX=559292 GN=TDH3 PE=1 SV=3	K71	DDKHIIVDGKkIATYQERDPA	benzoylation(K)	1000
P00950|PMG1_YEAST	Phosphoglycerate mutase 1 OS=Saccharomyces cerevisiae (strain ATCC 204508 / S288c) OX=559292 GN=GPM1 PE=1 SV=3	K98	RHYGDLQGKDkAETLKKFGEE	benzoylation(K)	29.87
P00360|G3P1_YEAST	Glyceraldehyde-3-phosphate dehydrogenase 1 OS=Saccharomyces cerevisiae (strain ATCC 204508 / S288c) OX=559292 GN=TDH1 PE=1 SV=3	K71	DDKHIIIDGVkIATYQERDPA	benzoylation(K)	1000
P00360|G3P1_YEAST	Glyceraldehyde-3-phosphate dehydrogenase 1 OS=Saccharomyces cerevisiae (strain ATCC 204508 / S288c) OX=559292 GN=TDH1 PE=1 SV=3	K192	TQKTVDGPSHkDWRGGRTASG	benzoylation(K)	1000
P00942|TPIS_YEAST	Triosephosphate isomerase OS=Saccharomyces cerevisiae (strain ATCC 204508 / S288c) OX=559292 GN=TPI1 PE=1 SV=2	K199	RKFLASKLGDkAASELRILYG	benzoylation(K)	1000
P16861|PFKA1_YEAST	ATP-dependent 6-phosphofructokinase subunit alpha OS=Saccharomyces cerevisiae (strain ATCC 204508 / S288c) OX=559292 GN=PFK1 PE=1 SV=1	K344	RFTKEEVAPYkNLSIVGLVGS	benzoylation(K)	1000
P02407|RS17A_YEAST	40S ribosomal protein S17-A OS=Saccharomyces cerevisiae (strain ATCC 204508 / S288c) OX=559292 GN=RPS17A PE=1 SV=1	K14	VRTKTVKRASkALIERYYPKL	benzoylation(K)	1000
P05740|RL17A_YEAST	60S ribosomal protein L17-A OS=Saccharomyces cerevisiae (strain ATCC 204508 / S288c) OX=559292 GN=RPL17A PE=1 SV=4	K80	TAQGKEFGVTkARWPAKSVKF	benzoylation(K)	1000
Q01855|RS15_YEAST	40S ribosomal protein S15 OS=Saccharomyces cerevisiae (strain ATCC 204508 / S288c) OX=559292 GN=RPS15 PE=1 SV=1	K64	AGFMKKLRAAkLAAPENEKPA	benzoylation(K)	13.99
P42826|XKS1_YEAST	Xylulose kinase OS=Saccharomyces cerevisiae (strain ATCC 204508 / S288c) OX=559292 GN=XKS1 PE=1 SV=2	K508	ERTFFVGGASkNDAIVKKFAQ	benzoylation(K)	1000
P53252|PIL1_YEAST	Sphingolipid long chain base-responsive protein PIL1 OS=Saccharomyces cerevisiae (strain ATCC 204508 / S288c) OX=559292 GN=PIL1 PE=1 SV=1	K35	PSTTKGRFFGkGGLAYSFRRS	benzoylation(K)	1000
P07264|LEUC_YEAST	3-isopropylmalate dehydratase OS=Saccharomyces cerevisiae (strain ATCC 204508 / S288c) OX=559292 GN=LEU1 PE=1 SV=3	K88	KNFKSLDTFIkQTDSRLQVKT	benzoylation(K)	1000
Q12230|LSP1_YEAST	Sphingolipid long chain base-responsive protein LSP1 OS=Saccharomyces cerevisiae (strain ATCC 204508 / S288c) OX=559292 GN=LSP1 PE=1 SV=1	K269	ESWTLDMAAVkPTLSFHQTVD	benzoylation(K)	1000
P40470|RRT14_YEAST	Regulator of rDNA transcription protein 14 OS=Saccharomyces cerevisiae (strain ATCC 204508 / S288c) OX=559292 GN=RRT14 PE=1 SV=1	K148	ELEDIQQSILkDTVSTANTDR	benzoylation(K)	1000
Q06108|RGC1_YEAST	Regulator of the glycerol channel 1 OS=Saccharomyces cerevisiae (strain ATCC 204508 / S288c) OX=559292 GN=RGC1 PE=1 SV=1	K644	ACPTKTLASNkGKHQRTPSAL	benzoylation(K)	15.73
P40096|NCB1_YEAST	Negative cofactor 2 complex subunit alpha OS=Saccharomyces cerevisiae (strain ATCC 204508 / S288c) OX=559292 GN=BUR6 PE=1 SV=1	K15	VPVTTQLPPIkPEHEVPLDAG	benzoylation(K)	1000
P50095|IMDH3_YEAST	Inosine-5'-monophosphate dehydrogenase 3 OS=Saccharomyces cerevisiae (strain ATCC 204508 / S288c) OX=559292 GN=IMD3 PE=1 SV=1	K32	GLSVQELMDSkTRGGLTYNDF	benzoylation(K)	1000
P19097|FAS2_YEAST	Fatty acid synthase subunit alpha OS=Saccharomyces cerevisiae (strain ATCC 204508 / S288c) OX=559292 GN=FAS2 PE=1 SV=2	K170	KKSLDSIPMSkTIKDLVGGKS	benzoylation(K)	16.66
P42942|YG4I_YEAST	Uncharacterized GTP-binding protein YGR210C OS=Saccharomyces cerevisiae (strain ATCC 204508 / S288c) OX=559292 GN=YGR210C PE=1 SV=1	K405	EPGKNDILGFkIAPRSA****	benzoylation(K)	1000
P32597|STH1_YEAST	Nuclear protein STH1/NPS1 OS=Saccharomyces cerevisiae (strain ATCC 204508 / S288c) OX=559292 GN=STH1 PE=1 SV=1	K1257	KSLGIFPTVEkLVEEMREQLD	benzoylation(K)	1000
P53732|RT12_YEAST	37S ribosomal protein S12 mitochondrial OS=Saccharomyces cerevisiae (strain ATCC 204508 / S288c) OX=559292 GN=MRPS12 PE=1 SV=1	K72	VLRVMVLKPKkPNSAQRKACR	benzoylation(K)	1000
P32493|AEP1_YEAST	ATPase expression protein 1 mitochondrial OS=Saccharomyces cerevisiae (strain ATCC 204508 / S288c) OX=559292 GN=AEP1 PE=1 SV=2	K102	VSLKTILVDSkLKFDDIRGVN	benzoylation(K)	1000
P15646|FBRL_YEAST	rRNA 2'-O-methyltransferase fibrillarin OS=Saccharomyces cerevisiae (strain ATCC 204508 / S288c) OX=559292 GN=NOP1 PE=1 SV=1	K102	RHAGVYIARGkEDLLVTKNMA	benzoylation(K)	1000
P15646|FBRL_YEAST	rRNA 2'-O-methyltransferase fibrillarin OS=Saccharomyces cerevisiae (strain ATCC 204508 / S288c) OX=559292 GN=NOP1 PE=1 SV=1	K109	ARGKEDLLVTkNMAPGESVYG	benzoylation(K)	85.24
Q12499|NOP58_YEAST	Nucleolar protein 58 OS=Saccharomyces cerevisiae (strain ATCC 204508 / S288c) OX=559292 GN=NOP58 PE=1 SV=1	K217	RIILTMGIRSkASETDLSEIL	benzoylation(K)	1000
P15646|FBRL_YEAST	rRNA 2'-O-methyltransferase fibrillarin OS=Saccharomyces cerevisiae (strain ATCC 204508 / S288c) OX=559292 GN=NOP1 PE=1 SV=1	K299	EVQKLREERIkPLEQLTLEPY	benzoylation(K)	1000
Q02486|ABF2_YEAST	ARS-binding factor 2 mitochondrial OS=Saccharomyces cerevisiae (strain ATCC 204508 / S288c) OX=559292 GN=ABF2 PE=1 SV=1	K40	KRTQLRNELIkQGPKRPTSAY	benzoylation(K)	1000
Q02486|ABF2_YEAST	ARS-binding factor 2 mitochondrial OS=Saccharomyces cerevisiae (strain ATCC 204508 / S288c) OX=559292 GN=ABF2 PE=1 SV=1	K44	LRNELIKQGPkRPTSAYFLYL	benzoylation(K)	1000
P16521|EF3A_YEAST	Elongation factor 3A OS=Saccharomyces cerevisiae (strain ATCC 204508 / S288c) OX=559292 GN=YEF3 PE=1 SV=4	K873	ASGQFRPLTRkEIEEHCSMLG	benzoylation(K)	1000
Q05024|TRI1_YEAST	Protein TRI1 OS=Saccharomyces cerevisiae (strain ATCC 204508 / S288c) OX=559292 GN=TRI1 PE=1 SV=1	K45	LYSVNLDSQRkLINELILERF	benzoylation(K)	1000
P36105|RL14A_YEAST	60S ribosomal protein L14-A OS=Saccharomyces cerevisiae (strain ATCC 204508 / S288c) OX=559292 GN=RPL14A PE=1 SV=1	K8	***MSTDSIVkASNWRLVEVG	benzoylation(K)	1000
P00830|ATPB_YEAST	ATP synthase subunit beta mitochondrial OS=Saccharomyces cerevisiae (strain ATCC 204508 / S288c) OX=559292 GN=ATP2 PE=1 SV=2	K434	LGMDELSEQDkLTVERARKIQ	benzoylation(K)	1000
P02994|EF1A_YEAST	Elongation factor 1-alpha OS=Saccharomyces cerevisiae (strain ATCC 204508 / S288c) OX=559292 GN=TEF1 PE=1 SV=1	K170	WDESRFQEIVkETSNFIKKVG	benzoylation(K)	1000
P53252|PIL1_YEAST	Sphingolipid long chain base-responsive protein PIL1 OS=Saccharomyces cerevisiae (strain ATCC 204508 / S288c) OX=559292 GN=PIL1 PE=1 SV=1	K103	NDDDVSDITDkLGVLIYEVSE	benzoylation(K)	1000
P53252|PIL1_YEAST	Sphingolipid long chain base-responsive protein PIL1 OS=Saccharomyces cerevisiae (strain ATCC 204508 / S288c) OX=559292 GN=PIL1 PE=1 SV=1	K269	NEWTLDSAQVkPTLSFKQDYE	benzoylation(K)	1000
O13535|YH11B_YEAST	Transposon Ty1-H Gag-Pol polyprotein OS=Saccharomyces cerevisiae (strain ATCC 204508 / S288c) OX=559292 GN=TY1B-H PE=3 SV=1	K1216	DSNAYTTINSkKRSLEDNETE	benzoylation(K)	1000
Q12460|NOP56_YEAST	Nucleolar protein 56 OS=Saccharomyces cerevisiae (strain ATCC 204508 / S288c) OX=559292 GN=NOP56 PE=1 SV=1	K46	EQINDFGAFTkLIELVSFAPF	benzoylation(K)	68.32
Q12460|NOP56_YEAST	Nucleolar protein 56 OS=Saccharomyces cerevisiae (strain ATCC 204508 / S288c) OX=559292 GN=NOP56 PE=1 SV=1	K57	LIELVSFAPFkGAAEALENAN	benzoylation(K)	91.9
P15646|FBRL_YEAST	rRNA 2'-O-methyltransferase fibrillarin OS=Saccharomyces cerevisiae (strain ATCC 204508 / S288c) OX=559292 GN=NOP1 PE=1 SV=1	K262	IIALNSHMFLkDQGGVVISIK	benzoylation(K)	1000
P15646|FBRL_YEAST	rRNA 2'-O-methyltransferase fibrillarin OS=Saccharomyces cerevisiae (strain ATCC 204508 / S288c) OX=559292 GN=NOP1 PE=1 SV=1	K272	KDQGGVVISIkANCIDSTVDA	benzoylation(K)	1000
P06169|PDC1_YEAST	Pyruvate decarboxylase isozyme 1 OS=Saccharomyces cerevisiae (strain ATCC 204508 / S288c) OX=559292 GN=PDC1 PE=1 SV=7	K8	***MSEITLGkYLFERLKQVN	benzoylation(K)	1000
Q01080|RPA49_YEAST	DNA-directed RNA polymerase I subunit RPA49 OS=Saccharomyces cerevisiae (strain ATCC 204508 / S288c) OX=559292 GN=RPA49 PE=1 SV=2	K327	SYFIDPQNEDkILCYILAIIM	benzoylation(K)	81.64
P25491|MAS5_YEAST	Mitochondrial protein import protein MAS5 OS=Saccharomyces cerevisiae (strain ATCC 204508 / S288c) OX=559292 GN=YDJ1 PE=1 SV=1	K379	ECVLADFDPAkYNRTRASRGG	benzoylation(K)	16.63
P00560|PGK_YEAST	Phosphoglycerate kinase OS=Saccharomyces cerevisiae (strain ATCC 204508 / S288c) OX=559292 GN=PGK1 PE=1 SV=2	K266	FDKAGAEIVPkLMEKAKAKGV	benzoylation(K)	1000
P31412|VATC_YEAST	V-type proton ATPase subunit C OS=Saccharomyces cerevisiae (strain ATCC 204508 / S288c) OX=559292 GN=VMA5 PE=1 SV=4	K128	TRKFKLDKSIkDLITLISNES	benzoylation(K)	1000
Q12213|RL7B_YEAST	60S ribosomal protein L7-B OS=Saccharomyces cerevisiae (strain ATCC 204508 / S288c) OX=559292 GN=RPL7B PE=1 SV=3	K15	KILTPESQLKkTKAQQKTAEQ	benzoylation(K)	1000
P36049|EBP2_YEAST	rRNA-processing protein EBP2 OS=Saccharomyces cerevisiae (strain ATCC 204508 / S288c) OX=559292 GN=EBP2 PE=1 SV=1	K336	RQLEKRETLEkIKSLKNKRKH	benzoylation(K)	15.73
P14742|GFA1_YEAST	Glutamine--fructose-6-phosphate aminotransferase [isomerizing] OS=Saccharomyces cerevisiae (strain ATCC 204508 / S288c) OX=559292 GN=GFA1 PE=1 SV=4	K131	FRELKTLLINkGYKFESDTDT	benzoylation(K)	14.84
P38631|FKS1_YEAST	1 3-beta-glucan synthase component FKS1 OS=Saccharomyces cerevisiae (strain ATCC 204508 / S288c) OX=559292 GN=FKS1 PE=1 SV=2	K1237	MNAMLRGGRIkHCEYYQCGKG	benzoylation(K)	1000
P38631|FKS1_YEAST	1 3-beta-glucan synthase component FKS1 OS=Saccharomyces cerevisiae (strain ATCC 204508 / S288c) OX=559292 GN=FKS1 PE=1 SV=2	K1246	IKHCEYYQCGkGRDLGFGTIL	benzoylation(K)	1000
P38631|FKS1_YEAST	1 3-beta-glucan synthase component FKS1 OS=Saccharomyces cerevisiae (strain ATCC 204508 / S288c) OX=559292 GN=FKS1 PE=1 SV=2	K1261	GFGTILNFTTkIGAGMGEQML	benzoylation(K)	1000
Q08746|RRS1_YEAST	Regulator of ribosome biosynthesis OS=Saccharomyces cerevisiae (strain ATCC 204508 / S288c) OX=559292 GN=RRS1 PE=1 SV=1	K148	SGEWVPKWGYkGANKKLDDQW	benzoylation(K)	14.18
P41810|COPB_YEAST	Coatomer subunit beta OS=Saccharomyces cerevisiae (strain ATCC 204508 / S288c) OX=559292 GN=SEC26 PE=1 SV=2	K89	LLYFYWEIVPkLAEDGKLRHE	benzoylation(K)	1000
P38144|ISW1_YEAST	ISWI chromatin-remodeling complex ATPase ISW1 OS=Saccharomyces cerevisiae (strain ATCC 204508 / S288c) OX=559292 GN=ISW1 PE=1 SV=2	K918	QAIARELAPGkTLEEVRAYAK	benzoylation(K)	1000
P40989|FKS2_YEAST	1 3-beta-glucan synthase component GSC2 OS=Saccharomyces cerevisiae (strain ATCC 204508 / S288c) OX=559292 GN=GSC2 PE=1 SV=2	K1256	MNAVLRGGRIkHCEYYQCGKG	benzoylation(K)	1000
Q12019|MDN1_YEAST	Midasin OS=Saccharomyces cerevisiae (strain ATCC 204508 / S288c) OX=559292 GN=MDN1 PE=1 SV=1	K1978	VKQRFRTISDkNKAQLLIEDI	benzoylation(K)	17
P16467|PDC5_YEAST	Pyruvate decarboxylase isozyme 2 OS=Saccharomyces cerevisiae (strain ATCC 204508 / S288c) OX=559292 GN=PDC5 PE=1 SV=4	K8	***MSEITLGkYLFERLSQVN	benzoylation(K)	1000
P06105|SC160_YEAST	Protein SCP160 OS=Saccharomyces cerevisiae (strain ATCC 204508 / S288c) OX=559292 GN=SCP160 PE=1 SV=3	K890	GGHILREIISkAGGEEIRNKS	benzoylation(K)	1000
P20434|RPAB1_YEAST	DNA-directed RNA polymerases I II and III subunit RPABC1 OS=Saccharomyces cerevisiae (strain ATCC 204508 / S288c) OX=559292 GN=RPB5 PE=1 SV=1	K152	VNITHHELVPkHIRLSSDEKR	benzoylation(K)	1000
Q04182|PDR15_YEAST	ATP-dependent permease PDR15 OS=Saccharomyces cerevisiae (strain ATCC 204508 / S288c) OX=559292 GN=PDR15 PE=1 SV=1	K472	LQSESYKNLIkDIDSTLEKNT	benzoylation(K)	1000
Q04182|PDR15_YEAST	ATP-dependent permease PDR15 OS=Saccharomyces cerevisiae (strain ATCC 204508 / S288c) OX=559292 GN=PDR15 PE=1 SV=1	K480	LIKDIDSTLEkNTDEARNIIR	benzoylation(K)	1000
P09457|ATPO_YEAST	ATP synthase subunit 5 mitochondrial OS=Saccharomyces cerevisiae (strain ATCC 204508 / S288c) OX=559292 GN=ATP5 PE=1 SV=1	K200	DKTVDLSISTkIQKLNKVLED	benzoylation(K)	1000
P10869|AK_YEAST	Aspartokinase OS=Saccharomyces cerevisiae (strain ATCC 204508 / S288c) OX=559292 GN=HOM3 PE=1 SV=2	K416	ALPIPDADSLkSLRQAEEKLR	benzoylation(K)	1000
P20448|DBP4_YEAST	ATP-dependent RNA helicase HCA4 OS=Saccharomyces cerevisiae (strain ATCC 204508 / S288c) OX=559292 GN=HCA4 PE=1 SV=2	K205	EADRCLDMGFkKTLDAIVSTL	benzoylation(K)	1000
P20448|DBP4_YEAST	ATP-dependent RNA helicase HCA4 OS=Saccharomyces cerevisiae (strain ATCC 204508 / S288c) OX=559292 GN=HCA4 PE=1 SV=2	K206	ADRCLDMGFKkTLDAIVSTLS	benzoylation(K)	1000
P39101|CAJ1_YEAST	Protein CAJ1 OS=Saccharomyces cerevisiae (strain ATCC 204508 / S288c) OX=559292 GN=CAJ1 PE=1 SV=1	K159	AESLKKDKLSkEQREKLMEME	benzoylation(K)	1000
P43535|GCN20_YEAST	Protein GCN20 OS=Saccharomyces cerevisiae (strain ATCC 204508 / S288c) OX=559292 GN=GCN20 PE=1 SV=1	K298	SEEAKINERLkEMDVLRQEFE	benzoylation(K)	23.14
Q05543|RT103_YEAST	Regulator of Ty1 transposition protein 103 OS=Saccharomyces cerevisiae (strain ATCC 204508 / S288c) OX=559292 GN=RTT103 PE=1 SV=1	K245	LSEIEFVLSAkDPSRLNKNVD	benzoylation(K)	1000
P43609|RSC8_YEAST	Chromatin structure-remodeling complex protein RSC8 OS=Saccharomyces cerevisiae (strain ATCC 204508 / S288c) OX=559292 GN=RSC8 PE=1 SV=1	K434	ESQAIIQELVkLTMEKLESKF	benzoylation(K)	1000
P27810|KTR1_YEAST	Alpha-1 2 mannosyltransferase KTR1 OS=Saccharomyces cerevisiae (strain ATCC 204508 / S288c) OX=559292 GN=KTR1 PE=1 SV=1	K15	MIPASKQPVYkKLGLLLVAVF	benzoylation(K)	1000
P27810|KTR1_YEAST	Alpha-1 2 mannosyltransferase KTR1 OS=Saccharomyces cerevisiae (strain ATCC 204508 / S288c) OX=559292 GN=KTR1 PE=1 SV=1	K16	IPASKQPVYKkLGLLLVAVFT	benzoylation(K)	1000
P38428|CUE1_YEAST	Coupling of ubiquitin conjugation to ER degradation protein 1 OS=Saccharomyces cerevisiae (strain ATCC 204508 / S288c) OX=559292 GN=CUE1 PE=1 SV=2	K196	KNLETKLQSDkDLQSLLT***	benzoylation(K)	1000
P40012|PPOX_YEAST	Protoporphyrinogen oxidase OS=Saccharomyces cerevisiae (strain ATCC 204508 / S288c) OX=559292 GN=HEM14 PE=1 SV=1	K89	DGTVLIMDTLkDLGKEAVIQS	benzoylation(K)	14.76
P40094|COG3_YEAST	Conserved oligomeric Golgi complex subunit 3 OS=Saccharomyces cerevisiae (strain ATCC 204508 / S288c) OX=559292 GN=COG3 PE=1 SV=1	K658	ILTLARELVPkVVNNMVDART	benzoylation(K)	1000
P36007|LTHAD_YEAST	L-threo-3-hydroxyaspartate ammonia-lyase OS=Saccharomyces cerevisiae (strain ATCC 204508 / S288c) OX=559292 GN=SRY1 PE=1 SV=1	K263	ILTVSDQELVkCMHFLAERMK	benzoylation(K)	1000
Q12236|PKH2_YEAST	Serine/threonine-protein kinase PKH2 OS=Saccharomyces cerevisiae (strain ATCC 204508 / S288c) OX=559292 GN=PKH2 PE=1 SV=1	K908	INLRQQGTKIkELIIPLEMGT	benzoylation(K)	1000
Q00402|NUM1_YEAST	Nuclear migration protein NUM1 OS=Saccharomyces cerevisiae (strain ATCC 204508 / S288c) OX=559292 GN=NUM1 PE=1 SV=2	K196	KSWNDEKESLkLLKTDLEILT	benzoylation(K)	26.51
P17119|KAR3_YEAST	Kinesin-like protein KAR3 OS=Saccharomyces cerevisiae (strain ATCC 204508 / S288c) OX=559292 GN=KAR3 PE=1 SV=1	K344	KQKTNLETLEkIKELEEYIKD	benzoylation(K)	15.73
P18963|IRA1_YEAST	Inhibitory regulator protein IRA1 OS=Saccharomyces cerevisiae (strain ATCC 204508 / S288c) OX=559292 GN=IRA1 PE=1 SV=2	K2240	VTVSNRTFSIkFNNVYKISNL	benzoylation(K)	71.86
P52893|ALAM_YEAST	Probable alanine aminotransferase mitochondrial OS=Saccharomyces cerevisiae (strain ATCC 204508 / S288c) OX=559292 GN=ALT1 PE=1 SV=1	K515	KPQGAMYLFPkIDLPFKAVQE	benzoylation(K)	14.04
P52893|ALAM_YEAST	Probable alanine aminotransferase mitochondrial OS=Saccharomyces cerevisiae (strain ATCC 204508 / S288c) OX=559292 GN=ALT1 PE=1 SV=1	K521	YLFPKIDLPFkAVQEARHLEL	benzoylation(K)	17.2
Q07834|YL032_YEAST	KH domain-containing protein YLL032C OS=Saccharomyces cerevisiae (strain ATCC 204508 / S288c) OX=559292 GN=YLL032C PE=1 SV=1	K729	KKFVLGSASSkSNTSNSNTNG	benzoylation(K)	1000
Q03661|ESC1_YEAST	Silent chromatin protein ESC1 OS=Saccharomyces cerevisiae (strain ATCC 204508 / S288c) OX=559292 GN=ESC1 PE=1 SV=1	K108	RGKSILTTLEkEDALFERSLE	benzoylation(K)	1000
P22579|SIN3_YEAST	Transcriptional regulatory protein SIN3 OS=Saccharomyces cerevisiae (strain ATCC 204508 / S288c) OX=559292 GN=SIN3 PE=1 SV=2	K1473	KWENLKDSIAkTSAGNQGIES	benzoylation(K)	37.72
P0C2J7|YH41B_YEAST	Transposon Ty4-H Gag-Pol polyprotein OS=Saccharomyces cerevisiae (strain ATCC 204508 / S288c) OX=559292 GN=TY4B-H PE=3 SV=1	K1757	IKEKIKEKSIkLLKITGKGNI	benzoylation(K)	1000
P06701|SIR3_YEAST	Regulatory protein SIR3 OS=Saccharomyces cerevisiae (strain ATCC 204508 / S288c) OX=559292 GN=SIR3 PE=1 SV=6	K922	GAWEPAITIEkLKQFSWISVV	benzoylation(K)	1000
P07271|PIF1_YEAST	ATP-dependent DNA helicase PIF1 OS=Saccharomyces cerevisiae (strain ATCC 204508 / S288c) OX=559292 GN=PIF1 PE=1 SV=2	K264	IFYTGSAGTGkSILLREMIKV	benzoylation(K)	1000
P11433|CDC24_YEAST	Cell division control protein 24 OS=Saccharomyces cerevisiae (strain ATCC 204508 / S288c) OX=559292 GN=CDC24 PE=1 SV=2	K610	SLFKLSANEPkLDLRGRIMIM	benzoylation(K)	1000
P14284|DPOZ_YEAST	DNA polymerase zeta catalytic subunit OS=Saccharomyces cerevisiae (strain ATCC 204508 / S288c) OX=559292 GN=REV3 PE=1 SV=1	K1375	NVGNWAQEIVkSKRASTTTTK	benzoylation(K)	1000
Q06116|YP117_YEAST	Uncharacterized protein YPR117W OS=Saccharomyces cerevisiae (strain ATCC 204508 / S288c) OX=559292 GN=YPR117W PE=1 SV=1	K2340	VKRSGTFFNVkSIIIRKTLMS	benzoylation(K)	1000
P40970|LCB2_YEAST	Serine palmitoyltransferase 2 OS=Saccharomyces cerevisiae (strain ATCC 204508 / S288c) OX=559292 GN=LCB2 PE=1 SV=1	K465	VIPLLLYCPSkMPAFSRMMLQ	benzoylation(K)	1000
P38244|PFF1_YEAST	Vacuolar membrane protease OS=Saccharomyces cerevisiae (strain ATCC 204508 / S288c) OX=559292 GN=PFF1 PE=1 SV=3	K357	IGLKFFVISAkTLFYWNCIFL	benzoylation(K)	1000
Q06337|EAF1_YEAST	Chromatin modification-related protein EAF1 OS=Saccharomyces cerevisiae (strain ATCC 204508 / S288c) OX=559292 GN=EAF1 PE=1 SV=2	K660	WLSEDDQELVkNINTYGYNWE	benzoylation(K)	1000
P46945|YGS6_YEAST	Uncharacterized protein YGL176C OS=Saccharomyces cerevisiae (strain ATCC 204508 / S288c) OX=559292 GN=YGL176C PE=4 SV=1	K232	AIFLQDFSSLkLLKIRQVKLK	benzoylation(K)	26.51
P50942|INP52_YEAST	Polyphosphatidylinositol phosphatase INP52 OS=Saccharomyces cerevisiae (strain ATCC 204508 / S288c) OX=559292 GN=INP52 PE=1 SV=1	K44	RSTCAVELVPkAELNGNGFRR	benzoylation(K)	1000
Q12175|MSH5_YEAST	MutS protein homolog 5 OS=Saccharomyces cerevisiae (strain ATCC 204508 / S288c) OX=559292 GN=MSH5 PE=1 SV=1	K874	REFQKNQEIVkKFLSWDLDLE	benzoylation(K)	1000
Q02202|ECM9_YEAST	Protein ECM9 OS=Saccharomyces cerevisiae (strain ATCC 204508 / S288c) OX=559292 GN=ECM9 PE=1 SV=2	K279	PADAFTQELVkWIDRTYAADW	benzoylation(K)	1000
Q03465|RPN4_YEAST	Protein RPN4 OS=Saccharomyces cerevisiae (strain ATCC 204508 / S288c) OX=559292 GN=RPN4 PE=1 SV=1	K331	NRRKQSFVLNkNTIDFERFPS	benzoylation(K)	52.21
P47100|YJ12B_YEAST	Transposon Ty1-JR2 Gag-Pol polyprotein OS=Saccharomyces cerevisiae (strain ATCC 204508 / S288c) OX=559292 GN=TY1B-JR2 PE=3 SV=3	K322	LIMRGLSGEYkFLRYTRHRHL	benzoylation(K)	1000
Q12499|NOP58_YEAST	Nucleolar protein 58 OS=Saccharomyces cerevisiae (strain ATCC 204508 / S288c) OX=559292 GN=NOP58 PE=1 SV=1	K21	GYALLKASDKkIYKSSSLIQD	benzoylation(K)	54.41
Q12499|NOP58_YEAST	Nucleolar protein 58 OS=Saccharomyces cerevisiae (strain ATCC 204508 / S288c) OX=559292 GN=NOP58 PE=1 SV=1	K24	LLKASDKKIYkSSSLIQDLDS	benzoylation(K)	67.58
P15646|FBRL_YEAST	rRNA 2'-O-methyltransferase fibrillarin OS=Saccharomyces cerevisiae (strain ATCC 204508 / S288c) OX=559292 GN=NOP1 PE=1 SV=1	K229	PIIEDARHPQkYRMLIGMVDC	benzoylation(K)	1000
P00549|KPYK1_YEAST	Pyruvate kinase 1 OS=Saccharomyces cerevisiae (strain ATCC 204508 / S288c) OX=559292 GN=CDC19 PE=1 SV=2	K474	IEKAKEFGILkKGDTYVSIQG	benzoylation(K)	26.02
Q04177|UTP5_YEAST	U3 small nucleolar RNA-associated protein 5 OS=Saccharomyces cerevisiae (strain ATCC 204508 / S288c) OX=559292 GN=UTP5 PE=1 SV=1	K284	KSSKKIQIVSkDGRKVPIYNA	benzoylation(K)	1000
Q08235|BRX1_YEAST	Ribosome biogenesis protein BRX1 OS=Saccharomyces cerevisiae (strain ATCC 204508 / S288c) OX=559292 GN=BRX1 PE=1 SV=2	K170	FGVPPNARKSkPFIDHVMSFS	benzoylation(K)	25.38
P46678|TFC5_YEAST	Transcription factor TFIIIB component B'' OS=Saccharomyces cerevisiae (strain ATCC 204508 / S288c) OX=559292 GN=BDP1 PE=1 SV=1	K7	****MSSIVNkSGTRFAPKVR	benzoylation(K)	1000
P46678|TFC5_YEAST	Transcription factor TFIIIB component B'' OS=Saccharomyces cerevisiae (strain ATCC 204508 / S288c) OX=559292 GN=BDP1 PE=1 SV=1	K15	VNKSGTRFAPkVRQRRAATGG	benzoylation(K)	1000
P28007|GAR1_YEAST	H/ACA ribonucleoprotein complex subunit GAR1 OS=Saccharomyces cerevisiae (strain ATCC 204508 / S288c) OX=559292 GN=GAR1 PE=1 SV=1	K77	IYLENKTQVGkVDEILGPLNE	benzoylation(K)	76.75
P50094|IMDH4_YEAST	Inosine-5'-monophosphate dehydrogenase 4 OS=Saccharomyces cerevisiae (strain ATCC 204508 / S288c) OX=559292 GN=IMD4 PE=1 SV=1	K247	YPLASKSATTkQLLCGAAIGT	benzoylation(K)	36.52
P25368|RRP7_YEAST	Ribosomal RNA-processing protein 7 OS=Saccharomyces cerevisiae (strain ATCC 204508 / S288c) OX=559292 GN=RRP7 PE=1 SV=1	K24	IVVPFKLPDHkALPKSQEASL	benzoylation(K)	33.81
Q04500|UTP14_YEAST	U3 small nucleolar RNA-associated protein 14 OS=Saccharomyces cerevisiae (strain ATCC 204508 / S288c) OX=559292 GN=UTP14 PE=1 SV=1	K531	KTGVMNMAFMkNGEAREREAN	benzoylation(K)	1000
P47083|MPP10_YEAST	U3 small nucleolar RNA-associated protein MPP10 OS=Saccharomyces cerevisiae (strain ATCC 204508 / S288c) OX=559292 GN=MPP10 PE=1 SV=1	K39	AYIDSVINTCkNGSITKKAEL	benzoylation(K)	20.32
Q12754|RRP12_YEAST	Ribosomal RNA-processing protein 12 OS=Saccharomyces cerevisiae (strain ATCC 204508 / S288c) OX=559292 GN=RRP12 PE=1 SV=1	K416	NVDEIISQIAkTFIDFLSIRY	benzoylation(K)	1000
P40546|FAF1_YEAST	Protein FAF1 OS=Saccharomyces cerevisiae (strain ATCC 204508 / S288c) OX=559292 GN=FAF1 PE=1 SV=1	K233	GHQDKINKLEkVPMHIRRGMI	benzoylation(K)	1000
Q01855|RS15_YEAST	40S ribosomal protein S15 OS=Saccharomyces cerevisiae (strain ATCC 204508 / S288c) OX=559292 GN=RPS15 PE=1 SV=1	K100	IGSVVGIYNGkAFNQVEIRPE	benzoylation(K)	1000
P20434|RPAB1_YEAST	DNA-directed RNA polymerases I II and III subunit RPABC1 OS=Saccharomyces cerevisiae (strain ATCC 204508 / S288c) OX=559292 GN=RPB5 PE=1 SV=1	K24	RAFRTVKEMVkDRGYFITQEE	benzoylation(K)	32.45
P21538|REB1_YEAST	DNA-binding protein REB1 OS=Saccharomyces cerevisiae (strain ATCC 204508 / S288c) OX=559292 GN=REB1 PE=1 SV=2	K477	RKYHIFEQRGkWTAEEEQELA	benzoylation(K)	35.41
P21538|REB1_YEAST	DNA-binding protein REB1 OS=Saccharomyces cerevisiae (strain ATCC 204508 / S288c) OX=559292 GN=REB1 PE=1 SV=2	K771	PGMKLNGLELkLCYERMKKKV	benzoylation(K)	1000
Q01939|PRS8_YEAST	26S proteasome regulatory subunit 8 homolog OS=Saccharomyces cerevisiae (strain ATCC 204508 / S288c) OX=559292 GN=RPT6 PE=1 SV=4	K108	VAKDINVKDLkASQRVCLRSD	benzoylation(K)	1000
P39015|STM1_YEAST	Suppressor protein STM1 OS=Saccharomyces cerevisiae (strain ATCC 204508 / S288c) OX=559292 GN=STM1 PE=1 SV=3	K46	DVPPPSADPSkARKNRPRPSG	benzoylation(K)	22.73
P38934|BFR1_YEAST	Nuclear segregation protein BFR1 OS=Saccharomyces cerevisiae (strain ATCC 204508 / S288c) OX=559292 GN=BFR1 PE=1 SV=1	K219	TLFNKRAALYkKRDELYSQIR	benzoylation(K)	33.97
P47045|TIM54_YEAST	Mitochondrial import inner membrane translocase subunit TIM54 OS=Saccharomyces cerevisiae (strain ATCC 204508 / S288c) OX=559292 GN=TIM54 PE=1 SV=1	K220	NVIGIFYTMPkPKHIISEDAL	benzoylation(K)	22.85
P32529|RPA12_YEAST	DNA-directed RNA polymerase I subunit RPA12 OS=Saccharomyces cerevisiae (strain ATCC 204508 / S288c) OX=559292 GN=RPA12 PE=1 SV=1	K39	ECSQCKAIYPkSQFSNLKVVT	benzoylation(K)	31.92
Q12680|GLT1_YEAST	Glutamate synthase [NADH] OS=Saccharomyces cerevisiae (strain ATCC 204508 / S288c) OX=559292 GN=GLT1 PE=1 SV=2	K1071	EDLKQLIYDLkCANPRAGISV	benzoylation(K)	1000
P22276|RPC2_YEAST	DNA-directed RNA polymerase III subunit RPC2 OS=Saccharomyces cerevisiae (strain ATCC 204508 / S288c) OX=559292 GN=RET1 PE=1 SV=2	K364	RRVVMAMYNPkMIDDRDYVGN	benzoylation(K)	1000
P38339|RGD1_YEAST	RHO GTPase-activating protein RGD1 OS=Saccharomyces cerevisiae (strain ATCC 204508 / S288c) OX=559292 GN=RGD1 PE=1 SV=1	K7	****MEETAKkPASATVSAKS	benzoylation(K)	18.61
P38811|TRA1_YEAST	Transcription-associated protein 1 OS=Saccharomyces cerevisiae (strain ATCC 204508 / S288c) OX=559292 GN=TRA1 PE=1 SV=1	K1634	MCNIVQRPEAkELAEDFEKEL	benzoylation(K)	151.55
P53178|ALG13_YEAST	UDP-N-acetylglucosamine transferase subunit ALG13 OS=Saccharomyces cerevisiae (strain ATCC 204508 / S288c) OX=559292 GN=ALG13 PE=1 SV=1	K7	****MGIIEEkALFVTCGATV	benzoylation(K)	1000
Q99220|OS9_YEAST	Protein OS-9 homolog OS=Saccharomyces cerevisiae (strain ATCC 204508 / S288c) OX=559292 GN=YOS9 PE=1 SV=1	K162	RDESLVYRLGkPKANVEEREF	benzoylation(K)	22.85
P35844|KES1_YEAST	Oxysterol-binding protein homolog 4 OS=Saccharomyces cerevisiae (strain ATCC 204508 / S288c) OX=559292 GN=KES1 PE=1 SV=1	K303	ARIPAEHLNVkPLEEQHPLES	benzoylation(K)	40.43
P22136|AEP2_YEAST	ATPase expression protein 2 mitochondrial OS=Saccharomyces cerevisiae (strain ATCC 204508 / S288c) OX=559292 GN=AEP2 PE=1 SV=3	K184	FSLYAEKVDAkRNQVNLRNTK	benzoylation(K)	1000
Q12494|KCS1_YEAST	Inositol hexakisphosphate kinase 1 OS=Saccharomyces cerevisiae (strain ATCC 204508 / S288c) OX=559292 GN=KCS1 PE=1 SV=1	K789	MGTRQYGVDAkRAKQLSQRAK	benzoylation(K)	1000
P53727|BUD17_YEAST	Putative pyridoxal kinase BUD17 OS=Saccharomyces cerevisiae (strain ATCC 204508 / S288c) OX=559292 GN=BUD17 PE=1 SV=1	K271	VLWLVTSILQkTYDLNIAERG	benzoylation(K)	1000
P53727|BUD17_YEAST	Putative pyridoxal kinase BUD17 OS=Saccharomyces cerevisiae (strain ATCC 204508 / S288c) OX=559292 GN=BUD17 PE=1 SV=1	K311	LKQDLIPSIGkPKTIKI****	benzoylation(K)	1000
P40463|VHS2_YEAST	Protein VHS2 OS=Saccharomyces cerevisiae (strain ATCC 204508 / S288c) OX=559292 GN=VHS2 PE=1 SV=1	K338	PGSAANIMIGkPKSKFHMESS	benzoylation(K)	1000
Q02630|NU116_YEAST	Nucleoporin NUP116/NSP116 OS=Saccharomyces cerevisiae (strain ATCC 204508 / S288c) OX=559292 GN=NUP116 PE=1 SV=2	K895	KSEEQETILGkPKMDEKETAN	benzoylation(K)	22.85
P48234|NOL10_YEAST	Ribosome biogenesis protein ENP2 OS=Saccharomyces cerevisiae (strain ATCC 204508 / S288c) OX=559292 GN=ENP2 PE=1 SV=2	K413	GFFINTELYDkVSLIANPDAY	benzoylation(K)	17.28
P14126|RL3_YEAST	60S ribosomal protein L3 OS=Saccharomyces cerevisiae (strain ATCC 204508 / S288c) OX=559292 GN=RPL3 PE=1 SV=4	K302	ANGATSFDRTkKTITPMGGFV	benzoylation(K)	75.68
P14126|RL3_YEAST	60S ribosomal protein L3 OS=Saccharomyces cerevisiae (strain ATCC 204508 / S288c) OX=559292 GN=RPL3 PE=1 SV=4	K303	NGATSFDRTKkTITPMGGFVH	benzoylation(K)	77.78
Q02785|PDR12_YEAST	ATP-dependent permease PDR12 OS=Saccharomyces cerevisiae (strain ATCC 204508 / S288c) OX=559292 GN=PDR12 PE=1 SV=1	K834	ALNGPNVDLEkVIAEKDVFTW	benzoylation(K)	1000
P28007|GAR1_YEAST	H/ACA ribonucleoprotein complex subunit GAR1 OS=Saccharomyces cerevisiae (strain ATCC 204508 / S288c) OX=559292 GN=GAR1 PE=1 SV=1	K72	YFNAPIYLENkTQVGKVDEIL	benzoylation(K)	67.02
P28274|URA7_YEAST	CTP synthase 1 OS=Saccharomyces cerevisiae (strain ATCC 204508 / S288c) OX=559292 GN=URA7 PE=1 SV=2	K289	EKQRGLELLSkWKATTGNFDE	benzoylation(K)	13.05
P17255|VATA_YEAST	V-type proton ATPase catalytic subunit A OS=Saccharomyces cerevisiae (strain ATCC 204508 / S288c) OX=559292 GN=VMA1 PE=1 SV=3	K528	LMERVTEYAEkLNLCAEYKDR	benzoylation(K)	1000
P05453|ERF3_YEAST	Eukaryotic peptide chain release factor GTP-binding subunit OS=Saccharomyces cerevisiae (strain ATCC 204508 / S288c) OX=559292 GN=SUP35 PE=1 SV=1	K198	KVEEPVKKEEkPVQTEEKTEE	benzoylation(K)	16.66
P53978|EF3B_YEAST	Elongation factor 3B OS=Saccharomyces cerevisiae (strain ATCC 204508 / S288c) OX=559292 GN=HEF3 PE=1 SV=2	K469	YGLCGPNGAGkSTLMRSIANG	benzoylation(K)	1000
P00830|ATPB_YEAST	ATP synthase subunit beta mitochondrial OS=Saccharomyces cerevisiae (strain ATCC 204508 / S288c) OX=559292 GN=ATP2 PE=1 SV=2	K78	NALEIKTPQGkLVLEVAQHLG	benzoylation(K)	1000
P06105|SC160_YEAST	Protein SCP160 OS=Saccharomyces cerevisiae (strain ATCC 204508 / S288c) OX=559292 GN=SCP160 PE=1 SV=3	K942	IVKDAENSVTkTIDIPAERKG	benzoylation(K)	1000
P06105|SC160_YEAST	Protein SCP160 OS=Saccharomyces cerevisiae (strain ATCC 204508 / S288c) OX=559292 GN=SCP160 PE=1 SV=3	K951	TKTIDIPAERkGALIGPGGIV	benzoylation(K)	1000
P53335|PXR1_YEAST	Protein PXR1 OS=Saccharomyces cerevisiae (strain ATCC 204508 / S288c) OX=559292 GN=PXR1 PE=1 SV=1	K170	EDEDDDDKEDkDSDKKKHKKH	benzoylation(K)	16.5
P38708|YHI0_YEAST	Putative proline--tRNA ligase YHR020W OS=Saccharomyces cerevisiae (strain ATCC 204508 / S288c) OX=559292 GN=YHR020W PE=1 SV=1	K630	CGVMECEEDIkESSAKKDDGE	benzoylation(K)	1000
P38708|YHI0_YEAST	Putative proline--tRNA ligase YHR020W OS=Saccharomyces cerevisiae (strain ATCC 204508 / S288c) OX=559292 GN=YHR020W PE=1 SV=1	K635	CEEDIKESSAkKDDGEEFEED	benzoylation(K)	1000
P46669|RPA43_YEAST	DNA-directed RNA polymerase I subunit RPA43 OS=Saccharomyces cerevisiae (strain ATCC 204508 / S288c) OX=559292 GN=RPA43 PE=1 SV=2	K228	VDSNGEPIDGkLRFTVRNVHT	benzoylation(K)	1000
P19097|FAS2_YEAST	Fatty acid synthase subunit alpha OS=Saccharomyces cerevisiae (strain ATCC 204508 / S288c) OX=559292 GN=FAS2 PE=1 SV=2	K248	PGGFTITVARkYLQTRWGLPS	benzoylation(K)	1000
P22217|TRX1_YEAST	Thioredoxin-1 OS=Saccharomyces cerevisiae (strain ATCC 204508 / S288c) OX=559292 GN=TRX1 PE=1 SV=3	K19	SEFDSAIAQDkLVVVDFYATW	benzoylation(K)	36.52
Q06106|MRD1_YEAST	Multiple RNA-binding domain-containing protein 1 OS=Saccharomyces cerevisiae (strain ATCC 204508 / S288c) OX=559292 GN=MRD1 PE=1 SV=1	K854	DAEEEIARMTkKVRKQVATNE	benzoylation(K)	1000
Q12464|RUVB2_YEAST	RuvB-like protein 2 OS=Saccharomyces cerevisiae (strain ATCC 204508 / S288c) OX=559292 GN=RVB2 PE=1 SV=1	K113	GSEIFSLELSkTEALTQAFRK	benzoylation(K)	1000
Q12464|RUVB2_YEAST	RuvB-like protein 2 OS=Saccharomyces cerevisiae (strain ATCC 204508 / S288c) OX=559292 GN=RVB2 PE=1 SV=1	K123	KTEALTQAFRkSIGIKIKEET	benzoylation(K)	1000
P35201|CENPC_YEAST	Inner kinetochore subunit MIF2 OS=Saccharomyces cerevisiae (strain ATCC 204508 / S288c) OX=559292 GN=MIF2 PE=1 SV=1	K311	EKIVYKRKSNkPVLDIDKIVT	benzoylation(K)	1000
P35201|CENPC_YEAST	Inner kinetochore subunit MIF2 OS=Saccharomyces cerevisiae (strain ATCC 204508 / S288c) OX=559292 GN=MIF2 PE=1 SV=1	K318	KSNKPVLDIDkIVTYDESEDE	benzoylation(K)	1000
P32471|EF1B_YEAST	Elongation factor 1-beta OS=Saccharomyces cerevisiae (strain ATCC 204508 / S288c) OX=559292 GN=EFB1 PE=1 SV=4	K120	KAAKPAKPAAkSIVTLDVKPW	benzoylation(K)	16.5
Q02455|MLP1_YEAST	Protein MLP1 OS=Saccharomyces cerevisiae (strain ATCC 204508 / S288c) OX=559292 GN=MLP1 PE=1 SV=2	K605	DLESRIEELQkELEELKTSVP	benzoylation(K)	22.09
Q12347|HRT3_YEAST	F-box protein HRT3 OS=Saccharomyces cerevisiae (strain ATCC 204508 / S288c) OX=559292 GN=HRT3 PE=1 SV=1	K219	SNAESSLSLLkPVHMITYYRY	benzoylation(K)	1000
Q06102|YTH1_YEAST	mRNA 3'-end-processing protein YTH1 OS=Saccharomyces cerevisiae (strain ATCC 204508 / S288c) OX=559292 GN=YTH1 PE=1 SV=1	K178	PQFIIPDEGSkLRIKRDDEIN	benzoylation(K)	1000
Q06102|YTH1_YEAST	mRNA 3'-end-processing protein YTH1 OS=Saccharomyces cerevisiae (strain ATCC 204508 / S288c) OX=559292 GN=YTH1 PE=1 SV=1	K182	IPDEGSKLRIkRDDEINTRKM	benzoylation(K)	1000
Q08641|AB140_YEAST	tRNA(Thr) (cytosine(32)-N(3))-methyltransferase OS=Saccharomyces cerevisiae (strain ATCC 204508 / S288c) OX=559292 GN=ABP140 PE=1 SV=3	K584	GTRVYFFSEEkLREIFTKKYF	benzoylation(K)	1000
Q99216|PNO1_YEAST	Pre-rRNA-processing protein PNO1 OS=Saccharomyces cerevisiae (strain ATCC 204508 / S288c) OX=559292 GN=PNO1 PE=1 SV=1	K135	KLQVRMNLKTkSVELRTNPKF	benzoylation(K)	1000
Q05022|RRP5_YEAST	rRNA biogenesis protein RRP5 OS=Saccharomyces cerevisiae (strain ATCC 204508 / S288c) OX=559292 GN=RRP5 PE=1 SV=1	K1129	DALNDFSLTLkEAFEDKINNV	benzoylation(K)	1000
P29478|SEC65_YEAST	Signal recognition particle subunit SEC65 OS=Saccharomyces cerevisiae (strain ATCC 204508 / S288c) OX=559292 GN=SEC65 PE=1 SV=1	K259	YETPKITAAEkSFKPPKNKYK	benzoylation(K)	26.51
P11938|RAP1_YEAST	DNA-binding protein RAP1 OS=Saccharomyces cerevisiae (strain ATCC 204508 / S288c) OX=559292 GN=RAP1 PE=1 SV=2	K130	QVSGPPLSNMkFYLNRDADAH	benzoylation(K)	40.04
P38708|YHI0_YEAST	Putative proline--tRNA ligase YHR020W OS=Saccharomyces cerevisiae (strain ATCC 204508 / S288c) OX=559292 GN=YHR020W PE=1 SV=1	K25	KPPAESAVAVkSLVFKPKTPK	benzoylation(K)	1000
P33399|LHP1_YEAST	La protein homolog OS=Saccharomyces cerevisiae (strain ATCC 204508 / S288c) OX=559292 GN=LHP1 PE=1 SV=2	K103	LEVSADGENVkRRVPLDLTAA	benzoylation(K)	1000
P12687|RM02_YEAST	54S ribosomal protein L2 mitochondrial OS=Saccharomyces cerevisiae (strain ATCC 204508 / S288c) OX=559292 GN=MRP7 PE=1 SV=1	K116	FIGVALRRDLkLPSPHFEPTV	benzoylation(K)	1000
P36520|RM10_YEAST	54S ribosomal protein L10 mitochondrial OS=Saccharomyces cerevisiae (strain ATCC 204508 / S288c) OX=559292 GN=MRPL10 PE=1 SV=2	K209	AIAAIEKAGGkFTARYYTPLG	benzoylation(K)	1000
Q08208|NOP12_YEAST	Nucleolar protein 12 OS=Saccharomyces cerevisiae (strain ATCC 204508 / S288c) OX=559292 GN=NOP12 PE=1 SV=1	K188	IAETEESGNEkEEESSKKSDN	benzoylation(K)	1000
Q08208|NOP12_YEAST	Nucleolar protein 12 OS=Saccharomyces cerevisiae (strain ATCC 204508 / S288c) OX=559292 GN=NOP12 PE=1 SV=1	K194	SGNEKEEESSkKSDNNEFAIE	benzoylation(K)	1000
Q12306|SMT3_YEAST	Ubiquitin-like protein SMT3 OS=Saccharomyces cerevisiae (strain ATCC 204508 / S288c) OX=559292 GN=SMT3 PE=1 SV=1	K11	MSDSEVNQEAkPEVKPEVKPE	benzoylation(K)	25.7
Q04373|PUF6_YEAST	Pumilio homology domain family member 6 OS=Saccharomyces cerevisiae (strain ATCC 204508 / S288c) OX=559292 GN=PUF6 PE=1 SV=1	K626	YETLKDQKEGkPFLKDLRGVQ	benzoylation(K)	28.69
P0C2I9|YP12B_YEAST	Transposon Ty1-PR1 Gag-Pol polyprotein OS=Saccharomyces cerevisiae (strain ATCC 204508 / S288c) OX=559292 GN=TY1B-PR1 PE=3 SV=1	K1474	IQYDILGLEIkYQRGKYMKLG	benzoylation(K)	1000
P17076|RL8A_YEAST	60S ribosomal protein L8-A OS=Saccharomyces cerevisiae (strain ATCC 204508 / S288c) OX=559292 GN=RPL8A PE=1 SV=4	K111	TAAEKKERLTkEAAAVAEGKS	benzoylation(K)	95.38
P25384|YC21B_YEAST	Transposon Ty2-C Gag-Pol polyprotein OS=Saccharomyces cerevisiae (strain ATCC 204508 / S288c) OX=559292 GN=TY2B-C PE=3 SV=2	K1489	IQYDILGLEIkYQRSKYMKLG	benzoylation(K)	1000

## Sheet: CY255-peptides
Protein Accession	Peptide	Unique	-10lgP	Mass	Length	ppm	m/z	z	RT	Start	End	PTM	AScore
P00925|ENO2_YEAST	R.SGETEDTFIADLVVGLR.T	N	57.38	1820.92	17	8	911.472	2	160.33	376	392
P00925|ENO2_YEAST	R.YPIVSIEDPFAEDDWEAWSHFFK.T	N	53.63	2827.28	23	4.4	943.438	3	162.62	290	312
P00925|ENO2_YEAST	K.IGLDC(+57.02)ASSEFFK.D	N	52.3	1372.63	12	3.7	687.327	2	120.99	244	255	Carbamidomethylation	C5:Carbamidomethylation:1000.00
P00925|ENO2_YEAST	K.GVM(+15.99)NAVNNVNNVIAAAFVK.A	Y	50.93	1960.02	19	9.6	654.354	3	153.39	61	79	Oxidation (M)	M3:Oxidation (M):1000.00
P00925|ENO2_YEAST	R.SIVPSGASTGVHEALEMR.D	N	49.79	1839.91	18	8.2	614.317	3	103.25	33	50
P00925|ENO2_YEAST	R.SIVPSGASTGVHEALEM(+15.99)R.D	N	49.49	1855.91	18	8.3	619.649	3	88.28	33	50	Oxidation (M)	M17:Oxidation (M):1000.00
P00925|ENO2_YEAST	K.AADALLLK(+104.03)VNQIGTLSESIK.A	N	48.81	2187.22	20	11.3	730.087	3	163.91	339	358	benzoylation(K)	K8:benzoylation(K):85.25
P00925|ENO2_YEAST	K.TAGIQIVADDLTVTNPAR.I	Y	48	1853.98	18	9.3	619.008	3	132.27	313	330
P00925|ENO2_YEAST	K.AAQDSFAANWGVM(+15.99)VSHR.S	Y	46.82	1861.85	17	4.2	621.628	3	98.22	359	375	Oxidation (M)	M13:Oxidation (M):1000.00
P00925|ENO2_YEAST	R.GNPTVEVELTTEK.G	N	45.95	1415.71	13	5.3	708.868	2	81.99	16	28
P00925|ENO2_YEAST	R.IGSEVYHNLK.S	N	45.81	1158.6	10	4.5	580.312	2	48.95	186	195
P00925|ENO2_YEAST	K.NVPLYQHLADLSK.S	Y	45.66	1496.8	13	4.9	499.943	3	108.27	127	139
P00925|ENO2_YEAST	K.VNQIGTLSESIK.A	N	44.24	1287.7	12	5.1	644.862	2	85.32	347	358
P00925|ENO2_YEAST	K.WLTGVELADMYHSLM(+15.99)K.R	Y	42.19	1908.91	16	8.2	637.316	3	153.7	273	288	Oxidation (M)	M15:Oxidation (M):39.44
P00925|ENO2_YEAST	K.AVDDFLLSLDGTANK.S	N	41.78	1577.79	15	9.7	789.912	2	145.96	89	103
P00925|ENO2_YEAST	K.AVYAGENFHHGDK.L	Y	40.89	1443.65	13	4.6	482.227	3	29.01	424	436
P00925|ENO2_YEAST	K.LGANAILGVSMAAAR.A	Y	40.85	1413.78	15	9.3	707.902	2	126.04	106	120
P00925|ENO2_YEAST	F.AANWGVM(+15.99)VSHR.S	Y	40.67	1242.59	11	3.5	415.206	3	53.99	365	375	Oxidation (M)	M7:Oxidation (M):1000.00
P00925|ENO2_YEAST	K.YDLDFKNPESDK.S	Y	39.85	1469.67	12	8.7	490.901	3	79.63	259	270
P00925|ENO2_YEAST	F.AANWGVMVSHR.S	Y	39.47	1226.6	11	4.1	409.875	3	71.35	365	375
P00925|ENO2_YEAST	K.AVYAGENFHHGDKL	Y	39.08	1556.74	14	4.4	390.193	4	56.19	424	437
P00925|ENO2_YEAST	K.WLTGVELADMYHSLMK.R	Y	38.38	1892.92	16	9.6	631.986	3	153.17	273	288
P00925|ENO2_YEAST	K.WLTGVELADM(+15.99)YH.S	Y	38	1449.66	12	7	725.842	2	124.9	273	284	Oxidation (M)	M10:Oxidation (M):1000.00
P00925|ENO2_YEAST	K.TFAEAMR.I	Y	37.35	824.385	7	3.6	413.201	2	45.11	179	185
P00925|ENO2_YEAST	K.DGKYDLDFK.N	N	37.1	1099.52	9	5	550.769	2	70.56	256	264
P00925|ENO2_YEAST	K.AADALLLK.V	N	36.71	813.496	8	4.2	407.757	2	75.72	339	346
P00925|ENO2_YEAST	R.TGQIK(+104.03)TGAPAR.S	N	35.64	1202.64	11	4.2	602.331	2	66.39	393	403	benzoylation(K)	K5:benzoylation(K):1000.00
P00925|ENO2_YEAST	N.IQTAEEALDLIVDAIK.A	N	34.5	1740.95	16	7.8	581.329	3	163.64	219	234
P00925|ENO2_YEAST	R.IEEELGDK.A	Y	32.84	931.45	8	4	466.734	2	32.99	416	423
P00925|ENO2_YEAST	N.WGVMVSHR.S	N	32.75	970.481	8	9.4	486.252	2	57.56	368	375
P00925|ENO2_YEAST	K.YDLDFK.N	N	31.4	799.375	6	4.4	400.697	2	79.48	259	264
P00925|ENO2_YEAST	K.TSPYVLPVPF.L	N	30.95	1118.6	10	8.6	560.313	2	160.37	142	151
P00925|ENO2_YEAST	N.AILGVSMAAAR.A	Y	30.56	1058.59	11	15.9	530.311	2	95.06	110	120
P00925|ENO2_YEAST	R.SVYDSR.G	N	30.07	725.334	6	3.2	363.676	2	12.38	10	15
P00925|ENO2_YEAST	K.LGANAILGVSM(+15.99)AAAR.A	Y	29.75	1429.77	15	8.4	477.602	3	105.28	106	120	Oxidation (M)	M11:Oxidation (M):1000.00
P00925|ENO2_YEAST	K.K(+104.03)AADALLLK.V	N	28.79	1045.62	9	3.6	523.818	2	125.52	338	346	benzoylation(K)	K1:benzoylation(K):58.11
P00925|ENO2_YEAST	K.TFAEAM(+15.99)R.I	Y	27.89	840.38	7	3.4	421.199	2	21.72	179	185	Oxidation (M)	M6:Oxidation (M):1000.00
P00925|ENO2_YEAST	K.LNQLLR.I	N	27.71	755.465	6	4.3	378.742	2	52.15	410	415
P00925|ENO2_YEAST	K.TSPYVLPVPFLN.V	N	26.4	1345.73	12	8.6	673.877	2	162.69	142	153
P00925|ENO2_YEAST	K.WLTGVELADM(+15.99)YHSLM(+15.99)K.R	Y	26.2	1924.91	16	6.8	642.647	3	126.56	273	288	Oxidation (M)	M10:Oxidation (M):1000.00;M15:Oxidation (M):1000.00
P00925|ENO2_YEAST	F.MIAPTGAK.T	N	25.45	787.426	8	6.2	394.723	2	30.08	171	178
P00925|ENO2_YEAST	R.LAK(+104.03)LNQLLR.I	N	25.34	1171.71	9	7.4	586.866	2	148.49	407	415	benzoylation(K)	K3:benzoylation(K):1000.00
P00925|ENO2_YEAST	Q.HLADLSK.S	N	25.15	782.429	7	3.2	392.223	2	13.59	133	139
P00925|ENO2_YEAST	K.WLTGVELADMYH.S	Y	25.15	1433.66	12	7.7	717.845	2	144.57	273	284
P00925|ENO2_YEAST	K.AAQDSFAANWGVMVSHR.S	Y	24.08	1845.86	17	9.5	616.299	3	118.24	359	375
P00925|ENO2_YEAST	R.IGSEVYHNLK(+104.03)SLTK.K	N	23.76	1691.89	14	4.2	564.973	3	127.28	186	199	benzoylation(K)	K10:benzoylation(K):14.19
P00925|ENO2_YEAST	K.NVPLYQH.L	Y	20.37	869.439	7	6.9	435.73	2	48.18	127	133
P00925|ENO2_YEAST	R.SVYDSRGNPTVEVELTTEK.G	N	19.07	2123.04	19	4.6	708.69	3	91.83	10	28
P00925|ENO2_YEAST	K.GVMNAVNNVNNVIAAAFVK.A	Y	18.72	1944.03	19	8	973.028	2	157.37	61	79
P00925|ENO2_YEAST	K.ANLDVK(+104.03)DQK.A	N	18.71	1133.57	9	4.5	567.796	2	80.75	80	88	benzoylation(K)	K6:benzoylation(K):0.00
P00925|ENO2_YEAST	M.AVSK(+104.03)VYAR.S	N	17.75	996.54	8	4	499.279	2	79.22	2	9	benzoylation(K)	K4:benzoylation(K):1000.00
P00924|ENO1_YEAST	R.SGETEDTFIADLVVGLR.T	N	57.38	1820.92	17	8	911.472	2	160.33	376	392
P00924|ENO1_YEAST	K.AAQDSFAAGWGVM(+15.99)VSHR.S	Y	54.36	1804.83	17	5.7	602.621	3	97.27	359	375	Oxidation (M)	M13:Oxidation (M):1000.00
P00924|ENO1_YEAST	R.YPIVSIEDPFAEDDWEAWSHFFK.T	N	53.63	2827.28	23	4.4	943.438	3	162.62	290	312
P00924|ENO1_YEAST	K.IGLDC(+57.02)ASSEFFK.D	N	52.3	1372.63	12	3.7	687.327	2	120.99	244	255	Carbamidomethylation	C5:Carbamidomethylation:1000.00
P00924|ENO1_YEAST	K.WLTGPQLADLYHSLMK.R	Y	50.65	1871.96	16	3.2	624.996	3	157.27	273	288
P00924|ENO1_YEAST	R.SIVPSGASTGVHEALEMR.D	N	49.79	1839.91	18	8.2	614.317	3	103.25	33	50
P00924|ENO1_YEAST	R.SIVPSGASTGVHEALEM(+15.99)R.D	N	49.49	1855.91	18	8.3	619.649	3	88.28	33	50	Oxidation (M)	M17:Oxidation (M):1000.00
P00924|ENO1_YEAST	K.AADALLLK(+104.03)VNQIGTLSESIK.A	N	48.81	2187.22	20	11.3	730.087	3	163.91	339	358	benzoylation(K)	K8:benzoylation(K):85.25
P00924|ENO1_YEAST	K.TAGIQIVADDLTVTNPK.R	Y	48.68	1754.94	17	4.8	585.99	3	127.48	313	329
P00924|ENO1_YEAST	K.AAQDSFAAGWGVMVSHR.S	Y	47.85	1788.84	17	9.9	597.292	3	117.42	359	375
P00924|ENO1_YEAST	R.GNPTVEVELTTEK.G	N	45.95	1415.71	13	5.3	708.868	2	81.99	16	28
P00924|ENO1_YEAST	R.IGSEVYHNLK.S	N	45.81	1158.6	10	4.5	580.312	2	48.95	186	195
P00924|ENO1_YEAST	K.NVNDVIAPAFVK.A	Y	45.12	1285.7	12	5.2	643.862	2	111.71	68	79
P00924|ENO1_YEAST	K.VNQIGTLSESIK.A	N	44.24	1287.7	12	5.1	644.862	2	85.32	347	358
P00924|ENO1_YEAST	K.AVDDFLISLDGTANK.S	N	41.78	1577.79	15	9.7	789.912	2	145.96	89	103
P00924|ENO1_YEAST	K.LGANAILGVSLAASR.A	Y	40.53	1411.81	15	10.4	706.922	2	130.47	106	120
P00924|ENO1_YEAST	K.WLTGPQLADLYH.S	Y	38.56	1412.71	12	9	707.368	2	140.73	273	284
P00924|ENO1_YEAST	F.AAGWGVMVSHR.S	Y	38.05	1169.58	11	5.8	585.799	2	70.34	365	375
P00924|ENO1_YEAST	R.IEEELGDNAVFAGENFHHGDK.L	Y	37.38	2327.05	21	10.7	582.775	4	92.28	416	436
P00924|ENO1_YEAST	K.DGKYDLDFK.N	N	37.1	1099.52	9	5	550.769	2	70.56	256	264
P00924|ENO1_YEAST	K.AADALLLK.V	N	36.71	813.496	8	4.2	407.757	2	75.72	339	346
P00924|ENO1_YEAST	F.AAGWGVM(+15.99)VSHR.S	Y	35.87	1185.57	11	3.9	396.199	3	53.62	365	375	Oxidation (M)	M7:Oxidation (M):1000.00
P00924|ENO1_YEAST	R.TGQIK(+104.03)TGAPAR.S	N	35.64	1202.64	11	4.2	602.331	2	66.39	393	403	benzoylation(K)	K5:benzoylation(K):1000.00
P00924|ENO1_YEAST	N.IQTAEEALDLIVDAIK.A	N	34.5	1740.95	16	7.8	581.329	3	163.64	219	234
P00924|ENO1_YEAST	K.TFAEALR.I	Y	33.91	806.429	7	4.5	404.223	2	59.21	179	185
P00924|ENO1_YEAST	G.WGVMVSHR.S	N	32.75	970.481	8	9.4	486.252	2	57.56	368	375
P00924|ENO1_YEAST	K.NVPLYK.H	N	32.17	732.417	6	3.9	367.217	2	45.42	127	132
P00924|ENO1_YEAST	K.YDLDFK.N	N	31.4	799.375	6	4.4	400.697	2	79.48	259	264
P00924|ENO1_YEAST	K.TSPYVLPVPF.L	N	30.95	1118.6	10	8.6	560.313	2	160.37	142	151
P00924|ENO1_YEAST	N.AILGVSLAASR.A	Y	30.36	1056.63	11	8.6	529.326	2	103.02	110	120
P00924|ENO1_YEAST	R.SVYDSR.G	N	30.07	725.334	6	3.2	363.676	2	12.38	10	15
P00924|ENO1_YEAST	K.K(+104.03)AADALLLK.V	N	28.79	1045.62	9	3.6	523.818	2	125.52	338	346	benzoylation(K)	K1:benzoylation(K):58.11
P00924|ENO1_YEAST	K.WLTGPQLADLYHSLM(+15.99)K.R	Y	28.5	1887.96	16	12	630.333	3	141.05	273	288	Oxidation (M)	M15:Oxidation (M):1000.00
P00924|ENO1_YEAST	K.LNQLLR.I	N	27.71	755.465	6	4.3	378.742	2	52.15	410	415
P00924|ENO1_YEAST	K.TSPYVLPVPFLN.V	N	26.4	1345.73	12	8.6	673.877	2	162.69	142	153
P00924|ENO1_YEAST	F.MIAPTGAK.T	N	25.45	787.426	8	6.2	394.723	2	30.08	171	178
P00924|ENO1_YEAST	R.LAK(+104.03)LNQLLR.I	N	25.34	1171.71	9	7.4	586.866	2	148.49	407	415	benzoylation(K)	K3:benzoylation(K):1000.00
P00924|ENO1_YEAST	K.HLADLSK.S	N	25.15	782.429	7	3.2	392.223	2	13.59	133	139
P00924|ENO1_YEAST	K.GVLHAVK(+104.03)NVNDVIAPAFVK.A	Y	23.79	2094.16	19	7.3	699.067	3	154.09	61	79	benzoylation(K)	K7:benzoylation(K):54.40
P00924|ENO1_YEAST	R.IGSEVYHNLK(+104.03)SLTK.K	N	23.76	1691.89	14	4.2	564.973	3	127.28	186	199	benzoylation(K)	K10:benzoylation(K):14.19
P00924|ENO1_YEAST	K.WLTGPQLADLYHSL.M	Y	22.09	1612.83	14	11.6	807.429	2	157.78	273	286
P00924|ENO1_YEAST	R.SVYDSRGNPTVEVELTTEK.G	N	19.07	2123.04	19	4.6	708.69	3	91.83	10	28
P00924|ENO1_YEAST	K.ANIDVK(+104.03)DQK.A	N	18.71	1133.57	9	4.5	567.796	2	80.75	80	88	benzoylation(K)	K6:benzoylation(K):1000.00
P00924|ENO1_YEAST	M.AVSK(+104.03)VYAR.S	N	17.75	996.54	8	4	499.279	2	79.22	2	9	benzoylation(K)	K4:benzoylation(K):1000.00
P00924|ENO1_YEAST	R.AAAAEK(+104.03)NVPLYK.H	Y	17.63	1377.73	12	5.8	689.876	2	105.71	121	132	benzoylation(K)	K6:benzoylation(K):9.45
P06169|PDC1_YEAST	R.TTYVTQRPVYLGLPANLVDLNVPAK.L	Y	55.49	2741.51	25	10.7	914.854	3	155.31	155	179
P06169|PDC1_YEAST	R.M(+15.99)IEIM(+15.99)LPVFDAPQNLVEQAK.L	Y	52.81	2317.17	20	11	773.406	3	158.41	535	554	Oxidation (M)	M1:Oxidation (M):1000.00;M5:Oxidation (M):1000.00
P06169|PDC1_YEAST	R.TPANAAVPASTPLK.Q	Y	50.08	1336.73	14	5.3	669.378	2	69.99	353	366
P06169|PDC1_YEAST	R.YGGVYVGTLSKPEVK.E	Y	49.45	1595.86	15	3.9	532.961	3	84.3	259	273
P06169|PDC1_YEAST	R.NATFPGVQMK.F	N	47.9	1091.54	10	4.3	546.781	2	80.36	318	327
P06169|PDC1_YEAST	R.PVYLGLPANLVDLNVPAK.L	N	47.6	1892.08	18	6	631.703	3	157.93	162	179
P06169|PDC1_YEAST	K.NIVEFHSDHMK.I	Y	46.93	1355.63	11	3.9	452.885	3	51.41	305	315
P06169|PDC1_YEAST	K.LIDLTQFPAFVTPM(+15.99)GK.G	Y	46.75	1792.94	16	3.9	897.482	2	156.75	234	249	Oxidation (M)	M14:Oxidation (M):1000.00
P06169|PDC1_YEAST	R.WAGNANELNAAYAADGYAR.I	N	46.64	1996.9	19	7.9	666.647	3	103.16	45	63
P06169|PDC1_YEAST	K.NPVILADAC(+57.02)C(+57.02)SR.H	Y	46.26	1374.64	12	4.8	688.33	2	73.96	213	224	Carbamidomethylation	C9:Carbamidomethylation:1000.00;C10:Carbamidomethylation:1000.00
P06169|PDC1_YEAST	K.LIDLTQFPAFVTPMGK.G	Y	45.13	1776.95	16	4.8	889.486	2	159.23	234	249
P06169|PDC1_YEAST	R.WGLKPYLFVLNNDGYTIEK.L	Y	44.35	2269.18	19	10.8	757.408	3	155.54	460	478
P06169|PDC1_YEAST	R.YGGVYVGTLSK.P	Y	44.08	1142.6	11	8.1	572.311	2	78.4	259	269
P06169|PDC1_YEAST	K.AQYNEIQGWDHLSLLPTFGAK.D	Y	43.72	2387.19	21	10.3	796.746	3	155.4	485	505
P06169|PDC1_YEAST	K.LLQTPIDM(+15.99)SLKPNDAESEKEVIDTILALVK.D	Y	43.08	3338.79	30	8.7	835.712	4	162.77	180	209	Oxidation (M)	M8:Oxidation (M):1000.00
P06169|PDC1_YEAST	K.IRNATFPGVQMK.F	N	43	1360.73	12	6.6	454.587	3	78.87	316	327
P06169|PDC1_YEAST	K.GYKPVAVPAR.T	Y	42.48	1056.61	10	3.9	529.313	2	45.08	343	352
P06169|PDC1_YEAST	Y.LFVLNNDGYTIEK.L	Y	41.44	1524.78	13	5.6	763.403	2	119.33	466	478
P06169|PDC1_YEAST	R.NATFPGVQM(+15.99)K.F	N	40.28	1107.54	10	5.3	554.779	2	56.75	318	327	Oxidation (M)	M9:Oxidation (M):1000.00
P06169|PDC1_YEAST	N.TVFGLPGDFNLSLLDK.I	N	40.04	1734.92	16	4.8	868.471	2	160.18	21	36
P06169|PDC1_YEAST	R.VATTGEWDK.L	Y	39.73	1005.48	9	4.3	503.748	2	39.1	512	520
P06169|PDC1_YEAST	K.QVNVNTVFGLPGDFNLSLLDK.I	Y	39.41	2289.2	21	9.2	764.081	3	161.45	16	36
P06169|PDC1_YEAST	F.VLNNDGYTIEK.L	Y	38.88	1264.63	11	5.8	633.326	2	61.86	468	478
P06169|PDC1_YEAST	K.NIVEFHSDHM(+15.99)K.I	Y	38.57	1371.62	11	5	458.218	3	35.73	305	315	Oxidation (M)	M10:Oxidation (M):1000.00
P06169|PDC1_YEAST	K.LLTTIADAAK.G	Y	37.43	1015.59	10	5.1	508.805	2	79.2	333	342
P06169|PDC1_YEAST	K.IYEVEGMR.W	Y	37.13	995.475	8	4.5	498.747	2	64.58	37	44
P06169|PDC1_YEAST	F.TTGATLGAAFAAEEIDPK.K	Y	36.46	1761.88	18	5.7	881.952	2	122.45	418	435
P06169|PDC1_YEAST	H.TLGNGDFTVFHR.M	N	34.98	1362.67	12	3	455.231	3	93.35	116	127
P06169|PDC1_YEAST	K.EVIDTILALVK.D	Y	33	1212.73	11	7.6	607.378	2	159.76	199	209
P06169|PDC1_YEAST	K.QLLLHHTLGNGDFTVFHR.M	N	31.71	2104.1	18	7.8	527.035	4	105.94	110	127
P06169|PDC1_YEAST	K.GSIDEQHPR.Y	Y	30.14	1037.49	9	3.4	346.838	3	10.98	250	258
P06169|PDC1_YEAST	K.IYEVEGM(+15.99)R.W	Y	29.14	1011.47	8	3.7	506.744	2	40.62	37	44	Oxidation (M)	M7:Oxidation (M):1000.00
P06169|PDC1_YEAST	R.WGLKPYLF.V	N	28.94	1022.56	8	5.6	512.29	2	149.36	460	467
P06169|PDC1_YEAST	K.YLFER.L	N	27.72	726.37	5	4.3	364.194	2	65.08	9	13
P06169|PDC1_YEAST	K.LIHGPK.A	Y	27.63	663.407	6	3.5	332.712	2	11.05	479	484
P06169|PDC1_YEAST	K.LLQTPIDM(+15.99)SLKPNDAESEK.E	Y	26.65	2144.07	19	5.4	715.7	3	91.03	180	198	Oxidation (M)	M8:Oxidation (M):1000.00
P06169|PDC1_YEAST	K.FVLQK.L	Y	26.04	633.385	5	3.7	317.701	2	44.44	328	332
P06169|PDC1_YEAST	R.M(+15.99)IEIMLPVFDAPQNLVEQAK.L	Y	25.96	2301.17	20	12.2	768.075	3	159.95	535	554	Oxidation (M)	M1:Oxidation (M):6.93
P06169|PDC1_YEAST	R.TTYVTQR.P	Y	24.2	867.445	7	6.7	434.733	2	18.22	155	161
P06169|PDC1_YEAST	K.LIDLTQFPAFVTPM(+15.99).G	Y	23.5	1607.83	14	10.5	804.929	2	161.7	234	247	Oxidation (M)	M14:Oxidation (M):1000.00
P06169|PDC1_YEAST	N.PVILADAC(+57.02)C(+57.02)SR.H	Y	22.68	1260.6	11	4.2	631.308	2	68.81	214	224	Carbamidomethylation	C8:Carbamidomethylation:1000.00;C9:Carbamidomethylation:1000.00
P06169|PDC1_YEAST	R.TTYVTQRPVYL.G	Y	22.02	1339.71	11	8.6	670.87	2	94.91	155	165
P06169|PDC1_YEAST	K.GYK(+104.03)PVAVPAR.T	Y	21.49	1160.63	10	8.5	581.33	2	104.61	343	352	benzoylation(K)	K3:benzoylation(K):1000.00
P06169|PDC1_YEAST	R.WGLKPY.L	N	20.79	762.406	6	7.8	382.214	2	85.03	460	465
P06169|PDC1_YEAST	R.WGLKPYLFVLNNDGY.T	Y	19.61	1797.91	15	13.8	899.974	2	158.67	460	474
P06169|PDC1_YEAST	R.WGLKPYLFVL.N	N	19.07	1234.71	10	4.9	618.366	2	160.89	460	469
P06169|PDC1_YEAST	R.TTYVTQRPVY.L	Y	18.76	1226.63	10	8.8	614.327	2	67.2	155	164
P06169|PDC1_YEAST	R.WGLKPYLFVLN.N	N	18.51	1348.75	11	12.4	675.393	2	158.3	460	470
P06169|PDC1_YEAST	F.GLPGDFNLSLLDK.I	N	18.43	1387.73	13	8.4	694.88	2	151.08	24	36
P06169|PDC1_YEAST	N.LVDLNVPAK.L	N	18.22	967.57	9	4.6	484.795	2	80.78	171	179
P06169|PDC1_YEAST	MSEITLGK.Y	Y	17.95	877.458	8	2.3	439.737	2	32.8	1	8
P06169|PDC1_YEAST	Y.VTQRPVYLGLPANLVDLNVPAK.L	Y	17.79	2376.35	22	5.8	793.13	3	153.78	158	179
P00330|ADH1_YEAST	K.SANLM(+15.99)AGHWVAISGAAGGLGSLAVQYAK.A	Y	58.8	2715.38	28	9.8	906.143	3	152.51	165	192	Oxidation (M)	M5:Oxidation (M):1000.00
P00330|ADH1_YEAST	K.YSGVC(+57.02)HTDLHAWHGDWPLPVK.L	N	58.76	2474.16	21	9.8	619.553	4	117.14	40	60	Carbamidomethylation	C5:Carbamidomethylation:1000.00
P00330|ADH1_YEAST	K.SANLMAGHWVAISGAAGGLGSLAVQYAK.A	Y	54.75	2699.39	28	11.9	900.813	3	155.27	165	192
P00330|ADH1_YEAST	K.C(+57.02)C(+57.02)SDVFNQVVK.S	Y	54.12	1354.6	11	5.8	678.312	2	85.6	277	287	Carbamidomethylation	C1:Carbamidomethylation:1000.00;C2:Carbamidomethylation:1000.00
P00330|ADH1_YEAST	R.VLGIDGGEGKEELFR.S	Y	45.64	1617.84	15	5.3	540.289	3	104.01	198	212
P00330|ADH1_YEAST	K.VVGLSTLPEIYEK.M	Y	42.84	1446.8	13	9.5	724.413	2	128.9	320	332
P00330|ADH1_YEAST	R.SIGGEVFIDFTK.E	Y	42.67	1311.67	12	10.2	656.85	2	136.46	213	224
P00330|ADH1_YEAST	R.VLGIDGGEGK.E	Y	41.06	943.497	10	3.7	472.758	2	53.97	198	207
P00330|ADH1_YEAST	K.GVIFYESHGK.L	Y	40.88	1135.57	10	4.6	568.793	2	56.57	9	18
P00330|ADH1_YEAST	R.EALDFFAR.G	Y	40.88	967.476	8	4.6	484.748	2	112.41	304	311
P00330|ADH1_YEAST	H.WVAISGAAGGLGSLAVQYAK.A	Y	40.6	1918.03	20	10.6	640.358	3	152.9	173	192
P00330|ADH1_YEAST	K.SISIVGSYVGNR.A	Y	40.44	1250.66	12	6.7	417.897	3	94.66	288	299
P00330|ADH1_YEAST	K.ANELLINVK.Y	Y	38.06	1012.59	9	5	507.306	2	90.11	31	39
P00330|ADH1_YEAST	K.LPLVGGHEGAGVVVGM(+15.99)GENVK.G	Y	37	2034.06	21	5.6	679.03	3	97.58	61	81	Oxidation (M)	M16:Oxidation (M):1000.00
P00330|ADH1_YEAST	K.IGDYAGIK.W	Y	36.95	835.444	8	4.7	418.731	2	52.81	85	92
P00330|ADH1_YEAST	W.HGDWPLPVK.L	N	36.21	1047.55	9	4.1	524.784	2	85.12	52	60
P00330|ADH1_YEAST	R.YVVDTSK	N	36.2	810.412	7	3.7	406.215	2	24.8	342	348
P00330|ADH1_YEAST	N.LM(+15.99)AGHWVAISGAAGGLGSLAVQYAK.A	Y	35.82	2443.27	25	4.3	815.433	3	149.68	168	192	Oxidation (M)	M2:Oxidation (M):1000.00
P00330|ADH1_YEAST	H.AWHGDWPLPVK.L	N	34.63	1304.67	11	10.1	435.901	3	112.2	50	60
P00330|ADH1_YEAST	K.GVIFYESH.G	Y	32.62	950.45	8	5.3	476.235	2	78.47	9	16
P00330|ADH1_YEAST	K.EKDIVGAVLK.A	Y	32.12	1070.63	10	4.1	357.887	3	75.33	225	234
P00330|ADH1_YEAST	K.DIVGAVLK.A	Y	31.69	813.496	8	4.6	407.757	2	94.89	227	234
P00330|ADH1_YEAST	L.STLPEIYEK.M	Y	31.02	1078.55	9	4.3	540.287	2	78.08	324	332
P00330|ADH1_YEAST	K.ATDGGAHGVINVSVSEAAIEASTR.Y	Y	27.5	2311.14	24	6.4	771.392	3	113.23	235	258
P00330|ADH1_YEAST	K.EK(+104.03)DIVGAVLK.A	Y	26.02	1174.66	10	6.2	588.341	2	141.67	225	234	benzoylation(K)	K2:benzoylation(K):46.32
P00330|ADH1_YEAST	C.HTDLHAWHGDWPLPVK.L	N	25.29	1907.94	16	5.8	477.996	4	110.32	45	60
P00330|ADH1_YEAST	K.EELFR.S	N	25.1	692.349	5	4.1	347.183	2	46.48	208	212
P00330|ADH1_YEAST	N.LMAGHWVAISGAAGGLGSLAVQYAK.A	Y	22.29	2427.27	25	8	810.105	3	153.63	168	192
P00330|ADH1_YEAST	R.GLVK(+104.03)SPIK.V	Y	22.22	944.57	8	14.3	473.299	2	103.08	312	319	benzoylation(K)	K4:benzoylation(K):22.37
P00330|ADH1_YEAST	K.M(+15.99)EK(+104.03)GQIVGR.Y	Y	21.97	1136.57	9	6.2	569.293	2	76.61	333	341	Oxidation (M); benzoylation(K)	M1:Oxidation (M):1000.00;K3:benzoylation(K):1000.00
P00330|ADH1_YEAST	M.S(+42.01)IPETQK.G	Y	21.02	843.434	7	3.4	422.726	2	43.59	2	8	Acetylation (Protein N-term)	S1:Acetylation (Protein N-term):1000.00
P00330|ADH1_YEAST	K.SANLM(+15.99)AGHWVAISGAAGGLGSLAVQY.A	Y	18.96	2516.25	26	7.3	839.763	3	154.85	165	190	Oxidation (M)	M5:Oxidation (M):1000.00
P00330|ADH1_YEAST	K.SISIVGSYVGNRADTR.E	Y	17.77	1693.87	16	9.5	565.638	3	84.56	288	303
P00330|ADH1_YEAST	C.AGITVYK.A	Y	17.64	750.428	7	3.8	376.223	2	45.02	155	161
P00330|ADH1_YEAST	L.VGGHEGAGVVVGM(+15.99)GENVK.G	Y	17.56	1710.84	18	4.2	571.288	3	50.9	64	81	Oxidation (M)	M13:Oxidation (M):1000.00
P00560|PGK_YEAST	R.HELSSLADVYINDAFGTAHR.A	Y	58.81	2215.07	20	7.4	554.778	4	136.45	150	169
P00560|PGK_YEAST	R.AHSSM(+15.99)VGFDLPQR.A	Y	55.11	1459.69	13	4.2	487.572	3	74.09	170	182	Oxidation (M)	M5:Oxidation (M):1000.00
P00560|PGK_YEAST	R.AHSSMVGFDLPQR.A	Y	51.76	1443.69	13	4	482.24	3	89.03	170	182
P00560|PGK_YEAST	K.TIVWNGPPGVFEFEK.F	Y	50.78	1718.87	15	8.4	860.448	2	153.37	331	345
P00560|PGK_YEAST	R.VDFNVPLDGK.K	Y	47.56	1102.57	10	5.1	552.293	2	101.6	23	32
P00560|PGK_YEAST	K.ISHVSTGGGASLELLEGK.E	Y	46.76	1753.92	18	6	585.651	3	96.78	387	404
P00560|PGK_YEAST	K.ALENPTRPFLAILGGAK.V	Y	42.19	1767	17	5.1	590.012	3	149.11	198	214
P00560|PGK_YEAST	K.LSVQDLDLK.D	Y	40.79	1029.57	9	3.5	515.794	2	102.07	7	15
P00560|PGK_YEAST	K.VLENTEIGDSIFDK.A	Y	40.6	1578.78	14	6.1	790.401	2	116.48	245	258
P00560|PGK_YEAST	K.ASAPGSVILLENLR.Y	Y	40.16	1438.81	14	4	720.417	2	135.99	109	122
P00560|PGK_YEAST	R.AAGFLLEK.E	Y	39.24	847.48	8	4.3	424.749	2	81	183	190
P00560|PGK_YEAST	R.YHIEEEGSR.K	Y	38.83	1118.5	9	4.1	560.259	2	24.29	123	131
P00560|PGK_YEAST	K.YSLAPVAK.E	Y	37.19	847.48	8	4.7	424.75	2	62.3	75	82
P00560|PGK_YEAST	K.LSVQDLDLK(+42.01)DK.R	Y	36.88	1314.7	11	6.1	658.363	2	109.43	7	17	Acetylation (K)	K9:Acetylation (K):11.10
P00560|PGK_YEAST	K.YVLEHHPR.Y	Y	36.17	1049.54	8	3.9	525.78	2	18.97	49	56
P00560|PGK_YEAST	K.LSVQDLDLK(+42.01)DK(+14.02)R.V	Y	35.22	1484.82	12	4.5	495.95	3	79.55	7	18	Acetylation (K); Methylation(KR)	K9:Acetylation (K):8.22;K11:Methylation(KR):8.22
P00560|PGK_YEAST	K.LFAATVAK.A	Y	34.76	819.485	8	2.3	410.751	2	61.36	321	328
P00560|PGK_YEAST	R.IVAALPTIK.Y	Y	34.71	924.601	9	9.4	463.312	2	98.95	40	48
P00560|PGK_YEAST	K.LSVQDLDLK(+42.01)DK(+14.02).R	Y	34.6	1328.72	11	4.3	665.37	2	89.8	7	17	Acetylation (K); Methylation(KR)	K9:Acetylation (K):0.00;K11:Methylation(KR):0.00
P00560|PGK_YEAST	R.YVVLASHLGR.P	Y	33.96	1113.63	10	5.1	557.825	2	71.69	57	66
P00560|PGK_YEAST	R.PFLAILGGAK.V	Y	32.1	985.596	10	5.2	493.808	2	130.85	205	214
P00560|PGK_YEAST	K.LSVQDLDLK(+42.01)DKR.V	Y	31.96	1470.8	12	4.6	491.278	3	97.18	7	18	Acetylation (K)	K9:Acetylation (K):22.85
P00560|PGK_YEAST	H.SSM(+15.99)VGFDLPQR.A	Y	30.58	1251.59	11	3.3	626.805	2	86.9	172	182	Oxidation (M)	M3:Oxidation (M):1000.00
P00560|PGK_YEAST	K.ELK(+104.03)YFGK.A	Y	30.46	987.507	7	4.7	494.763	2	112.11	191	197	benzoylation(K)	K3:benzoylation(K):42.68
P00560|PGK_YEAST	K.LSVQDLDLK(+42.01)DKR(+14.02).V	Y	29.6	1484.82	12	4.8	372.214	4	79.26	7	18	Acetylation (K); Methylation(KR)	K9:Acetylation (K):9.40;R12:Methylation(KR):0.00
P00560|PGK_YEAST	K.LSVQDLDLKDK(+42.01)R(+14.02).V	Y	29.45	1484.82	12	5.8	495.95	3	79.38	7	18	Acetylation (K); Methylation(KR)	K11:Acetylation (K):0.00;R12:Methylation(KR):0.00
P00560|PGK_YEAST	K.LSVQDLDLK(+42.01)DK(+28.03)R.V	Y	28.87	1498.84	12	5.4	500.622	3	113.42	7	18	Acetylation (K); Dimethylation(KR)	K9:Acetylation (K):0.00;K11:Dimethylation(KR):0.00
P00560|PGK_YEAST	H.SSMVGFDLPQR.A	Y	28.39	1235.6	11	5.9	618.809	2	103.2	172	182
P00560|PGK_YEAST	N.TVIIGGGDTATVAK.K	Y	27.91	1301.72	14	9.5	651.873	2	70.94	366	379
P00560|PGK_YEAST	K.ALENPTRPF.L	Y	26.75	1043.54	9	5.2	522.78	2	76.26	198	206
P00560|PGK_YEAST	K.K(+104.03)YGVTDK.I	Y	25.61	913.455	7	2.9	457.736	2	67.3	380	386	benzoylation(K)	K1:benzoylation(K):51.01
P00560|PGK_YEAST	K.SSAAGNTVIIGGGDTATVAK.K	Y	23.69	1788.92	20	8.3	597.319	3	78.59	360	379
P00560|PGK_YEAST	K.EDVQK(+104.03)FR.H	Y	23.55	1024.5	7	4.9	513.259	2	86.01	143	149	benzoylation(K)	K5:benzoylation(K):1000.00
P00560|PGK_YEAST	R.AAGFLLEK(+104.03)ELK.Y	Y	23.33	1321.73	11	5.8	661.875	2	153.82	183	193	benzoylation(K)	K8:benzoylation(K):0.00
P00560|PGK_YEAST	K.LFAATVAK(+104.03)AK.T	Y	22.85	1122.64	10	4.4	562.332	2	112.86	321	330	benzoylation(K)	K8:benzoylation(K):0.00
P00560|PGK_YEAST	K.FAAGTK(+104.03)ALLDEVVK.S	Y	21.63	1564.85	14	11.1	783.441	2	157.35	346	359	benzoylation(K)	K6:benzoylation(K):24.34
P00560|PGK_YEAST	R.YVVLASH.L	Y	20.7	787.423	7	6.6	394.721	2	50.9	57	63
P00560|PGK_YEAST	K.AGAEIVPK.L	Y	18.96	783.449	8	2.9	392.733	2	35.89	259	266
P00560|PGK_YEAST	F.LAILGGAK.V	Y	17.42	741.475	8	5.2	371.747	2	69.71	207	214
P02994|EF1A_YEAST	K.TLLEAIDAIEQPSRPTDKPLR.L	Y	55.17	2362.29	21	6.4	591.582	4	126.88	225	245
P02994|EF1A_YEAST	K.SHINVVVIGHVDSGKSTTTGHLIYK(+14.02).C	Y	49.61	2675.44	25	7.5	669.872	4	88.21	6	30	Methylation(KR)	K25:Methylation(KR):40.10
P02994|EF1A_YEAST	K.SVEM(+15.99)HHEQLEQGVPGDNVGFNVK.N	Y	49.09	2565.19	23	3.2	642.307	4	84.42	289	311	Oxidation (M)	M4:Oxidation (M):1000.00
P02994|EF1A_YEAST	K.SHINVVVIGHVDSGK.S	Y	48.26	1559.84	15	8.1	520.959	3	70.72	6	20
P02994|EF1A_YEAST	K.TVPFVPISGWNGDNMIEATTNAPWYK.G	Y	46.25	2907.39	26	10.2	970.147	3	159.84	185	210
P02994|EF1A_YEAST	K.YQVTVIDAPGHR.D	Y	45.67	1354.7	12	4.8	452.576	3	70.51	85	96
P02994|EF1A_YEAST	K.TVPFVPISGWNGDNM(+15.99)IEATTNAPWYK.G	Y	44.35	2923.39	26	0.6	975.47	3	157.18	185	210	Oxidation (M)	M15:Oxidation (M):1000.00
P02994|EF1A_YEAST	K.FVPSKPM(+15.99)C(+57.02)VEAFSEYPPLGR.F	Y	42.72	2326.11	20	4.9	776.382	3	119.26	402	421	Oxidation (M); Carbamidomethylation	M7:Oxidation (M):1000.00;C8:Carbamidomethylation:1000.00
P02994|EF1A_YEAST	K.STTTGHLIYK(+14.02).C	Y	42.1	1133.61	10	4	567.813	2	40.25	21	30	Methylation(KR)	K10:Methylation(KR):1000.00
P02994|EF1A_YEAST	R.LPLQDVYK.I	Y	40.92	974.544	8	5.2	488.282	2	83.85	246	253
P02994|EF1A_YEAST	K.IGGIGTVPVGR.V	Y	39.79	1024.6	11	5.3	513.312	2	80.25	254	264
P02994|EF1A_YEAST	R.GITIDIALWK(+42.05)FETPK.Y	Y	39.57	1773.01	15	12.4	887.522	2	155.58	70	84	Trimethylation	K10:Trimethylation:55.60
P02994|EF1A_YEAST	K.TLLEAIDAIEQPSRPTDK.P	Y	39.14	1996.05	18	8.2	666.362	3	129.34	225	242
P02994|EF1A_YEAST	R.QTVAVGVIK.S	Y	38.45	913.56	9	4.7	457.789	2	65.59	429	437
P02994|EF1A_YEAST	K.YAWVLDK.L	Y	38.11	893.465	7	4.2	447.741	2	92.52	56	62
P02994|EF1A_YEAST	K.TLLEAIDAIEQPSR.P	Y	35.55	1554.83	14	3.8	778.423	2	141.66	225	238
P02994|EF1A_YEAST	R.QLIVAVNK.M	Y	33.22	883.549	8	4.9	442.784	2	64.94	147	154
P02994|EF1A_YEAST	K.SVEMHHEQLEQGVPGDNVGFNVK.N	Y	32.43	2549.2	23	9.6	638.313	4	90.69	289	311
P02994|EF1A_YEAST	R.FQEIVK.E	Y	30.81	762.428	6	3.2	382.222	2	48.19	165	170
P02994|EF1A_YEAST	R.EHALLAFTLGVR.Q	Y	29.24	1325.75	12	0.5	663.88	2	128.15	135	146
P02994|EF1A_YEAST	R.FDELLEK.N	Y	28	892.454	7	6.6	447.237	2	70.46	370	376
P02994|EF1A_YEAST	K.FVPSKPMC(+57.02)VEAFSEYPPLGR.F	Y	27.79	2310.12	20	8.2	771.053	3	132.78	402	421	Carbamidomethylation	C8:Carbamidomethylation:1000.00
P02994|EF1A_YEAST	K.K(+104.03)VGYNPK.T	Y	27.79	908.476	7	4.9	455.248	2	62	178	184	benzoylation(K)	K1:benzoylation(K):41.94
P02994|EF1A_YEAST	K.NVSVK(+28.03)EIR.R	Y	27.61	971.576	8	4.5	486.798	2	33.1	312	319	Dimethylation(KR)	K5:Dimethylation(KR):56.34
P02994|EF1A_YEAST	R.EHALLAF.T	Y	27.42	799.423	7	4.9	400.721	2	108.08	135	141
P02994|EF1A_YEAST	K.YAWVLDK(+104.03)LK.A	Y	26.42	1238.67	9	10	620.349	2	157.79	56	64	benzoylation(K)	K7:benzoylation(K):5.03
P02994|EF1A_YEAST	K.C(+57.02)GGIDK(+104.03)R.T	Y	26.34	908.418	7	2.6	455.217	2	59.12	31	37	Carbamidomethylation; benzoylation(K)	C1:Carbamidomethylation:1000.00;K6:benzoylation(K):1000.00
P02994|EF1A_YEAST	K.SHINVVVIGHVDSGK(+14.02)STTTGHLIYK.C	Y	26.19	2675.44	25	3.3	669.869	4	88.67	6	30	Methylation(KR)	K15:Methylation(KR):0.00
P02994|EF1A_YEAST	R.GNVC(+57.02)GDAK(+104.03)NDPPK.G	Y	25.29	1474.65	13	4.5	738.336	2	60.53	321	333	Carbamidomethylation; benzoylation(K)	C4:Carbamidomethylation:1000.00;K8:benzoylation(K):14.62
P02994|EF1A_YEAST	K.PM(+15.99)C(+57.02)VEAFSEYPPLGR.F	Y	24.48	1767.8	15	6.1	590.276	3	115.8	407	421	Oxidation (M); Carbamidomethylation	M2:Oxidation (M):1000.00;C3:Carbamidomethylation:1000.00
P02994|EF1A_YEAST	K.SGDAALVK.F	Y	22.5	759.413	8	3.3	380.715	2	21.2	394	401
P02994|EF1A_YEAST	K.FVPSKPM.C	Y	22.26	804.42	7	4.3	403.219	2	54.08	402	408
P02994|EF1A_YEAST	K.STTTGHLIYK.C	Y	19.74	1119.59	10	6.7	560.807	2	36.48	21	30
P02994|EF1A_YEAST	K.VGYNPK.T	Y	19.64	676.354	6	2.9	339.185	2	15.65	179	184
P02994|EF1A_YEAST	K.ETSNFIK.K	Y	19.59	837.423	7	6.5	419.722	2	36.38	171	177
P02994|EF1A_YEAST	K.ETK(+104.03)AGVVK.G	Y	19.41	934.513	8	4	468.266	2	65.33	215	222	benzoylation(K)	K3:benzoylation(K):30.64
P02994|EF1A_YEAST	R.TIEK(+104.03)FEK.E	Y	18.57	997.513	7	3.6	499.765	2	93.26	38	44	benzoylation(K)	K4:benzoylation(K):14.84
P00549|KPYK1_YEAST	R.M(+15.99)NFSHGSYEYHK.S	Y	49.48	1514.62	12	3.9	505.884	3	32.78	50	61	Oxidation (M)	M1:Oxidation (M):1000.00
P00549|KPYK1_YEAST	R.KSEELYPGRPLAIALDTK.G	Y	48.18	2000.09	18	6.9	501.034	4	110.95	69	86
P00549|KPYK1_YEAST	K.KGDTYVSIQGFK.A	Y	48.17	1341.69	12	3.9	448.24	3	80.41	475	486
P00549|KPYK1_YEAST	R.MNFSHGSYEYHK.S	Y	47.31	1498.63	12	3.4	500.552	3	47.77	50	61
P00549|KPYK1_YEAST	K.EPVSDWTDDVEAR.I	Y	47.21	1517.66	13	5.6	759.843	2	89.31	447	459
P00549|KPYK1_YEAST	K.GDTYVSIQGFK.A	Y	44.17	1213.6	11	5.3	607.809	2	95.18	476	486
P00549|KPYK1_YEAST	R.TANDVLTIR.E	Y	43.68	1001.55	9	4.6	501.785	2	71.86	217	225
P00549|KPYK1_YEAST	K.YRPNC(+57.02)PIILVTR.C	Y	43.32	1500.82	12	4.4	501.284	3	92.91	414	425	Carbamidomethylation	C5:Carbamidomethylation:1000.00
P00549|KPYK1_YEAST	K.VTDGVMVAR.G	Y	42.76	946.491	9	4.5	474.255	2	47.31	256	264
P00549|KPYK1_YEAST	K.NGVHMVFASFIR.T	Y	42.71	1376.7	12	6.6	459.911	3	128.33	205	216
P00549|KPYK1_YEAST	R.LTSLNVVAGSDLR.R	Y	41.47	1343.74	13	6.3	672.882	2	101.45	7	19
P00549|KPYK1_YEAST	K.AIIVLSTSGTTPR.L	Y	40.17	1314.75	13	6.2	658.387	2	94.34	397	409
P00549|KPYK1_YEAST	K.SEELYPGRPLAIALDTK.G	Y	39.76	1872	17	5.8	625.011	3	122.77	70	86
P00549|KPYK1_YEAST	K.IM(+15.99)YVDYK.N	Y	39.49	946.447	7	3.6	474.233	2	60.92	125	131	Oxidation (M)	M2:Oxidation (M):1000.00
P00549|KPYK1_YEAST	K.TNNPETLVALR.K	Y	39.46	1226.66	11	5.2	614.341	2	91.56	31	41
P00549|KPYK1_YEAST	R.PLAIALDTK.G	N	39.31	940.559	9	4.5	471.289	2	89.61	78	86
P00549|KPYK1_YEAST	K.IMYVDYK.N	Y	38.56	930.452	7	5.2	466.236	2	73.2	125	131
P00549|KPYK1_YEAST	R.TSIIGTIGPK.T	N	38.46	985.581	10	4.5	493.8	2	85.88	21	30
P00549|KPYK1_YEAST	R.GVFPFVFEK.E	Y	35.32	1068.56	9	10.5	535.295	2	150.53	438	446
P00549|KPYK1_YEAST	R.INFGIEK.A	Y	33.32	819.449	7	5.3	410.734	2	76.4	460	466
P00549|KPYK1_YEAST	K.SNLAGKPVIC(+57.02).A	Y	32.01	1057.56	10	5.4	529.79	2	58.88	287	296	Carbamidomethylation	C10:Carbamidomethylation:1000.00
P00549|KPYK1_YEAST	R.FSHLYR.G	Y	28.98	821.418	6	4.1	411.718	2	33.51	432	437
P00549|KPYK1_YEAST	K.AGAGHSNTLQVSTV	Y	28.96	1340.67	14	8.1	671.347	2	61.72	487	500
P00549|KPYK1_YEAST	K.VTDGVM(+15.99)VAR.G	Y	28.09	962.486	9	4.5	482.252	2	33.97	256	264	Oxidation (M)	M6:Oxidation (M):1000.00
P00549|KPYK1_YEAST	K.VK(+104.03)ALNAGK.I	Y	28.08	903.518	8	3.3	452.768	2	68.96	165	172	benzoylation(K)	K2:benzoylation(K):62.39
P00549|KPYK1_YEAST	H.MVFASFIR.T	Y	28.02	969.511	8	2.6	485.764	2	120.65	209	216
P00549|KPYK1_YEAST	K.SNLAGKPVIC(+57.02)ATQM(+15.99)LESMTYNPR.P	Y	25.78	2596.24	23	7.7	866.429	3	126.8	287	309	Carbamidomethylation; Oxidation (M)	C10:Carbamidomethylation:1000.00;M14:Oxidation (M):8.26
P00549|KPYK1_YEAST	F.SHLYR.G	Y	25.75	674.35	5	5.7	338.184	2	30.07	433	437
P00549|KPYK1_YEAST	K.AGLNIVR.M	Y	24.5	741.45	7	5.7	371.734	2	58.53	43	49
P00549|KPYK1_YEAST	H.M(+15.99)VFASFIR.T	Y	23.24	985.505	8	3.9	493.762	2	108.5	209	216	Oxidation (M)	M1:Oxidation (M):1000.00
P00549|KPYK1_YEAST	R.FSHLYRGVFPFVFEK.E	Y	22.67	1871.97	15	8.5	469.004	4	138.65	432	446
P00549|KPYK1_YEAST	R.FSHLYRGVFPF.V	Y	22.66	1368.7	11	6.3	457.243	3	133.19	432	442
P00549|KPYK1_YEAST	R.GDLGIEIPAPEVLAVQK.K	Y	22.59	1747.97	17	7.7	875	2	153.87	265	281
P00549|KPYK1_YEAST	R.AARFSHLYR.G	Y	22.44	1119.59	9	-0.8	374.205	3	37.48	429	437
P00549|KPYK1_YEAST	K.SEELYPGRPL.A	Y	22.03	1159.59	10	5	580.804	2	85.07	70	79
P00549|KPYK1_YEAST	K.NGVHM(+15.99)VFASFIR.T	Y	20.43	1392.7	12	11.2	465.245	3	107.42	205	216	Oxidation (M)	M5:Oxidation (M):1000.00
P00549|KPYK1_YEAST	K.GVNLPGTDVDLPALSEK.D	Y	20.4	1723.9	17	5.7	862.962	2	139.09	178	194
P00549|KPYK1_YEAST	K.NITK(+104.03)VISAGR.I	Y	19.85	1161.65	10	7.2	581.837	2	108.42	132	141	benzoylation(K)	K4:benzoylation(K):1000.00
P00549|KPYK1_YEAST	I.ILVTR.C	N	19.81	600.396	5	7.5	301.207	2	51.41	421	425
P00549|KPYK1_YEAST	N.C(+57.02)PIILVTR.C	N	19.56	970.563	8	5.6	486.292	2	87.66	418	425	Carbamidomethylation	C1:Carbamidomethylation:1000.00
P00549|KPYK1_YEAST	K.IM(+15.99)YVDYKNITK.V	Y	19.43	1402.72	11	3.9	468.581	3	73.37	125	135	Oxidation (M)	M2:Oxidation (M):1000.00
P00549|KPYK1_YEAST	K.EFGILK.K	Y	18.85	705.406	6	4.7	353.712	2	80.01	469	474
P00549|KPYK1_YEAST	R.K(+104.03)AGLNIVR.M	Y	18.69	973.572	8	7.1	487.796	2	107.3	42	49	benzoylation(K)	K1:benzoylation(K):1000.00
P00549|KPYK1_YEAST	R.NC(+57.02)TPKPTSTTETVAASAVAAVFEQK.A	Y	17.99	2607.28	25	8.2	870.109	3	142.22	370	394	Carbamidomethylation	C2:Carbamidomethylation:1000.00
P14540|ALF_YEAST	K.DYIM(+15.99)SPVGNPEGPEKPNKK.F	Y	55.31	2115.03	19	4.7	529.767	4	64.69	309	327	Oxidation (M)	M4:Oxidation (M):1000.00
P14540|ALF_YEAST	R.SIAPAYGIPVVLHSDHC(+57.02)AK.K	Y	55.03	2034.04	19	5	509.519	4	105.56	96	114	Carbamidomethylation	C17:Carbamidomethylation:1000.00
P14540|ALF_YEAST	K.DYIM(+15.99)SPVGNPEGPEKPNK.K	Y	52.61	1986.94	18	4.8	663.322	3	74.18	309	326	Oxidation (M)	M4:Oxidation (M):1000.00
P14540|ALF_YEAST	K.TGVIVGEDVHNLFTYAK.E	Y	51.58	1861.96	17	4.8	621.663	3	131.77	11	27
P14540|ALF_YEAST	K.ALHPISPNFSIAAAFGNC(+57.02)HGLYAGDIALRPEILAEHQK.Y	Y	49.39	4098.09	38	10.8	684.03	6	154.37	209	246	Carbamidomethylation	C18:Carbamidomethylation:1000.00
P14540|ALF_YEAST	K.FAIPAINVTSSSTAVAALEAAR.D	Y	46.97	2159.16	22	8.9	720.733	3	157.48	31	52
P14540|ALF_YEAST	K.VNLDTDC(+57.02)QYAYLTGIR.D	Y	46.91	1900.9	16	9.8	951.466	2	125.41	286	301	Carbamidomethylation	C7:Carbamidomethylation:1000.00
P14540|ALF_YEAST	R.K(+104.03)TGVIVGEDVHNLFTYAK.E	Y	45.6	2094.08	18	10.9	699.041	3	153.09	10	27	benzoylation(K)	K1:benzoylation(K):84.61
P14540|ALF_YEAST	K.GAIAAAHYIR.S	Y	40.05	1041.57	10	5.1	521.796	2	55.47	86	95
P14540|ALF_YEAST	K.LLPWFDGM(+15.99)LEADEAYFK.E	Y	39.81	2059.96	17	8.3	687.666	3	159.52	116	132	Oxidation (M)	M8:Oxidation (M):1000.00
P14540|ALF_YEAST	K.EHGEPLFSSH.M	Y	38.24	1138.5	10	4.8	570.262	2	46.2	133	142
P14540|ALF_YEAST	K.DYIMSPVGNPEGPEKPNKK.F	Y	35.92	2099.04	19	4.5	525.769	4	72.29	309	327
P14540|ALF_YEAST	N.FSIAAAFGNC(+57.02)HGLYAGDIALRPEILAEHQK.Y	Y	32.56	3268.64	30	10.9	654.743	5	153.03	217	246	Carbamidomethylation	C10:Carbamidomethylation:1000.00
P14540|ALF_YEAST	R.DYVLNKK(+104.03).D	Y	31.07	982.513	7	4.9	492.266	2	98.9	302	308	benzoylation(K)	K7:benzoylation(K):0.00
P14540|ALF_YEAST	R.DYVLNK.K	Y	29.7	750.391	6	4	376.204	2	38.16	302	307
P14540|ALF_YEAST	K.DYIMSPVGNPEGPEKPNK.K	Y	29.57	1970.94	18	4.1	657.99	3	83.04	309	326
P14540|ALF_YEAST	K.SLETFR.T	Y	28.59	751.386	6	4.1	376.702	2	46.96	349	354
P14540|ALF_YEAST	K.FFDPR.V	N	28.18	680.328	5	4.1	341.173	2	53.77	328	332
P14540|ALF_YEAST	K.ITK(+104.03)SLETFR.T	Y	27.06	1197.64	9	9.8	599.833	2	122.23	346	354	benzoylation(K)	K3:benzoylation(K):1000.00
P14540|ALF_YEAST	M.GVEQILK.R	Y	22.71	785.465	7	4.2	393.741	2	65.26	2	8
P14540|ALF_YEAST	K.K(+104.03)FFDPR.V	Y	21.48	912.45	6	4	457.234	2	116.47	327	332	benzoylation(K)	K1:benzoylation(K):1000.00
P14540|ALF_YEAST	K.ALHPISPN.F	Y	21.42	847.455	8	3.6	424.736	2	42.03	209	216
P14540|ALF_YEAST	K.TGVIVGEDVHNLFTY.A	Y	21.32	1662.83	15	6.7	832.426	2	146.65	11	25
P14540|ALF_YEAST	K.EEKPLFLVF.H	Y	18.75	1120.62	9	7.7	561.32	2	156.32	256	264
P14540|ALF_YEAST	K.SLETFRTTNTL	Y	18.31	1281.66	11	3.6	641.838	2	88.93	349	359
P14540|ALF_YEAST	K.FFDPRVWVR.E	Y	17.8	1220.65	9	3.9	407.891	3	111.52	328	336
P00359|G3P3_YEAST	R.PNVEVVALNDPFITNDYAAYM(+15.99)FK.Y	Y	51.71	2646.27	23	7.4	883.103	3	157.23	24	46	Oxidation (M)	M21:Oxidation (M):1000.00
P00359|G3P3_YEAST	K.LVSWYDNEYGYSTR.V	N	50.57	1751.78	14	4.4	876.901	2	106.06	308	321
P00359|G3P3_YEAST	R.VPTVDVSVVDLTVK.L	N	47.49	1469.83	14	8.3	735.93	2	136.78	233	246
P00359|G3P3_YEAST	R.TASGNIIPSSTGAAK.A	N	47.27	1373.72	15	5	687.868	2	58.2	199	213
P00359|G3P3_YEAST	K.VINDAFGIEEGLM(+15.99)TTVHSLTATQK.T	Y	45.82	2590.29	24	9.9	864.447	3	155.75	161	184	Oxidation (M)	M13:Oxidation (M):1000.00
P00359|G3P3_YEAST	R.VVDLVEHVAK.A	N	45.35	1107.63	10	5.2	554.824	2	66.77	322	331
P00359|G3P3_YEAST	R.PNVEVVALNDPFITNDYAAYMFK.Y	Y	41.5	2630.27	23	5.1	877.769	3	160.23	24	46
P00359|G3P3_YEAST	K.ETTYDEIKK.V	N	39.2	1125.56	9	3.6	563.787	2	27.73	250	258
P00359|G3P3_YEAST	K.TVDGPSHK(+104.03)DWR.G	N	38.69	1400.65	11	3.8	467.892	3	79.15	185	195	benzoylation(K)	K8:benzoylation(K):1000.00
P00359|G3P3_YEAST	R.YAGEVSHDDK.H	N	37.27	1119.48	10	4.4	560.751	2	9.54	54	63
P00359|G3P3_YEAST	R.VAINGFGR.I	N	36.97	832.456	8	4.6	417.237	2	65.13	4	11
P00359|G3P3_YEAST	K.VLPELQGK.L	N	35.92	882.518	8	5	442.268	2	62.88	218	225
P00359|G3P3_YEAST	K.ETTYDEIK.K	N	34.64	997.46	8	4.6	499.74	2	39.42	250	257
P00359|G3P3_YEAST	K.LTGMAFR.V	N	34.61	794.411	7	4.6	398.214	2	66.38	226	232
P00359|G3P3_YEAST	R.DPANLPWGSSNVDIAIDSTGVFK.E	Y	34.15	2402.18	23	5.5	801.737	3	157.31	79	101
P00359|G3P3_YEAST	N.C(+57.02)LAPLAK.V	N	32.81	771.431	7	4.2	386.724	2	49.95	154	160	Carbamidomethylation	C1:Carbamidomethylation:1000.00
P00359|G3P3_YEAST	K.IATYQER.D	N	32.52	879.445	7	3.9	440.731	2	22.42	72	78
P00359|G3P3_YEAST	K.HIDAGAK(+104.03)K.V	N	29.44	942.493	8	3.3	472.255	2	38.72	109	116	benzoylation(K)	K7:benzoylation(K):0.00
P00359|G3P3_YEAST	K.LTGM(+15.99)AFR.V	N	27.43	810.406	7	3.4	406.212	2	37.17	226	232	Oxidation (M)	M4:Oxidation (M):1000.00
P00359|G3P3_YEAST	R.YAGEVSHDDKHIIVDGK.K	Y	27.06	1881.92	17	3.3	471.489	4	45.18	54	70
P00359|G3P3_YEAST	K.LVSWYDNEYGY.S	N	25.18	1407.6	11	11.2	704.814	2	130.22	308	318
P00359|G3P3_YEAST	H.SSIFDASAGIQLSPK.F	Y	23.28	1519.79	15	10	760.909	2	124.15	290	304
P00359|G3P3_YEAST	K.K(+104.03)IATYQER.D	N	22.41	1111.57	8	4.6	556.793	2	69.58	71	78	benzoylation(K)	K1:benzoylation(K):1000.00
P00359|G3P3_YEAST	N.IIPSSTGAAK.A	N	22.19	943.534	10	3.5	472.776	2	28.27	204	213
P00359|G3P3_YEAST	M.FVMGVNEEK.Y	N	20.79	1051.5	9	4.6	526.76	2	64.67	129	137
P00359|G3P3_YEAST	K.YTSDLK.I	N	19.01	725.36	6	3.1	363.688	2	15.7	138	143
P10592|HSP72_YEAST	K.TQDLLLLDVAPLSLGIETAGGVM(+15.99)TK.L	N	48.62	2570.39	25	6.1	857.808	3	162.56	385	409	Oxidation (M)	M23:Oxidation (M):1000.00
P10592|HSP72_YEAST	K.ATAGDTHLGGEDFDNR.L	N	48.17	1674.72	16	4.4	559.251	3	54.24	218	233
P10592|HSP72_YEAST	R.TTPSFVGFTDTER.L	Y	45.64	1456.68	13	9.5	729.356	2	102.53	35	47
P10592|HSP72_YEAST	R.LVNHFIQEFK.R	N	44.87	1273.68	10	9.1	637.854	2	92.36	234	243
P10592|HSP72_YEAST	R.FEELC(+57.02)ADLFR.S	N	40.92	1298.6	10	5.3	650.309	2	129.3	299	308	Carbamidomethylation	C5:Carbamidomethylation:1000.00
P10592|HSP72_YEAST	K.SQVDEIVLVGGSTR.I	N	39.29	1458.77	14	5.1	730.395	2	100.32	326	339
P10592|HSP72_YEAST	K.DAGTIAGLNVLR.I	N	37.52	1198.67	12	-4.1	600.338	2	116.89	158	169
P10592|HSP72_YEAST	R.IINEPTAAAIAYGLDK.K	N	37.27	1658.89	16	10.4	553.976	3	125.31	170	185
P10592|HSP72_YEAST	K.FKEEDEKESQR.I	N	36.39	1423.66	11	3.3	475.562	3	9.14	522	532
P10592|HSP72_YEAST	R.VDIIANDQGNR.T	N	35.59	1213.61	11	4	607.812	2	50.45	24	34
P10592|HSP72_YEAST	K.SEVFSTYADNQPGVLIQVFEGER.A	N	34.03	2584.24	23	10.5	862.431	3	158.02	422	444
P10592|HSP72_YEAST	R.IINEPTAAAIAYGLDK(+104.03)K(+14.02).G	N	32.65	1905.03	17	10.6	636.022	3	155.24	170	186	benzoylation(K); Methylation(KR)	K16:benzoylation(K):0.00;K17:Methylation(KR):0.00
P10592|HSP72_YEAST	K.AVGIDLGTTYSC(+57.02)VAH.F	N	31.93	1562.74	15	4.7	782.381	2	108.29	4	18	Carbamidomethylation	C12:Carbamidomethylation:1000.00
P10592|HSP72_YEAST	K.NQLESIAYSLK.N	N	31.45	1264.67	11	5.1	633.344	2	110.99	537	547
P10592|HSP72_YEAST	R.SINPDEAVAYGAAVQAAILTGDESSK.T	N	30.1	2576.26	26	7.1	859.767	3	157.23	359	384
P10592|HSP72_YEAST	K.NFTPEQISSMVLGK.M	N	29.19	1549.78	14	6.4	775.903	2	148.66	111	124
P10592|HSP72_YEAST	K.EEFDDQLK.E	Y	28.19	1022.46	8	3.1	512.237	2	56.06	585	592
P10592|HSP72_YEAST	K.LIDVDGKPQIQVEFK.G	N	27.65	1727.95	15	6.1	576.993	3	111.75	92	106
P10592|HSP72_YEAST	K.HFPFK.L	N	27.48	674.354	5	3.8	338.185	2	45.61	87	91
P10592|HSP72_YEAST	K.ELQEVANPIM(+15.99)SK.L	Y	26.78	1373.69	12	4.4	687.853	2	85.77	593	604	Oxidation (M)	M10:Oxidation (M):1000.00
P10592|HSP72_YEAST	K.KAEETIAWLDSNTTATK.E	Y	25.75	1877.94	17	4.5	626.989	3	94.72	568	584
P10592|HSP72_YEAST	K.NQAAM(+15.99)NPANTVFDAK.R	Y	24.57	1606.74	15	5.8	804.382	2	75.47	55	69	Oxidation (M)	M5:Oxidation (M):1000.00
P10592|HSP72_YEAST	N.HFIQEFK.R	N	22.61	947.486	7	3.8	474.752	2	56.44	237	243
P10592|HSP72_YEAST	R.NFNDPEVQGDMK.H	Y	18.27	1392.6	12	6.7	697.311	2	63.92	75	86
P10592|HSP72_YEAST	K.NQLESIAY.S	N	17.88	936.455	8	4.5	469.237	2	91.56	537	544
P10592|HSP72_YEAST	K.LVTDYFNGK.E	N	17.7	1055.53	9	-0.5	528.771	2	106.89	346	354
P10591|HSP71_YEAST	K.TQDLLLLDVAPLSLGIETAGGVM(+15.99)TK.L	N	48.62	2570.39	25	6.1	857.808	3	162.56	385	409	Oxidation (M)	M23:Oxidation (M):1000.00
P10591|HSP71_YEAST	K.ATAGDTHLGGEDFDNR.L	N	48.17	1674.72	16	4.4	559.251	3	54.24	218	233
P10591|HSP71_YEAST	R.TTPSFVAFTDTER.L	Y	45.71	1470.7	13	9.3	736.364	2	109.04	35	47
P10591|HSP71_YEAST	R.LVNHFIQEFK.R	N	44.87	1273.68	10	9.1	637.854	2	92.36	234	243
P10591|HSP71_YEAST	R.FEELC(+57.02)ADLFR.S	N	40.92	1298.6	10	5.3	650.309	2	129.3	299	308	Carbamidomethylation	C5:Carbamidomethylation:1000.00
P10591|HSP71_YEAST	K.SQVDEIVLVGGSTR.I	N	39.29	1458.77	14	5.1	730.395	2	100.32	326	339
P10591|HSP71_YEAST	K.ELQDIANPIM(+15.99)SK.L	Y	38.79	1373.69	12	4.8	687.854	2	86.04	593	604	Oxidation (M)	M10:Oxidation (M):1000.00
P10591|HSP71_YEAST	K.DAGTIAGLNVLR.I	N	37.52	1198.67	12	-4.1	600.338	2	116.89	158	169
P10591|HSP71_YEAST	R.IINEPTAAAIAYGLDK.K	N	37.27	1658.89	16	10.4	553.976	3	125.31	170	185
P10591|HSP71_YEAST	K.FKEEDEKESQR.I	N	36.39	1423.66	11	3.3	475.562	3	9.14	522	532
P10591|HSP71_YEAST	R.VDIIANDQGNR.T	N	35.59	1213.61	11	4	607.812	2	50.45	24	34
P10591|HSP71_YEAST	R.IINEPTAAAIAYGLDK(+104.03)K(+14.02).G	N	32.65	1905.03	17	10.6	636.022	3	155.24	170	186	benzoylation(K); Methylation(KR)	K16:benzoylation(K):0.00;K17:Methylation(KR):0.00
P10591|HSP71_YEAST	K.AVGIDLGTTYSC(+57.02)VAH.F	N	31.93	1562.74	15	4.7	782.381	2	108.29	4	18	Carbamidomethylation	C12:Carbamidomethylation:1000.00
P10591|HSP71_YEAST	K.NQLESIAYSLK.N	N	31.45	1264.67	11	5.1	633.344	2	110.99	537	547
P10591|HSP71_YEAST	K.SEIFSTYADNQPGVLIQVFEGER.A	Y	30.23	2598.26	23	10.6	867.103	3	158.93	422	444
P10591|HSP71_YEAST	R.SINPDEAVAYGAAVQAAILTGDESSK.T	N	30.1	2576.26	26	7.1	859.767	3	157.23	359	384
P10591|HSP71_YEAST	K.NFTPEQISSMVLGK.M	N	29.19	1549.78	14	6.4	775.903	2	148.66	111	124
P10591|HSP71_YEAST	K.LIDVDGKPQIQVEFK.G	N	27.65	1727.95	15	6.1	576.993	3	111.75	92	106
P10591|HSP71_YEAST	K.HFPFK.L	N	27.48	674.354	5	3.8	338.185	2	45.61	87	91
P10591|HSP71_YEAST	K.KSEIFSTYADNQPGVLIQVFEGER.A	Y	23.09	2726.36	24	11.4	909.803	3	156.14	421	444
P10591|HSP71_YEAST	N.HFIQEFK.R	N	22.61	947.486	7	3.8	474.752	2	56.44	237	243
P10591|HSP71_YEAST	R.NFNDPEVQADM(+15.99)K.H	Y	22.39	1422.61	12	5.6	712.316	2	52.37	75	86	Oxidation (M)	M11:Oxidation (M):1000.00
P10591|HSP71_YEAST	K.ELQDIANPIMSK.L	Y	20.96	1357.69	12	4.9	679.856	2	101.76	593	604
P10591|HSP71_YEAST	K.AVGIDLGTTYSC(+57.02)VAHFANDR.V	N	19.77	2166.02	20	11.4	723.021	3	136.21	4	23	Carbamidomethylation	C12:Carbamidomethylation:1000.00
P10591|HSP71_YEAST	K.NQLESIAY.S	N	17.88	936.455	8	4.5	469.237	2	91.56	537	544
P10591|HSP71_YEAST	K.LVTDYFNGK.E	N	17.7	1055.53	9	-0.5	528.771	2	106.89	346	354
P00950|PMG1_YEAST	K.HLEGISDADIAK.L	Y	50.62	1267.64	12	4.4	634.83	2	64.85	192	203
P00950|PMG1_YEAST	K.YVDPNVLPETESLALVIDR.L	Y	47.99	2142.12	19	8.3	715.053	3	157.44	140	158
P00950|PMG1_YEAST	R.LLPYWQDVIAK.D	Y	46.2	1344.74	11	4.7	673.383	2	143.1	159	169
P00950|PMG1_YEAST	K.VYPDVLYTSK.L	Y	44.87	1183.61	10	8.4	592.818	2	87.08	48	57
P00950|PMG1_YEAST	R.HGQSEWNEK.N	Y	44.24	1113.48	9	3.2	557.751	2	12.05	9	17
P00950|PMG1_YEAST	R.HYGDLQGK.D	Y	41.48	916.44	8	3.1	459.229	2	14.41	89	96
P00950|PMG1_YEAST	K.NLFTGWVDVK.L	Y	40.97	1177.61	10	5.1	589.817	2	141.13	18	27
P00950|PMG1_YEAST	R.SFDVPPPPIDASSPFSQK.G	Y	39.8	1914.94	18	8	639.324	3	136.53	116	133
P00950|PMG1_YEAST	K.TVMIAAHGNSLR.G	Y	39.76	1268.67	12	5	423.898	3	54.97	176	187
P00950|PMG1_YEAST	R.HGQSEWNEKNLFTGWVDVK.L	Y	32.98	2273.09	19	9.9	569.284	4	125.25	9	27
P00950|PMG1_YEAST	K.TVM(+15.99)IAAHGNSLR.G	Y	32.8	1284.66	12	4	643.34	2	45.58	176	187	Oxidation (M)	M3:Oxidation (M):1000.00
P00950|PMG1_YEAST	R.LWIPVNR.S	Y	31.75	896.523	7	3.9	449.271	2	101.42	75	81
P00950|PMG1_YEAST	R.LWIPVNRSWR.L	Y	31.41	1325.74	10	9.4	442.923	3	114.72	75	84
P00950|PMG1_YEAST	R.AIQTANIALEK.A	Y	29.24	1170.66	11	5.2	586.341	2	73.57	61	71
P00950|PMG1_YEAST	K.TVMIAAHGN.S	Y	27.6	912.449	9	4.8	457.234	2	36.42	176	184
P00950|PMG1_YEAST	Y.WQDVIAK.D	Y	26.62	858.46	7	11	430.242	2	61.86	163	169
P00950|PMG1_YEAST	K.FNTYR.R	Y	25.63	699.334	5	5.5	350.676	2	23.16	110	114
P00950|PMG1_YEAST	K.KVYPDVLYTSK.L	Y	23.37	1311.71	11	6.1	656.865	2	73.46	47	57
P00950|PMG1_YEAST	F.TGWVDVK.L	Y	21.74	803.418	7	2.9	402.717	2	61.35	21	27
P00950|PMG1_YEAST	R.RSFDVPPPPIDASSPFSQK.G	Y	19.99	2071.04	19	9.1	691.359	3	125.92	115	133
P00950|PMG1_YEAST	K.LVLVR.H	N	19.63	598.417	5	7.1	300.218	2	56.09	4	8
P00950|PMG1_YEAST	K.DK(+104.03)AETLK.K	Y	18.42	907.466	7	3.4	454.742	2	70.49	97	103	benzoylation(K)	K2:benzoylation(K):29.88
P00950|PMG1_YEAST	R.SFDVPPPPIDASSPF.S	Y	17.51	1571.75	15	10.6	786.891	2	155.68	116	130
P12709|G6PI_YEAST	K.HYAGVLDVHFVSNIDGTHIAETLK.V	Y	58.77	2635.34	24	9.2	528.08	5	135.27	182	205
P12709|G6PI_YEAST	K.HFAALSTNETEVAK.F	Y	50.86	1516.75	14	5.2	506.594	3	65.36	251	264
P12709|G6PI_YEAST	K.TFTNYDGSK.I	Y	44.36	1031.46	9	4.6	516.738	2	34.3	51	59
P12709|G6PI_YEAST	R.GNVFTDYSTGSILFGEPATNAQHSFFQLVHQGTK.L	Y	42.26	3697.78	34	6.7	925.458	4	156.92	376	409
P12709|G6PI_YEAST	K.NM(+15.99)FGFESWVGGR.Y	Y	41.86	1401.61	12	3.8	701.817	2	127.36	271	282	Oxidation (M)	M2:Oxidation (M):1000.00
P12709|G6PI_YEAST	K.LATELPAWSK.L	Y	41.14	1114.6	10	4.6	558.311	2	98.69	11	20
P12709|G6PI_YEAST	K.NMFGFESWVGGR.Y	Y	39.9	1385.62	12	6.9	693.821	2	146.57	271	282
P12709|G6PI_YEAST	K.TFTTAETITNANTAK.N	Y	39.83	1582.78	15	5.3	792.403	2	70.47	220	234
P12709|G6PI_YEAST	K.VVDPETTLFLIASK.T	Y	39.82	1531.85	14	11	766.941	2	155.55	206	219
P12709|G6PI_YEAST	K.HYAGVLDVH.F	Y	36.66	1009.5	9	4.8	505.759	2	57.87	182	190
P12709|G6PI_YEAST	K.VFSGNRPTTSILAQK.I	Y	34.41	1617.88	15	2.5	540.303	3	72.81	468	482
P12709|G6PI_YEAST	K.NWFLSK.T	Y	32.4	793.412	6	5.1	397.715	2	92.44	235	240
P12709|G6PI_YEAST	N.SFDQWGVELGK.V	Y	31.14	1264.61	11	9.7	633.318	2	115.13	510	520
P12709|G6PI_YEAST	K.AEGATGGLVPHK.V	Y	29.31	1135.6	12	5	568.809	2	35.81	456	467
P12709|G6PI_YEAST	R.AVYHVALR.N	Y	29.3	927.529	8	5	464.774	2	53.02	106	113
P12709|G6PI_YEAST	K.LIPSDFILAAQSHNPIENK.L	Y	26.03	2106.11	19	8.6	703.05	3	144.56	410	428
P12709|G6PI_YEAST	K.GEHINSTEDR.A	Y	24.67	1156.51	10	4.6	386.513	3	7.9	96	105
P17255|VATA_YEAST	R.TGKPLSVELGPGLMETIYDGIQRPLK.A	Y	54.61	2811.52	26	4.3	703.89	4	156.86	89	114
P17255|VATA_YEAST	K.FTC(+57.02)NATHELVVR.T	Y	45.01	1445.71	12	4.7	482.912	3	67.69	356	367	Carbamidomethylation	C3:Carbamidomethylation:1000.00
P17255|VATA_YEAST	R.GFYFELQELK.E	Y	43.38	1272.64	10	12.4	637.335	2	142.9	701	710
P17255|VATA_YEAST	K.SDFTLYHTWPVR.V	Y	41.39	1520.74	12	10.9	507.926	3	115.17	208	219
P17255|VATA_YEAST	K.SYPISEGPER.A	Y	34.97	1133.54	10	5.3	567.778	2	52.58	412	421
P17255|VATA_YEAST	K.AYFEWTIEAR.D	Y	34.35	1284.61	10	10.6	643.321	2	125.72	436	445
P17255|VATA_YEAST	R.SLGLVVSVNAEPAK.V	Y	33.47	1382.78	14	4.7	692.399	2	105.93	639	652
P17255|VATA_YEAST	K.LNLC(+57.02)AEYK.D	Y	32.81	1009.49	8	6	505.755	2	69.33	529	536	Carbamidomethylation	C4:Carbamidomethylation:1000.00
P17255|VATA_YEAST	R.AFISYHDEAQK.A	Y	31.46	1307.61	11	4.3	436.881	3	52.16	1004	1014
P17255|VATA_YEAST	K.FYDSNYPEFPVLR.D	Y	30.57	1645.78	13	11	823.905	2	138.39	925	937
P17255|VATA_YEAST	K.ILEVEFDGK.K	Y	28.26	1048.54	9	5.4	525.282	2	93.86	198	206
P17255|VATA_YEAST	K.TFDMMR.A	Y	27.97	799.336	6	4.1	400.677	2	64.78	998	1003
P17255|VATA_YEAST	K.TVISQSLSK.Y	Y	27.42	961.544	9	5.1	481.782	2	49.15	264	272
P17255|VATA_YEAST	R.ANELVESYR.K	Y	27.04	1079.52	9	6.1	540.773	2	56.3	422	430
P17255|VATA_YEAST	Y.HTWPVR.V	Y	25.89	794.419	6	4.7	398.219	2	30.51	214	219
P17255|VATA_YEAST	K.TVNLYSK.V	Y	24.63	823.444	7	6	412.732	2	37.63	546	552
P17255|VATA_YEAST	R.GIDTPALDR.T	Y	24.15	956.493	9	4.8	479.256	2	62.47	128	136
P17255|VATA_YEAST	R.DGLVSLAR.S	Y	24.14	829.466	8	5.3	415.742	2	76.52	631	638
P17255|VATA_YEAST	K.VGHDNLVGEVIR.I	Y	23.45	1306.7	12	5.3	436.576	3	81.43	52	63
P17255|VATA_YEAST	R.EASIYTGITLAEYFR.D	Y	22.83	1732.87	15	7.9	867.448	2	156.67	785	799
P17255|VATA_YEAST	Y.LLGLWIGDGLSDR.A	Y	22.19	1413.76	13	7	707.893	2	155.06	494	506
P17255|VATA_YEAST	R.WAEALR.E	Y	21.98	744.392	6	5.9	373.205	2	54.09	815	820
P17255|VATA_YEAST	I.TLAEYFR.D	N	21.63	898.455	7	6	450.237	2	82.33	793	799
P17255|VATA_YEAST	K.LLSTMQER.F	Y	20.67	976.501	8	1	489.258	2	46.52	1058	1065
P17255|VATA_YEAST	K.FRPAPAAAF.A	Y	18.23	946.502	9	9.4	474.263	2	82.97	687	695
P17255|VATA_YEAST	R.TTLVANTSNMPVAAR.E	Y	17.76	1544.8	15	10.3	773.414	2	84.74	770	784
P40150|SSB2_YEAST	R.HVLIFDLGGGTFDVSLLHIAGGVYTVK.S	N	68.25	2827.53	27	7	707.894	4	160.37	197	223
P40150|SSB2_YEAST	R.HVLIFDLGGGTFDVSLLH.I	N	45.73	1939.02	18	6.3	647.351	3	159.19	197	214
P40150|SSB2_YEAST	K.TFSPQEISAM(+15.99)VLTK.M	N	45.44	1566.8	14	3.6	784.408	2	127.02	115	128	Oxidation (M)	M10:Oxidation (M):1000.00
P40150|SSB2_YEAST	K.TFSPQEISAMVLTK.M	N	41.75	1550.8	14	5.6	776.412	2	149.54	115	128
P40150|SSB2_YEAST	K.TGLDISDDAR.A	N	39.78	1061.5	10	5.2	531.76	2	60.47	252	261
P40150|SSB2_YEAST	R.IINEPTAAAIAYGLGAGK.S	N	38.37	1728.94	18	7.5	577.325	3	133.17	174	191
P40150|SSB2_YEAST	R.TFTTVSDNQTTVQFPVYQGER.V	Y	37.83	2417.15	21	10.2	806.732	3	121.47	431	451
P40150|SSB2_YEAST	K.SQIDEVVLVGGSTR.I	N	33.63	1458.77	14	12	730.4	2	98.56	332	345
P40150|SSB2_YEAST	R.FEDLNAALFK.S	N	32.8	1166.6	10	7	584.31	2	121.2	305	314
P40150|SSB2_YEAST	K.ENTLLGEFDLK.N	N	32.64	1277.65	11	3.8	639.835	2	135.77	456	466
P40150|SSB2_YEAST	K.STLEPVEQVLK.D	N	30.15	1241.69	11	9	621.856	2	102.9	315	325
P40150|SSB2_YEAST	K.MVNQAEEFK.A	N	28.48	1094.51	9	3.3	548.262	2	48.02	522	530
P40150|SSB2_YEAST	K.TWPFK.V	N	25.44	677.354	5	4.7	339.686	2	83.44	91	95
P40150|SSB2_YEAST	R.NTTVPTIK.R	N	24.84	872.497	8	2.8	437.257	2	47.69	421	428
P40150|SSB2_YEAST	R.LSSEEIEK.M	N	18.06	933.466	8	3.7	467.742	2	30.28	514	521
P11484|SSB1_YEAST	R.HVLIFDLGGGTFDVSLLHIAGGVYTVK.S	N	68.25	2827.53	27	7	707.894	4	160.37	197	223
P11484|SSB1_YEAST	R.HVLIFDLGGGTFDVSLLH.I	N	45.73	1939.02	18	6.3	647.351	3	159.19	197	214
P11484|SSB1_YEAST	K.TFSPQEISAM(+15.99)VLTK.M	N	45.44	1566.8	14	3.6	784.408	2	127.02	115	128	Oxidation (M)	M10:Oxidation (M):1000.00
P11484|SSB1_YEAST	K.TFSPQEISAMVLTK.M	N	41.75	1550.8	14	5.6	776.412	2	149.54	115	128
P11484|SSB1_YEAST	K.TGLDISDDAR.A	N	39.78	1061.5	10	5.2	531.76	2	60.47	252	261
P11484|SSB1_YEAST	R.IINEPTAAAIAYGLGAGK.S	N	38.37	1728.94	18	7.5	577.325	3	133.17	174	191
P11484|SSB1_YEAST	K.SQIDEVVLVGGSTR.I	N	33.63	1458.77	14	12	730.4	2	98.56	332	345
P11484|SSB1_YEAST	R.FEDLNAALFK.S	N	32.8	1166.6	10	7	584.31	2	121.2	305	314
P11484|SSB1_YEAST	K.ENTLLGEFDLK.N	N	32.64	1277.65	11	3.8	639.835	2	135.77	456	466
P11484|SSB1_YEAST	K.STLEPVEQVLK.D	N	30.15	1241.69	11	9	621.856	2	102.9	315	325
P11484|SSB1_YEAST	K.MVNQAEEFK.A	N	28.48	1094.51	9	3.3	548.262	2	48.02	522	530
P11484|SSB1_YEAST	K.TWPFK.V	N	25.44	677.354	5	4.7	339.686	2	83.44	91	95
P11484|SSB1_YEAST	R.TFTTC(+57.02)ADNQTTVQFPVYQGER.V	Y	25.22	2462.12	21	7.3	821.719	3	115.74	431	451	Carbamidomethylation	C5:Carbamidomethylation:1000.00
P11484|SSB1_YEAST	R.NTTVPTIK.R	N	24.84	872.497	8	2.8	437.257	2	47.69	421	428
P11484|SSB1_YEAST	R.VTPSFVAFTPEER.L	Y	23.17	1478.74	13	10.1	740.385	2	117.14	39	51
P11484|SSB1_YEAST	R.LSSEEIEK.M	N	18.06	933.466	8	3.7	467.742	2	30.28	514	521
P15108|HSC82_YEAST	K.LGVHEDTQNR.A	N	47	1167.56	10	4	584.791	2	16.29	423	432
P15108|HSC82_YEAST	K.HFSVEGQLEFR.A	N	46.91	1347.66	11	4.2	450.228	3	95.42	304	314
P15108|HSC82_YEAST	R.TGQFGWSANMER.I	N	46.7	1382.6	12	5.9	692.313	2	88.36	576	587
P15108|HSC82_YEAST	R.HSEFVAYPIQLLVTK.E	Y	45.17	1743.96	15	10.5	582.332	3	150.5	197	211
P15108|HSC82_YEAST	K.NIYYITGESLK.A	N	42.18	1299.67	11	2.5	650.844	2	100.66	466	476
P15108|HSC82_YEAST	R.APFDLFESK.K	N	40.88	1052.52	9	5.3	527.269	2	117.58	323	331
P15108|HSC82_YEAST	K.FYSAFAK.N	Y	38.29	832.412	7	8	417.216	2	67.04	413	419
P15108|HSC82_YEAST	R.TGQFGWSANM(+15.99)ER.I	N	37.96	1398.6	12	5.7	700.311	2	70.51	576	587	Oxidation (M)	M10:Oxidation (M):1000.00
P15108|HSC82_YEAST	K.TFEISPK.S	N	35.96	820.433	7	3.2	411.225	2	58.84	608	614
P15108|HSC82_YEAST	K.DFELEETDEEKAER.E	N	35.17	1738.75	14	5.9	580.595	3	69.71	523	536
P15108|HSC82_YEAST	K.TLVDITK.D	N	32.71	788.464	7	4.6	395.241	2	62.61	516	522
P15108|HSC82_YEAST	K.SISNDWEDPLYVK.H	N	29.28	1564.74	13	10.6	783.386	2	121.68	291	303
P15108|HSC82_YEAST	K.LLDAPAAIR.T	N	29.15	938.555	9	0	470.285	2	80.3	567	575
P15108|HSC82_YEAST	K.NFEVLFLTDPIDEYAFTQLK.E	N	28.47	2402.2	20	11.4	801.751	3	163.96	491	510
P15108|HSC82_YEAST	K.TKPLWTR.N	N	28.2	900.518	7	5.8	451.269	2	43.16	269	275
P15108|HSC82_YEAST	K.DILGDQVEK.V	Y	27.8	1015.52	9	5.5	508.769	2	63.58	552	560
P15108|HSC82_YEAST	R.AILFIPK.R	N	27.77	800.516	7	4.7	401.267	2	110.74	315	321
P15108|HSC82_YEAST	K.AELINNLGTIAK.S	N	25.89	1255.71	12	9.3	628.87	2	104.46	87	98
P15108|HSC82_YEAST	K.LEEVDEEEEEKKPK.T	Y	25.44	1729.83	14	5.1	577.619	3	30.26	239	252
P15108|HSC82_YEAST	K.VVVSYK.L	N	24.38	693.406	6	5.2	347.712	2	34.17	561	566
P15108|HSC82_YEAST	K.EIFLR.E	N	23.41	676.391	5	4.4	339.204	2	66.11	28	32
P15108|HSC82_YEAST	K.EYEPLTK.A	N	19.56	878.438	7	4.2	440.228	2	38.15	542	548
P15108|HSC82_YEAST	R.ELISNASDALDK.I	N	18.85	1274.64	12	5.6	638.329	2	77.86	33	44
P15108|HSC82_YEAST	K.PLWTR.N	N	17.65	671.375	5	4.1	336.696	2	56.02	271	275
P00360|G3P1_YEAST	K.LISWYDNEYGYSAR.V	Y	47.92	1735.78	14	9.1	868.907	2	114.86	308	321
P00360|G3P1_YEAST	R.VPTVDVSVVDLTVK.L	N	47.49	1469.83	14	8.3	735.93	2	136.78	233	246
P00360|G3P1_YEAST	R.TASGNIIPSSTGAAK.A	N	47.27	1373.72	15	5	687.868	2	58.2	199	213
P00360|G3P1_YEAST	R.DPANLPWGSLK.I	Y	45.2	1196.62	11	6.2	599.32	2	117.12	79	89
P00360|G3P1_YEAST	R.VVDLIEYVAK.A	Y	43.14	1147.65	10	4.7	574.834	2	129.74	322	331
P00360|G3P1_YEAST	K.TVDGPSHK(+104.03)DWR.G	N	38.69	1400.65	11	3.8	467.892	3	79.15	185	195	benzoylation(K)	K8:benzoylation(K):1000.00
P00360|G3P1_YEAST	K.IDVAVDSTGVFK.E	Y	37.42	1249.66	12	5.3	625.838	2	104.5	90	101
P00360|G3P1_YEAST	K.EATYDQIK.K	Y	36.87	966.466	8	4.3	484.242	2	36.19	250	257
P00360|G3P1_YEAST	K.VLPELQGK.L	N	35.92	882.518	8	5	442.268	2	62.88	218	225
P00360|G3P1_YEAST	R.IAINGFGR.I	Y	34.99	846.471	8	4.3	424.245	2	77.7	4	11
P00360|G3P1_YEAST	K.LTGMAFR.V	N	34.61	794.411	7	4.6	398.214	2	66.38	226	232
P00360|G3P1_YEAST	K.HIIIDGVK.I	Y	34.24	893.533	8	4.4	447.776	2	54.19	64	71
P00360|G3P1_YEAST	N.C(+57.02)LAPLAK.V	N	32.81	771.431	7	4.2	386.724	2	49.95	154	160	Carbamidomethylation	C1:Carbamidomethylation:1000.00
P00360|G3P1_YEAST	K.IATYQER.D	N	32.52	879.445	7	3.9	440.731	2	22.42	72	78
P00360|G3P1_YEAST	K.VVITAPSSSAPM(+15.99)FVVGVNHTK.Y	Y	31.38	2156.13	21	9.5	719.724	3	109.52	117	137	Oxidation (M)	M12:Oxidation (M):1000.00
P00360|G3P1_YEAST	K.HIDAGAK(+104.03)K.V	N	29.44	942.493	8	3.3	472.255	2	38.72	109	116	benzoylation(K)	K7:benzoylation(K):0.00
P00360|G3P1_YEAST	K.LTGM(+15.99)AFR.V	N	27.43	810.406	7	3.4	406.212	2	37.17	226	232	Oxidation (M)	M4:Oxidation (M):1000.00
P00360|G3P1_YEAST	V.K(+104.03)IATYQER.D	N	22.41	1111.57	8	4.6	556.793	2	69.58	71	78	benzoylation(K)	K1:benzoylation(K):1000.00
P00360|G3P1_YEAST	N.IIPSSTGAAK.A	N	22.19	943.534	10	3.5	472.776	2	28.27	204	213
P00360|G3P1_YEAST	K.LISWYDNEYGY.S	Y	21.21	1421.61	11	7.4	711.819	2	139.62	308	318
P00360|G3P1_YEAST	R.LALQR.K	N	19.35	599.375	5	5.7	300.697	2	29.87	19	23
P00360|G3P1_YEAST	K.VVITAPSSSAPMFVVGVNHTK.Y	Y	19.32	2140.14	21	10.3	714.393	3	123.26	117	137
P00360|G3P1_YEAST	D.PANLPWGSLK.I	Y	18.57	1081.59	10	5.4	541.806	2	107.59	80	89
P02829|HSP82_YEAST	R.HSEFVAYPIQLVVTK.E	Y	48.65	1729.94	15	7.4	577.658	3	136.43	197	211
P02829|HSP82_YEAST	K.LGVHEDTQNR.A	N	47	1167.56	10	4	584.791	2	16.29	427	436
P02829|HSP82_YEAST	K.HFSVEGQLEFR.A	N	46.91	1347.66	11	4.2	450.228	3	95.42	308	318
P02829|HSP82_YEAST	R.TGQFGWSANMER.I	N	46.7	1382.6	12	5.9	692.313	2	88.36	580	591
P02829|HSP82_YEAST	K.NIYYITGESLK.A	N	42.18	1299.67	11	2.5	650.844	2	100.66	470	480
P02829|HSP82_YEAST	R.APFDLFESK.K	N	40.88	1052.52	9	5.3	527.269	2	117.58	327	335
P02829|HSP82_YEAST	R.TGQFGWSANM(+15.99)ER.I	N	37.96	1398.6	12	5.7	700.311	2	70.51	580	591	Oxidation (M)	M10:Oxidation (M):1000.00
P02829|HSP82_YEAST	K.TFEISPK.S	N	35.96	820.433	7	3.2	411.225	2	58.84	612	618
P02829|HSP82_YEAST	K.DFELEETDEEKAER.E	N	35.17	1738.75	14	5.9	580.595	3	69.71	527	540
P02829|HSP82_YEAST	K.TLVDITK.D	N	32.71	788.464	7	4.6	395.241	2	62.61	520	526
P02829|HSP82_YEAST	K.SISNDWEDPLYVK.H	N	29.28	1564.74	13	10.6	783.386	2	121.68	295	307
P02829|HSP82_YEAST	K.LLDAPAAIR.T	N	29.15	938.555	9	0	470.285	2	80.3	571	579
P02829|HSP82_YEAST	K.NFEVLFLTDPIDEYAFTQLK.E	N	28.47	2402.2	20	11.4	801.751	3	163.96	495	514
P02829|HSP82_YEAST	K.TKPLWTR.N	N	28.2	900.518	7	5.8	451.269	2	43.16	273	279
P02829|HSP82_YEAST	R.AILFIPK.R	N	27.77	800.516	7	4.7	401.267	2	110.74	319	325
P02829|HSP82_YEAST	K.AELINNLGTIAK.S	N	25.89	1255.71	12	9.3	628.87	2	104.46	87	98
P02829|HSP82_YEAST	K.VVVSYK.L	N	24.38	693.406	6	5.2	347.712	2	34.17	565	570
P02829|HSP82_YEAST	K.EIFLR.E	N	23.41	676.391	5	4.4	339.204	2	66.11	28	32
P02829|HSP82_YEAST	K.EYEPLTK.A	N	19.56	878.438	7	4.2	440.228	2	38.15	546	552
P02829|HSP82_YEAST	R.ELISNASDALDK.I	N	18.85	1274.64	12	5.6	638.329	2	77.86	33	44
P02829|HSP82_YEAST	K.PLWTR.N	N	17.65	671.375	5	4.1	336.696	2	56.02	275	279
P00942|TPIS_YEAST	K.DKADVDGFLVGGASLKPEFVDIINSR.N	Y	57.78	2761.43	26	10.2	691.371	4	155.58	222	247
P00942|TPIS_YEAST	R.SYFHEDDKFIADK.T	Y	55.08	1613.74	13	4.7	538.922	3	73.5	100	112
P00942|TPIS_YEAST	K.KPQVTVGAQNAYLK.A	Y	50.47	1515.84	14	5.3	506.29	3	65.95	56	69
P00942|TPIS_YEAST	R.TFFVGGNFK.L	Y	42.3	1015.51	9	4.4	508.766	2	100.43	4	12
P00942|TPIS_YEAST	K.WVILGHSER.R	Y	40.81	1095.58	9	4.7	366.203	3	77.02	90	98
P00942|TPIS_YEAST	R.QLNAVLEEVK.D	Y	40.15	1141.63	10	4.8	571.827	2	93.49	146	155
P00942|TPIS_YEAST	K.KPQVTVGAQNAY.L	Y	33.46	1274.66	12	5.1	638.341	2	56.52	56	67
P00942|TPIS_YEAST	K.TLDVVER.Q	Y	32.84	830.45	7	3.6	416.234	2	47.51	139	145
P00942|TPIS_YEAST	K.ASGAFTGENSVDQIK.D	Y	31.84	1522.73	15	5.4	762.375	2	73.12	70	84
P00942|TPIS_YEAST	K.WVILGH.S	Y	22.08	723.407	6	4.4	362.712	2	97.28	90	95
P00942|TPIS_YEAST	K.LGDK(+104.03)AASELR.I	Y	22.05	1162.6	10	9.4	582.312	2	90.48	196	205	benzoylation(K)	K4:benzoylation(K):1000.00
P00942|TPIS_YEAST	K.FALGQGVGVILC(+57.02)IGETLEEK.K	Y	21.46	2132.12	20	7.1	711.719	3	164.13	115	134	Carbamidomethylation	C12:Carbamidomethylation:1000.00
P00942|TPIS_YEAST	K.FLASK(+104.03)LGDK.A	Y	17.5	1081.58	9	2	541.799	2	115.85	191	199	benzoylation(K)	K5:benzoylation(K):11.01
P00358|G3P2_YEAST	K.LVSWYDNEYGYSTR.V	N	50.57	1751.78	14	4.4	876.901	2	106.06	308	321
P00358|G3P2_YEAST	R.VPTVDVSVVDLTVK.L	N	47.49	1469.83	14	8.3	735.93	2	136.78	233	246
P00358|G3P2_YEAST	R.TASGNIIPSSTGAAK.A	N	47.27	1373.72	15	5	687.868	2	58.2	199	213
P00358|G3P2_YEAST	R.VVDLVEHVAK.A	N	45.35	1107.63	10	5.2	554.824	2	66.77	322	331
P00358|G3P2_YEAST	K.ETTYDEIKK.V	N	39.2	1125.56	9	3.6	563.787	2	27.73	250	258
P00358|G3P2_YEAST	K.TVDGPSHK(+104.03)DWR.G	N	38.69	1400.65	11	3.8	467.892	3	79.15	185	195	benzoylation(K)	K8:benzoylation(K):1000.00
P00358|G3P2_YEAST	R.YAGEVSHDDK.H	N	37.27	1119.48	10	4.4	560.751	2	9.54	54	63
P00358|G3P2_YEAST	R.VAINGFGR.I	N	36.97	832.456	8	4.6	417.237	2	65.13	4	11
P00358|G3P2_YEAST	K.VLPELQGK.L	N	35.92	882.518	8	5	442.268	2	62.88	218	225
P00358|G3P2_YEAST	K.ETTYDEIK.K	N	34.64	997.46	8	4.6	499.74	2	39.42	250	257
P00358|G3P2_YEAST	K.LTGMAFR.V	N	34.61	794.411	7	4.6	398.214	2	66.38	226	232
P00358|G3P2_YEAST	N.C(+57.02)LAPLAK.V	N	32.81	771.431	7	4.2	386.724	2	49.95	154	160	Carbamidomethylation	C1:Carbamidomethylation:1000.00
P00358|G3P2_YEAST	K.HIDAGAK(+104.03)K.V	N	29.44	942.493	8	3.3	472.255	2	38.72	109	116	benzoylation(K)	K7:benzoylation(K):0.00
P00358|G3P2_YEAST	K.LTGM(+15.99)AFR.V	N	27.43	810.406	7	3.4	406.212	2	37.17	226	232	Oxidation (M)	M4:Oxidation (M):1000.00
P00358|G3P2_YEAST	K.LVSWYDNEYGY.S	N	25.18	1407.6	11	11.2	704.814	2	130.22	308	318
P00358|G3P2_YEAST	N.IIPSSTGAAK.A	N	22.19	943.534	10	3.5	472.776	2	28.27	204	213
P00358|G3P2_YEAST	M.FVMGVNEEK.Y	N	20.79	1051.5	9	4.6	526.76	2	64.67	129	137
P00358|G3P2_YEAST	R.IALQR.K	N	19.35	599.375	5	5.7	300.697	2	29.87	19	23
P00358|G3P2_YEAST	K.YTSDLK.I	N	19.01	725.36	6	3.1	363.688	2	15.7	138	143
P16521|EF3A_YEAST	R.TVYVEHDIDGTHSDTSVLDFVFESGVGTK.E	Y	48.14	3153.48	29	6.9	789.382	4	153.78	492	520
P16521|EF3A_YEAST	R.PHLIVLDEPTNYLDR.D	N	46.38	1793.93	15	5.6	598.988	3	124.6	915	929
P16521|EF3A_YEAST	K.SNFATIADPEAR.E	Y	45.25	1290.62	12	5.3	646.321	2	81.74	296	307
P16521|EF3A_YEAST	K.TPSEYIQWR.F	N	44.46	1178.57	9	3.9	590.296	2	89.9	751	759
P16521|EF3A_YEAST	K.TAANAMQAVAH.I	Y	38.56	1083.51	11	5.8	542.767	2	44.74	63	73
P16521|EF3A_YEAST	K.GNFTEFVK.K	Y	38.51	940.465	8	4.1	471.242	2	82.62	623	630
P16521|EF3A_YEAST	K.SAVIIDNMC(+57.02)K.L	Y	31.48	1149.55	10	1.8	575.784	2	72.48	266	275	Carbamidomethylation	C9:Carbamidomethylation:1000.00
P16521|EF3A_YEAST	K.LVLAAGTWQR.P	Y	29.56	1113.63	10	7.4	557.826	2	95.34	905	914
P16521|EF3A_YEAST	K.EALASGQFR.P	N	29.26	977.493	9	5.2	489.756	2	50.47	860	868
P16521|EF3A_YEAST	R.WVPMMSVDNAWIPR.G	N	28.73	1700.82	14	8	851.422	2	156.19	829	842
P16521|EF3A_YEAST	K.FPEPGYLEGVK.T	Y	27.65	1234.62	11	6	618.323	2	104.98	650	660
P16521|EF3A_YEAST	Y.MTIFLHEK.K	N	26.93	1017.53	8	5.4	509.776	2	74	391	398
P16521|EF3A_YEAST	R.IIDQQAWFTHITPY.M	Y	26.56	1731.86	14	10.1	866.947	2	151.5	377	390
P16521|EF3A_YEAST	R.WVPM(+15.99)M(+15.99)SVDNAWIPR.G	N	26.46	1732.81	14	9.1	867.418	2	125.88	829	842	Oxidation (M)	M4:Oxidation (M):1000.00;M5:Oxidation (M):1000.00
P16521|EF3A_YEAST	K.DILDEFR.K	Y	26.31	906.445	7	5.6	454.232	2	114.1	402	408
P16521|EF3A_YEAST	R.WVPM(+15.99)MSVDNAWIPR.G	N	24.8	1716.81	14	5.9	573.281	3	149.19	829	842	Oxidation (M)	M4:Oxidation (M):0.00
P16521|EF3A_YEAST	R.M(+15.99)TPSGHNWVSGQGAGPR.I	Y	24.29	1753.8	17	3.6	585.608	3	48.63	971	987	Oxidation (M)	M1:Oxidation (M):1000.00
P16521|EF3A_YEAST	Y.IAAIGADLIDER.I	Y	23.91	1255.68	12	11.4	628.853	2	110.55	365	376
P16521|EF3A_YEAST	A.TLSIM(+15.99)VPLLSR.G	N	20.88	1244.72	11	7.4	623.37	2	145.79	243	253	Oxidation (M)	M5:Oxidation (M):1000.00
P16521|EF3A_YEAST	K.LSVATADNR.H	Y	20.38	945.488	9	2.8	473.753	2	33.37	18	26
P16521|EF3A_YEAST	K.LLPGLK.S	N	17.57	639.432	6	4.8	320.725	2	70.1	290	295
P37291|GLYC_YEAST	K.WGVNVQTLSGSPANLQVYQAIM(+15.99)KPHER.L	Y	54.62	3038.54	27	8.4	760.649	4	138.03	102	128	Oxidation (M)	M22:Oxidation (M):1000.00
P37291|GLYC_YEAST	R.LM(+15.99)GLYLPDGGHLSHGYATENR.K	Y	54.39	2316.1	21	10.5	580.037	4	98.89	129	149	Oxidation (M)	M2:Oxidation (M):1000.00
P37291|GLYC_YEAST	K.WGVNVQTLSGSPANLQVYQAIMKPHER.L	Y	53.19	3022.54	27	7.3	756.649	4	151.76	102	128
P37291|GLYC_YEAST	K.ISAVSTYFESFPYR.V	Y	43.29	1665.8	14	8.6	833.916	2	143.86	151	164
P37291|GLYC_YEAST	R.LMGLYLPDGGHLSHGYATENR.K	Y	38.81	2300.1	21	9.1	576.038	4	112.41	129	149
P37291|GLYC_YEAST	R.IGAPAMTTR.G	Y	36.71	916.48	9	3.8	459.249	2	49.38	394	402
P37291|GLYC_YEAST	K.VDEGSDVLNTWK.K	Y	33.52	1361.65	12	7.2	681.835	2	93.67	444	455
P37291|GLYC_YEAST	R.GAMIFFR.R	N	32.21	840.432	7	8.8	421.227	2	109.56	255	261
P37291|GLYC_YEAST	K.SALVPGGVR.I	Y	30.63	854.497	9	5	428.258	2	56.85	385	393
P37291|GLYC_YEAST	K.VLVAGTSAYC(+57.02)R.L	Y	29.16	1195.6	11	4.9	598.811	2	63.05	188	198	Carbamidomethylation	C10:Carbamidomethylation:1000.00
P37291|GLYC_YEAST	K.YSEGYPGAR.Y	Y	28.6	998.446	9	4.3	500.232	2	33.17	64	72
P37291|GLYC_YEAST	R.GAM(+15.99)IFFR.R	N	28.29	856.427	7	8.9	429.224	2	84.96	255	261	Oxidation (M)	M3:Oxidation (M):1000.00
P37291|GLYC_YEAST	R.IVQYINK.A	Y	27.16	876.507	7	6	439.263	2	45.08	412	418
P37291|GLYC_YEAST	R.VEYIC(+57.02)EK.I	Y	26.35	939.437	7	5.1	470.728	2	41.18	364	370	Carbamidomethylation	C5:Carbamidomethylation:1000.00
P37291|GLYC_YEAST	K.EIYDWAGEYPLAV	Y	26.35	1524.71	13	7.5	763.37	2	158.23	457	469
P37291|GLYC_YEAST	R.YYGGNEHIDR.M	Y	24.17	1222.54	10	3.8	408.521	3	30.95	73	82
P37291|GLYC_YEAST	K.NAILYRPK.V	Y	20.64	973.571	8	3.3	487.794	2	41.44	180	187
P32324|EF2_YEAST	R.AFNM(+15.99)FILDPIFR.L	Y	42.76	1498.76	12	5.8	750.394	2	158.19	272	283	Oxidation (M)	M4:Oxidation (M):1000.00
P32324|EF2_YEAST	R.LWGDSFFNPK.T	Y	41.91	1209.58	10	5.6	605.802	2	131.07	244	253
P32324|EF2_YEAST	R.AFNMFILDPIFR.L	Y	41.03	1482.77	12	8.9	742.399	2	162.46	272	283
P32324|EF2_YEAST	K.ADLM(+15.99)LYVSK.M	Y	40.34	1054.54	9	5.9	528.279	2	83.33	376	384	Oxidation (M)	M4:Oxidation (M):1000.00
P32324|EF2_YEAST	R.ALLELQVSK.E	Y	38.26	999.596	9	4.9	500.808	2	97.35	163	171
P32324|EF2_YEAST	R.LFTAIMNFK.K	Y	37.82	1083.58	9	5.6	542.8	2	133.8	284	292
P32324|EF2_YEAST	K.TGTLTTSETAHNMK.V	Y	35.63	1490.7	14	4.2	497.911	3	31.3	466	479
P32324|EF2_YEAST	K.EGPIFGEEMR.S	Y	33.78	1163.53	10	7	582.775	2	85.65	673	682
P32324|EF2_YEAST	K.KDEIPVLLEK.L	Y	33.73	1182.69	10	9.3	395.24	3	90.77	293	302
P32324|EF2_YEAST	K.STLTDSLVQR.A	Y	33.63	1118.59	10	9.8	560.309	2	72.26	33	42
P32324|EF2_YEAST	K.ISPPVVAYR.E	Y	33.52	1000.57	9	8.9	501.297	2	81.24	556	564
P32324|EF2_YEAST	R.LFTAIM(+15.99)NFK.K	Y	31.86	1099.57	9	6	550.797	2	106.35	284	292	Oxidation (M)	M6:Oxidation (M):1000.00
P32324|EF2_YEAST	M.VAFTVDQMR.S	Y	31.84	1065.53	9	8.5	533.776	2	83.48	2	10
P32324|EF2_YEAST	R.FYAFGR.V	Y	31.65	759.37	6	7	380.695	2	73.69	394	399
P32324|EF2_YEAST	K.AGEIVLAAR.K	Y	30.43	898.524	9	5.2	450.271	2	63.9	815	823
P32324|EF2_YEAST	R.GTVAFGSGLHGWAF.T	Y	29.32	1405.68	14	7.9	703.852	2	151	207	220
P32324|EF2_YEAST	R.VVLMMGR.F	Y	28.09	804.435	7	7.1	403.228	2	73.7	434	440
P32324|EF2_YEAST	K.FSVSPVVQVAVEVK.N	Y	27.42	1486.84	14	6.7	744.432	2	137.4	483	496
P32324|EF2_YEAST	K.AYLPVNESFGFTGELR.Q	Y	27.42	1798.89	16	6.4	600.641	3	146.86	770	785
P32324|EF2_YEAST	R.GGGQIIPTMR.R	Y	24.97	1028.54	10	5.1	515.282	2	77.82	701	710
P32324|EF2_YEAST	K.DSVVAAFQWATK.E	Y	22.21	1321.67	12	6	661.845	2	133.38	661	672
P32324|EF2_YEAST	K.EGPIFGEEM(+15.99)R.S	Y	20.6	1179.52	10	5.5	590.772	2	64.86	673	682	Oxidation (M)	M9:Oxidation (M):1000.00
P32324|EF2_YEAST	F.ILDPIFR.L	Y	20.17	872.512	7	1.5	437.264	2	108.8	277	283
P32324|EF2_YEAST	M.VAFTVDQM(+15.99)R.S	Y	19.77	1081.52	9	4.8	541.771	2	62.09	2	10	Oxidation (M)	M8:Oxidation (M):1000.00
P32324|EF2_YEAST	K.EDLYQTFAR.T	Y	19.19	1141.54	9	3.2	571.779	2	91.59	172	180
P32324|EF2_YEAST	R.GQVVSEEQRPGTPLFTVK.A	Y	18.94	1971.04	18	4.9	658.025	3	93.49	752	769
P32324|EF2_YEAST	V.LR(+42.05)QALGERIK(+42.05)PVVVINK.V	Y	17.43	2016.29	17	15.8	505.089	4	61	143	159	Trimethylation	R2:Trimethylation:0.00;K10:Trimethylation:0.00
P05694|METE_YEAST	R.SAYYTWAAEAFR.V	Y	45.02	1434.66	12	10.9	718.343	2	130.21	629	640
P05694|METE_YEAST	K.GFFSFATQK.L	Y	44	1031.51	9	8.9	516.766	2	111.21	356	364
P05694|METE_YEAST	R.PVLLGPVSYLFLGK.A	Y	41.72	1501.89	14	5.9	751.957	2	159.61	163	176
P05694|METE_YEAST	K.TQAM(+15.99)QLALALR.D	Y	36	1230.68	11	9.4	616.351	2	95.94	585	595	Oxidation (M)	M4:Oxidation (M):1000.00
P05694|METE_YEAST	K.NYPNHIGLGLFDIHSPR.I	Y	35.78	1948.99	17	6.6	488.258	4	124.95	692	708
P05694|METE_YEAST	K.FWVNPDC(+57.02)GLK.T	Y	35.6	1234.58	10	8.4	618.303	2	104.84	731	740	Carbamidomethylation	C7:Carbamidomethylation:1000.00
P05694|METE_YEAST	K.VFNLPLFPTTTIGSFPQTK.D	Y	35.55	2107.14	19	1	703.386	3	160.21	433	451
P05694|METE_YEAST	K.WFDSNYHYVR.P	Y	35.38	1385.62	10	8.7	462.883	3	83.79	122	131
P05694|METE_YEAST	N.HIGLGLFDIHSPR.I	Y	33.41	1460.79	13	8.6	487.941	3	115.06	696	708
P05694|METE_YEAST	K.WFDSNYHYVRPTF.S	Y	31.56	1730.78	13	7.4	577.94	3	119.95	122	134
P05694|METE_YEAST	K.TQAMQLALALR.D	Y	29.48	1214.68	11	4.8	608.351	2	120.51	585	595
P05694|METE_YEAST	K.GM(+15.99)LTGPITC(+57.02)LR.W	Y	28.35	1233.62	11	5.6	617.821	2	93	563	573	Oxidation (M); Carbamidomethylation	M2:Oxidation (M):1000.00;C9:Carbamidomethylation:1000.00
P05694|METE_YEAST	R.WSFPR.D	Y	28.15	691.344	5	6.9	346.682	2	82.67	574	578
P05694|METE_YEAST	K.WFDSNYHYVRPTFSK.T	Y	27.71	1945.91	15	1	487.486	4	98.11	122	136
P05694|METE_YEAST	K.TQIHSHFC(+57.02)YSDLDPNHIK.A	Y	27.14	2211.02	18	5.7	553.765	4	81.94	650	667	Carbamidomethylation	C8:Carbamidomethylation:1000.00
P05694|METE_YEAST	K.VIQVDEPALR.E	Y	24.54	1138.63	10	5.2	570.327	2	83	608	617
P05694|METE_YEAST	K.LDEVVVITK.N	Y	22.61	1014.6	9	5.3	508.308	2	83.36	365	373
P05694|METE_YEAST	K.WFDSNYH.Y	Y	22.05	967.382	7	6.8	484.702	2	69.85	122	128
P05694|METE_YEAST	K.WFDSNYHY.V	Y	21.6	1130.45	8	7	566.234	2	94.87	122	129
P05694|METE_YEAST	R.YVRPPIIVGDLSR.P	Y	20.89	1483.85	13	5	495.627	3	108.96	529	541
P05694|METE_YEAST	K.ITVDELFK.V	Y	19.58	963.528	8	9.1	482.776	2	117.51	30	37
P05694|METE_YEAST	K.ITLATYFGTVVPNLDAIK.G	Y	19.02	1935.07	18	6	968.549	2	160.12	247	264
P05694|METE_YEAST	K.GLPVAALHVDFVR.A	Y	17.99	1392.79	13	7.4	697.406	2	131.59	265	277
P16467|PDC5_YEAST	R.NATFPGVQMK.F	N	47.9	1091.54	10	4.3	546.781	2	80.36	318	327
P16467|PDC5_YEAST	R.PVYLGLPANLVDLNVPAK.L	N	47.6	1892.08	18	6	631.703	3	157.93	162	179
P16467|PDC5_YEAST	R.WAGNANELNAAYAADGYAR.I	N	46.64	1996.9	19	7.9	666.647	3	103.16	45	63
P16467|PDC5_YEAST	K.IRNATFPGVQMK.F	N	43	1360.73	12	6.6	454.587	3	78.87	316	327
P16467|PDC5_YEAST	R.NATFPGVQM(+15.99)K.F	N	40.28	1107.54	10	5.3	554.779	2	56.75	318	327	Oxidation (M)	M9:Oxidation (M):1000.00
P16467|PDC5_YEAST	N.TVFGLPGDFNLSLLDK.L	N	40.04	1734.92	16	4.8	868.471	2	160.18	21	36
P16467|PDC5_YEAST	H.TLGNGDFTVFHR.M	N	34.98	1362.67	12	3	455.231	3	93.35	116	127
P16467|PDC5_YEAST	K.QLLLHHTLGNGDFTVFHR.M	N	31.71	2104.1	18	7.8	527.035	4	105.94	110	127
P16467|PDC5_YEAST	R.WGLKPYIF.V	N	28.94	1022.56	8	5.6	512.29	2	149.36	460	467
P16467|PDC5_YEAST	K.YLFER.L	N	27.72	726.37	5	4.3	364.194	2	65.08	9	13
P16467|PDC5_YEAST	R.WGLKPY.I	N	20.79	762.406	6	7.8	382.214	2	85.03	460	465
P16467|PDC5_YEAST	R.TVVELIK.D	Y	19.54	800.501	7	6.8	401.26	2	77.48	203	209
P16467|PDC5_YEAST	R.WGLKPYIFVL.N	N	19.07	1234.71	10	4.9	618.366	2	160.89	460	469
P16467|PDC5_YEAST	R.WGLKPYIFVLN.N	N	18.51	1348.75	11	12.4	675.393	2	158.3	460	470
P16467|PDC5_YEAST	F.GLPGDFNLSLLDK.L	N	18.43	1387.73	13	8.4	694.88	2	151.08	24	36
P16467|PDC5_YEAST	N.LVDLNVPAK.L	N	18.22	967.57	9	4.6	484.795	2	80.78	171	179
P17709|HXKG_YEAST	R.SAYLAAVPLAAILIK.T	N	56.81	1512.93	15	10.3	757.479	2	161.63	418	432
P17709|HXKG_YEAST	K.THMIINVEWGSFDNELK.H	Y	51.1	2031.97	17	7.7	678.337	3	145.68	282	298
P17709|HXKG_YEAST	R.HLTTPFQLSSEVLSHIEIDDSTGLR.E	Y	49.9	2794.41	25	6.6	699.615	4	157.53	361	385
P17709|HXKG_YEAST	K.THM(+15.99)IINVEWGSFDNELK.H	Y	49.22	2047.97	17	4.6	683.666	3	133.58	282	298	Oxidation (M)	M3:Oxidation (M):1000.00
P17709|HXKG_YEAST	R.HALALSPLGAEGER.K	Y	46.95	1419.75	14	3.6	474.258	3	81.52	465	478
P17709|HXKG_YEAST	R.NILVDLHSQGLLLQQYR.S	Y	33.9	2009.11	17	9.3	670.715	3	144.56	337	353
P17709|HXKG_YEAST	K.YDVVIDQK.L	Y	32.12	978.502	8	5.6	490.261	2	60.67	305	312
P17709|HXKG_YEAST	R.VSGMFLGEVLR.N	Y	31.36	1206.64	11	7.9	604.334	2	137	326	336
P17709|HXKG_YEAST	R.VSGM(+15.99)FLGEVLR.N	Y	30.27	1222.64	11	10.5	612.333	2	118.38	326	336	Oxidation (M)	M4:Oxidation (M):1000.00
P17709|HXKG_YEAST	R.GVLLAADLGGTNFR.I	Y	18.21	1402.76	14	4.5	702.389	2	128.24	79	92
P16140|VATB_YEAST	R.HVLTILTDMSSYADALR.E	Y	53.72	1904.97	17	4.1	635.999	3	155.85	273	289
P16140|VATB_YEAST	R.TVFESLDQAWSLLR.I	Y	47.09	1663.86	14	7.1	832.942	2	160.39	453	466
P16140|VATB_YEAST	K.TFITQGAYEDR.T	Y	42.79	1299.61	11	3.1	650.814	2	72.36	442	452
P16140|VATB_YEAST	R.TSLFLNLANDPTIER.I	Y	41.07	1702.89	15	2.5	852.454	2	141.64	238	252
P16140|VATB_YEAST	K.TTVEFTGESLR.I	Y	38.75	1238.61	11	8.8	620.32	2	81.36	91	101
P16140|VATB_YEAST	K.AVEQGFNVKPR.L	Y	37.53	1243.67	11	3	415.564	3	48.66	15	25
P16140|VATB_YEAST	R.GYPGYM(+15.99)YTDLSTIYER.A	Y	30.02	1943.86	16	7	972.945	2	124.81	303	318	Oxidation (M)	M6:Oxidation (M):1000.00
P16140|VATB_YEAST	K.LSLEFLEK.F	Y	29.24	977.543	8	6.2	489.782	2	124.57	431	438
P16140|VATB_YEAST	K.GIYPPINVLPSLSR.L	Y	26.92	1524.87	14	7.7	763.446	2	153.72	368	381
P16140|VATB_YEAST	R.LALTTAEYLAYQTER.H	Y	25.72	1741.89	15	5	871.956	2	127.35	258	272
P60010|ACT_YEAST	K.IWHHTFYNELR.V	Y	48.55	1514.74	11	5.4	505.924	3	76.85	85	95
P60010|ACT_YEAST	K.SYELPDGQVITIGNER.F	Y	39.45	1789.88	16	8.4	895.957	2	126.03	239	254
P60010|ACT_YEAST	R.GYSFSTTAER.E	Y	39.22	1117.5	10	4.8	559.762	2	57.13	197	206
P60010|ACT_YEAST	R.HQGIMVGMGQK.D	Y	38.28	1184.58	11	3.9	395.869	3	49.96	40	50
P60010|ACT_YEAST	R.DLTDYLM(+15.99)K.I	Y	34	1013.47	8	6.1	507.747	2	93.72	184	191	Oxidation (M)	M7:Oxidation (M):1000.00
P60010|ACT_YEAST	K.QEYDESGPSIVHHK.C	Y	33.4	1624.75	14	5.1	542.593	3	39.96	360	373
P60010|ACT_YEAST	R.TTGIVLDSGDGVTHVVPIYAGF.S	Y	30.3	2217.13	22	5.7	740.055	3	157.15	148	169
P60010|ACT_YEAST	R.AVFPSIVGRPR.H	Y	28.15	1197.7	11	5.1	400.242	3	88.34	29	39
P60010|ACT_YEAST	K.IWHHTFY.N	Y	26.78	1002.47	7	8.1	502.247	2	68.78	85	91
P60010|ACT_YEAST	T.DYLMKILSER(+28.03)GYSFSTTAEREIVR.D	Y	26.73	2891.49	24	6.7	723.883	4	155.51	187	210	Dimethylation(KR)	R10:Dimethylation(KR):0.00
P60010|ACT_YEAST	F.SLPHAILR.I	Y	24.47	905.545	8	6.9	453.783	2	59.89	170	177
P60010|ACT_YEAST	R.TTGIVLDSGDGVTHVVPIYAGFSLPH.A	Y	24.38	2651.36	26	9.4	884.802	3	156.32	148	173
P60010|ACT_YEAST	R.AVFPSIVGR.P	Y	24.06	944.544	9	4.5	473.282	2	102.01	29	37
P60010|ACT_YEAST	R.GILTLR.Y	Y	23.85	671.433	6	4.2	336.725	2	77.52	63	68
P60010|ACT_YEAST	K.AGFAGDDAPR.A	Y	23.3	975.441	10	3.9	488.73	2	37.21	19	28
P60010|ACT_YEAST	K.IIAPPER.K	Y	22.58	794.465	7	3.9	398.241	2	45.63	329	335
P60010|ACT_YEAST	K.EITALAPSSMK.V	Y	21.32	1146.6	11	4.2	574.307	2	79.01	316	326
P60010|ACT_YEAST	R.VAPEEHPVLLTEAPM(+15.99)NPK.S	Y	20.63	1987.01	18	7.4	663.348	3	83.92	96	113	Oxidation (M)	M15:Oxidation (M):1000.00
P04807|HXKB_YEAST	R.TTQNPDELWEFIADSLK.A	Y	46.64	2005.96	17	8.3	669.667	3	163.58	120	136
P04807|HXKB_YEAST	K.TGHIAADGSVYNR.Y	Y	45.49	1359.65	13	3.7	454.227	3	36.36	411	423
P04807|HXKB_YEAST	K.HFISELEK.G	Y	39.71	1001.52	8	3.9	501.768	2	57.88	47	54
P04807|HXKB_YEAST	R.LALM(+15.99)DMYK.Q	Y	39.07	999.477	8	4.6	500.748	2	86.56	316	323	Oxidation (M)	M4:Oxidation (M):26.31
P04807|HXKB_YEAST	R.LALMDMYK.Q	Y	38.75	983.482	8	9.4	492.753	2	108.65	316	323
P04807|HXKB_YEAST	K.M(+15.99)SSGYYLGEILR.L	Y	38.13	1403.68	12	8.9	702.851	2	125.55	304	315	Oxidation (M)	M1:Oxidation (M):1000.00
P04807|HXKB_YEAST	F.TFSFPASQNK.I	Y	36.52	1125.55	10	4.6	563.783	2	72.12	156	165
P04807|HXKB_YEAST	K.MSSGYYLGEILR.L	Y	35.75	1387.68	12	7	694.852	2	133.7	304	315
P04807|HXKB_YEAST	K.INEGILQR.W	N	35.69	941.529	8	3	471.773	2	61.44	166	173
P04807|HXKB_YEAST	R.LALM(+15.99)DM(+15.99)YK.Q	Y	35.56	1015.47	8	2.8	508.745	2	61.05	316	323	Oxidation (M)	M4:Oxidation (M):1000.00;M6:Oxidation (M):1000.00
P04807|HXKB_YEAST	R.LSELIGAR.A	Y	35.32	857.497	8	5.2	429.758	2	63.58	384	391
P04807|HXKB_YEAST	K.FDKPFVM(+15.99)DTSYPAR.I	Y	33.29	1688.79	14	4.6	563.939	3	80.29	336	349	Oxidation (M)	M7:Oxidation (M):1000.00
P04807|HXKB_YEAST	R.LALMDM(+15.99)YK.Q	Y	32.96	999.477	8	5.4	500.748	2	84.74	316	323	Oxidation (M)	M6:Oxidation (M):26.31
P04807|HXKB_YEAST	K.QGFIFK.N	Y	23.96	738.406	6	4	370.212	2	80.18	324	329
P04807|HXKB_YEAST	K.IFTVPTETLQAVTK.H	Y	23.87	1546.86	14	9.5	774.445	2	132.16	33	46
P04807|HXKB_YEAST	R.YPGFK.E	N	20.13	610.312	5	6	306.165	2	41.66	424	428
P38011|GBLP_YEAST	K.GQC(+57.02)LATLLGHNDWVSQVR.V	Y	48.61	2053.02	18	2.7	685.348	3	135.65	138	155	Carbamidomethylation	C3:Carbamidomethylation:1000.00
P38011|GBLP_YEAST	R.LWDVATGETYQR.F	Y	45.19	1437.69	12	2.1	719.853	2	91.98	91	102
P38011|GBLP_YEAST	K.VFSLDPQYLVDDLRPEFAGYSK.A	Y	41.71	2558.27	22	12.3	853.774	3	158.67	262	283
P38011|GBLP_YEAST	R.YWLAAATATGIK.V	Y	41.12	1264.68	12	4.9	633.351	2	114.56	250	261
P38011|GBLP_YEAST	Y.TLSAQDEVFSLAFSPNR.Y	Y	36.56	1880.93	17	5.6	941.476	2	149.58	233	249
P38011|GBLP_YEAST	R.VWQVMTAN	Y	32.27	947.453	8	9.5	474.738	2	92.7	312	319
P38011|GBLP_YEAST	K.TLISWK.L	Y	30.57	746.433	6	4.2	374.225	2	83.8	41	46
P38011|GBLP_YEAST	K.FGVPVR.S	Y	30.18	673.391	6	4.7	337.704	2	62.89	54	59
P38011|GBLP_YEAST	K.SDVMSVDIDKK.A	Y	27.2	1235.61	11	6	618.814	2	59.85	108	118
P38011|GBLP_YEAST	R.VWQVM(+15.99)TAN	Y	26.94	963.448	8	5.2	482.734	2	68.18	312	319	Oxidation (M)	M5:Oxidation (M):1000.00
P38011|GBLP_YEAST	K.SDVMSVDIDK.K	Y	26.42	1107.51	10	4.2	554.765	2	74.79	108	117
P38011|GBLP_YEAST	K.DGEIM(+15.99)LWNLAAK.K	Y	26.02	1375.68	12	2.8	688.85	2	135.38	217	228	Oxidation (M)	M5:Oxidation (M):1000.00
P38011|GBLP_YEAST	K.VWTIK.G	N	24.34	645.385	5	4	323.701	2	59.8	133	137
P06168|ILV5_YEAST	K.TLYFSHGFSPVFK.D	Y	49.63	1528.77	13	6.9	765.398	2	124.98	166	178
P06168|ILV5_YEAST	K.AAIEDGWVPGK.N	Y	48.16	1141.58	11	4.8	571.798	2	86.15	116	126
P06168|ILV5_YEAST	R.GC(+57.02)LM(+15.99)GGIHGM(+15.99)FLAQYDVLR.E	Y	43.65	2169.02	19	9.3	724.02	3	128.83	261	279	Carbamidomethylation; Oxidation (M)	C2:Carbamidomethylation:1000.00;M4:Oxidation (M):1000.00;M10:Oxidation (M):1000.00
P06168|ILV5_YEAST	R.GALDWYPIFK.N	Y	41.58	1208.62	10	9.9	605.325	2	153.34	323	332
P06168|ILV5_YEAST	R.SLEFNSQPDYR.E	Y	36.68	1354.62	11	5.8	678.319	2	76.21	355	365
P06168|ILV5_YEAST	K.LLDYFK.N	N	29.83	797.432	6	8	399.727	2	92.58	71	76
P06168|ILV5_YEAST	K.NLFTVEDAIK.R	Y	27.82	1148.61	10	9.2	575.316	2	116.53	127	136
P06168|ILV5_YEAST	Y.FSHGFSPVFK.D	Y	26.21	1151.58	10	8.3	384.869	3	82.55	169	178
P06168|ILV5_YEAST	M.FLAQYDVLR.E	Y	24.47	1123.6	9	9.5	562.814	2	108.28	271	279
P06168|ILV5_YEAST	K.DLDVILVAPK.G	Y	23.46	1081.64	10	8.8	541.831	2	125.81	188	197
P06168|ILV5_YEAST	K.AQALAVAIGSGYVYQTTFER.E	Y	22.35	2144.09	20	6.8	715.709	3	145.37	231	250
P06168|ILV5_YEAST	R.NMEIWK.V	Y	18.15	819.395	6	7.2	410.708	2	74.63	377	382
P06168|ILV5_YEAST	R.GC(+57.02)LMGGIHGM(+15.99)FLAQYDVLR.E	Y	17.75	2153.02	19	6.3	718.686	3	145.09	261	279	Carbamidomethylation; Oxidation (M)	C2:Carbamidomethylation:1000.00;M10:Oxidation (M):0.00
P14126|RL3_YEAST	K.TITPMGGFVHYGEIK.N	Y	48.14	1648.83	15	9	550.622	3	112.72	304	318
P14126|RL3_YEAST	K.TITPM(+15.99)GGFVHYGEIK.N	Y	46.46	1664.82	15	7.1	555.952	3	93.18	304	318	Oxidation (M)	M5:Oxidation (M):1000.00
P14126|RL3_YEAST	R.HGHLGFLPR.K	Y	40.16	1032.56	9	3.1	345.196	3	60.97	11	19
P14126|RL3_YEAST	K.GHGFEGVTHR.W	Y	39.22	1095.52	10	4.5	366.183	3	18.96	223	232
P14126|RL3_YEAST	R.FYKNWYK.S	Y	38.95	1047.52	7	6.7	524.77	2	57.62	118	124
P14126|RL3_YEAST	R.SKPVALTSFLGYK.A	Y	37.12	1409.79	13	8.8	470.942	3	116.66	38	50
P14126|RL3_YEAST	K.HAFMGTLK.K	Y	36.08	903.464	8	3.1	452.74	2	47.53	377	384
P14126|RL3_YEAST	K.VAC(+57.02)IGAWHPAHVM(+15.99)W.S	Y	35.63	1649.76	14	10.6	550.933	3	116.56	249	262	Carbamidomethylation; Oxidation (M)	C3:Carbamidomethylation:1000.00;M13:Oxidation (M):1000.00
P14126|RL3_YEAST	K.VAC(+57.02)IGAWHPAHVMWSVAR.A	Y	31.63	2047	18	6.8	512.762	4	112.75	249	266	Carbamidomethylation	C3:Carbamidomethylation:1000.00
P14126|RL3_YEAST	K.VAC(+57.02)IGAWHPAHVMW.S	Y	30.66	1633.76	14	7.1	545.599	3	126.91	249	262	Carbamidomethylation	C3:Carbamidomethylation:1000.00
P14126|RL3_YEAST	K.NDFIM(+15.99)VK.G	Y	28.87	881.432	7	6	441.726	2	66.61	319	325	Oxidation (M)	M5:Oxidation (M):1000.00
P14126|RL3_YEAST	K.SLYTNTSR.K	Y	25.32	940.461	8	5.2	471.24	2	25.08	341	348
P14126|RL3_YEAST	L.TSFLGYK.A	Y	24.43	814.423	7	4.5	408.22	2	70.9	44	50
P14126|RL3_YEAST	R.VLVHTQIR.K	Y	22.2	964.582	8	3.6	483.3	2	40.63	160	167
P16861|PFKA1_YEAST	R.TGIHFGC(+57.02)DVFAVYEGYEGLLR.G	Y	51.65	2402.14	21	8.2	801.726	3	157.6	230	250	Carbamidomethylation	C7:Carbamidomethylation:1000.00
P16861|PFKA1_YEAST	K.TIHFYHTLGFATVK.D	Y	45.82	1633.86	14	9.1	545.633	3	102.62	26	39
P16861|PFKA1_YEAST	R.HEWPSLVDELVAEGR.F	Y	38.18	1735.85	15	8	579.63	3	143.71	320	334
P16861|PFKA1_YEAST	K.LSEVDASGFR.I	Y	35.12	1079.52	10	6	540.773	2	66.96	71	80
P16861|PFKA1_YEAST	K.LDGLIILGGFEGFR.S	Y	32.43	1505.82	14	9.4	753.926	2	160.47	684	697
P16861|PFKA1_YEAST	R.GWLSEGGTLIGTAR.S	Y	30.97	1416.74	14	3	709.377	2	122.55	265	278
P16861|PFKA1_YEAST	R.WLATLQGVDAVK.A	Y	27.15	1299.72	12	8.5	650.872	2	118.18	501	512
P16861|PFKA1_YEAST	K.IGDILSGR.L	Y	22.01	829.466	8	5.3	415.742	2	67.01	965	972
P16861|PFKA1_YEAST	K.TIHFYHTLGF.A	Y	21.55	1234.61	10	6.3	412.548	3	115.98	26	35
P16861|PFKA1_YEAST	R.SVASEDLGTIAYYFQK.N	Y	19.77	1790.87	16	12.1	896.455	2	152.83	666	681
P16861|PFKA1_YEAST	R.SIITNDEALFK.K	Y	17.78	1249.66	11	7.3	625.84	2	111.98	14	24
P16861|PFKA1_YEAST	K.EEVAPYK(+104.03).N	Y	17.7	938.439	7	3.1	470.228	2	26.6	338	344	benzoylation(K)	K7:benzoylation(K):1000.00
P23254|TKT1_YEAST	K.LGNLIAIYDDNK.I	Y	43.73	1347.7	12	3.5	674.861	2	116.09	177	188
P23254|TKT1_YEAST	K.SFVVPQEVYDHYQK.T	Y	43.49	1737.84	14	9.5	580.292	3	102.38	286	299
P23254|TKT1_YEAST	R.VVSLPDFFTFDK.Q	Y	42.47	1413.72	12	10.9	707.874	2	158.05	585	596
P23254|TKT1_YEAST	K.FFGFTPEGVAER.A	Y	36.49	1355.65	12	9.7	678.839	2	125.41	648	659
P23254|TKT1_YEAST	R.SLPNIQVWR.P	Y	31.52	1111.61	9	9.4	556.819	2	117.32	492	500
P23254|TKT1_YEAST	K.FGFNPDK.S	Y	31.05	823.386	7	4.1	412.702	2	61.95	279	285
P23254|TKT1_YEAST	K.PYGGTFLNFVSYAAGAVR.L	Y	30.93	1888.95	18	12	630.664	3	159.99	437	454
P23254|TKT1_YEAST	K.TIAFYK.G	Y	30.51	741.406	6	6.9	371.713	2	65.02	663	668
P23254|TKT1_YEAST	R.ILAVDTVSK.A	Y	26.98	944.554	9	7	473.288	2	64.41	17	25
P23254|TKT1_YEAST	M.TQFTDIDK.L	Y	26.76	966.466	8	4.3	484.242	2	51.16	2	9
P23254|TKT1_YEAST	K.LFSEYQK.K	Y	25.21	913.455	7	3.6	457.736	2	51.44	315	321
P23254|TKT1_YEAST	H.VLWSQMR.M	Y	24.85	918.475	7	3.3	460.246	2	80.22	43	49
P23254|TKT1_YEAST	K.KFPELGAELAR.R	Y	24.55	1229.68	11	5.2	410.902	3	94.84	322	332
P23254|TKT1_YEAST	N.YKPYGGTFLNFVSYAAGAVR.L	Y	23.04	2180.11	20	4	727.712	3	156.75	435	454
Q07793|YD13B_YEAST	K.YVRPPPM(+15.99)LTSPNDFPNWVK.T	N	44.75	2273.13	19	9.8	758.725	3	129.05	168	186	Oxidation (M)	M7:Oxidation (M):1000.00
Q07793|YD13B_YEAST	K.YVRPPPMLTSPNDFPNWVK.T	N	42.49	2257.14	19	7.6	753.391	3	144.38	168	186
Q07793|YD13B_YEAST	K.EVHTNQDPLDVSASK.T	N	41.89	1638.78	15	4.3	547.271	3	57.2	25	39
Q07793|YD13B_YEAST	K.YGDFYWVSK.K	Y	41.63	1163.53	9	10.9	582.778	2	107.49	560	568
Q07793|YD13B_YEAST	R.NSYGYIIYLPSLK.K	N	40.39	1529.81	13	5.3	765.918	2	154	866	878
Q07793|YD13B_YEAST	K.VAC(+57.02)QLIMR.G	N	37.69	989.515	8	5	495.767	2	69.8	308	315	Carbamidomethylation	C3:Carbamidomethylation:1000.00
Q07793|YD13B_YEAST	N.TFQIFAPSQFLPTWVK.D	N	34.95	1909.01	16	8.5	955.522	2	161.94	223	238
Q07793|YD13B_YEAST	K.VAC(+57.02)QLIM(+15.99)R.G	N	33.06	1005.51	8	4.2	503.764	2	54.08	308	315	Carbamidomethylation; Oxidation (M)	C3:Carbamidomethylation:1000.00;M7:Oxidation (M):1000.00
Q07793|YD13B_YEAST	F.QIFAPSQFLPTWVK.D	N	31.54	1660.9	14	8.4	831.463	2	158.23	225	238
Q07793|YD13B_YEAST	R.GWSC(+57.02)VFK.N	N	30.72	882.406	7	4.5	442.212	2	84.66	1410	1416	Carbamidomethylation	C4:Carbamidomethylation:1000.00
Q07793|YD13B_YEAST	K.VTNIIDR.L	N	28.21	829.466	7	3.5	415.742	2	44.79	290	296
Q07793|YD13B_YEAST	R.WVYPLHDR.R	N	26.16	1084.55	8	7.2	362.525	3	75.05	699	706
Q07793|YD13B_YEAST	K.DILSVDYTDIMK.I	N	24.24	1411.69	12	7.6	706.858	2	143.74	239	250
Q07793|YD13B_YEAST	K.STTEPIQLNNK.H	N	23.89	1243.64	11	4.8	622.831	2	56.41	420	430
Q07793|YD13B_YEAST	R.SYTNTTKPK.V	N	18.94	1038.53	9	4.7	347.187	3	7.66	373	381
Q07793|YD13B_YEAST	K.GRK(+42.01)LSAPGQPGLYIDQDELEIDEDEYK(+42.01)EK(+14.02)VHEM(+15.99)QK.L	Y	18.34	4201.02	35	-1.2	1051.26	4	158.56	1504	1538	Acetylation (K); Methylation(KR); Oxidation (M)	K3:Acetylation (K):8.71;K27:Acetylation (K):0.00;K29:Methylation(KR):0.00;M33:Oxidation (M):1000.00
P0C2J1|YP14B_YEAST	K.YVRPPPM(+15.99)LTSPNDFPNWVK.T	N	44.75	2273.13	19	9.8	758.725	3	129.05	168	186	Oxidation (M)	M7:Oxidation (M):1000.00
P0C2J1|YP14B_YEAST	K.YVRPPPMLTSPNDFPNWVK.T	N	42.49	2257.14	19	7.6	753.391	3	144.38	168	186
P0C2J1|YP14B_YEAST	K.EVHTNQDPLDVSASK.T	N	41.89	1638.78	15	4.3	547.271	3	57.2	25	39
P0C2J1|YP14B_YEAST	Q.YGDFYWVSK.R	Y	41.63	1163.53	9	10.9	582.778	2	107.49	560	568
P0C2J1|YP14B_YEAST	R.NSYGYIIYLPSLK.K	N	40.39	1529.81	13	5.3	765.918	2	154	866	878
P0C2J1|YP14B_YEAST	K.VAC(+57.02)QLIMR.G	N	37.69	989.515	8	5	495.767	2	69.8	308	315	Carbamidomethylation	C3:Carbamidomethylation:1000.00
P0C2J1|YP14B_YEAST	N.TFQIFAPSQFLPTWVK.D	N	34.95	1909.01	16	8.5	955.522	2	161.94	223	238
P0C2J1|YP14B_YEAST	K.VAC(+57.02)QLIM(+15.99)R.G	N	33.06	1005.51	8	4.2	503.764	2	54.08	308	315	Carbamidomethylation; Oxidation (M)	C3:Carbamidomethylation:1000.00;M7:Oxidation (M):1000.00
P0C2J1|YP14B_YEAST	F.QIFAPSQFLPTWVK.D	N	31.54	1660.9	14	8.4	831.463	2	158.23	225	238
P0C2J1|YP14B_YEAST	R.GWSC(+57.02)VFK.N	N	30.72	882.406	7	4.5	442.212	2	84.66	1410	1416	Carbamidomethylation	C4:Carbamidomethylation:1000.00
P0C2J1|YP14B_YEAST	K.VTNIIDR.L	N	28.21	829.466	7	3.5	415.742	2	44.79	290	296
P0C2J1|YP14B_YEAST	R.WVYPLHDR.R	N	26.16	1084.55	8	7.2	362.525	3	75.05	699	706
P0C2J1|YP14B_YEAST	K.DILSVDYTDIMK.I	N	24.24	1411.69	12	7.6	706.858	2	143.74	239	250
P0C2J1|YP14B_YEAST	K.STTEPIQLNNK.H	N	23.89	1243.64	11	4.8	622.831	2	56.41	420	430
P0C2J1|YP14B_YEAST	R.SYTNTTKPK.V	N	18.94	1038.53	9	4.7	347.187	3	7.66	373	381
P0C2J1|YP14B_YEAST	K.GRK(+42.01)LSAPGQPGLYIDQDELEIDEDEYK(+42.01)EK(+14.02)VHEM(+15.99)QK.L	Y	18.34	4201.02	35	-1.2	1051.26	4	158.56	1504	1538	Acetylation (K); Methylation(KR); Oxidation (M)	K3:Acetylation (K):8.71;K27:Acetylation (K):0.00;K29:Methylation(KR):0.00;M33:Oxidation (M):1000.00
Q03612|YE11B_YEAST	K.YVRPPPM(+15.99)LTSPNDFPNWVK.T	N	44.75	2273.13	19	9.8	758.725	3	129.05	168	186	Oxidation (M)	M7:Oxidation (M):1000.00
Q03612|YE11B_YEAST	K.YVRPPPMLTSPNDFPNWVK.T	N	42.49	2257.14	19	7.6	753.391	3	144.38	168	186
Q03612|YE11B_YEAST	K.EVHTNQDPLDVSASK.T	N	41.89	1638.78	15	4.3	547.271	3	57.2	25	39
Q03612|YE11B_YEAST	K.YGDFYWVSK.K	Y	41.63	1163.53	9	10.9	582.778	2	107.49	560	568
Q03612|YE11B_YEAST	R.NSYGYIIYLPSLK.K	N	40.39	1529.81	13	5.3	765.918	2	154	866	878
Q03612|YE11B_YEAST	K.VAC(+57.02)QLIMR.G	N	37.69	989.515	8	5	495.767	2	69.8	308	315	Carbamidomethylation	C3:Carbamidomethylation:1000.00
Q03612|YE11B_YEAST	N.TFQIFAPSQFLPTWVK.D	N	34.95	1909.01	16	8.5	955.522	2	161.94	223	238
Q03612|YE11B_YEAST	K.VAC(+57.02)QLIM(+15.99)R.G	N	33.06	1005.51	8	4.2	503.764	2	54.08	308	315	Carbamidomethylation; Oxidation (M)	C3:Carbamidomethylation:1000.00;M7:Oxidation (M):1000.00
Q03612|YE11B_YEAST	F.QIFAPSQFLPTWVK.D	N	31.54	1660.9	14	8.4	831.463	2	158.23	225	238
Q03612|YE11B_YEAST	R.GWSC(+57.02)VFK.N	N	30.72	882.406	7	4.5	442.212	2	84.66	1410	1416	Carbamidomethylation	C4:Carbamidomethylation:1000.00
Q03612|YE11B_YEAST	K.VTNIIDR.L	N	28.21	829.466	7	3.5	415.742	2	44.79	290	296
Q03612|YE11B_YEAST	R.WVYPLHDR.R	N	26.16	1084.55	8	7.2	362.525	3	75.05	699	706
Q03612|YE11B_YEAST	K.DILSVDYTDIMK.I	N	24.24	1411.69	12	7.6	706.858	2	143.74	239	250
Q03612|YE11B_YEAST	K.STTEPIQLNNK.H	N	23.89	1243.64	11	4.8	622.831	2	56.41	420	430
Q03612|YE11B_YEAST	R.SYTNTTKPK.V	N	18.94	1038.53	9	4.7	347.187	3	7.66	373	381
Q03612|YE11B_YEAST	K.GRK(+42.01)LSAPGQPGLYIDQDELEIDEDEYK(+42.01)EK(+14.02)VHEM(+15.99)QK.L	Y	18.34	4201.02	35	-1.2	1051.26	4	158.56	1504	1538	Acetylation (K); Methylation(KR); Oxidation (M)	K3:Acetylation (K):8.71;K27:Acetylation (K):0.00;K29:Methylation(KR):0.00;M33:Oxidation (M):1000.00
P0C2I9|YP12B_YEAST	K.YVRPPPM(+15.99)LTSPNDFPNWVK.T	N	44.75	2273.13	19	9.8	758.725	3	129.05	168	186	Oxidation (M)	M7:Oxidation (M):1000.00
P0C2I9|YP12B_YEAST	K.YVRPPPMLTSPNDFPNWVK.T	N	42.49	2257.14	19	7.6	753.391	3	144.38	168	186
P0C2I9|YP12B_YEAST	K.EVHTNQDPLDVSASK.T	N	41.89	1638.78	15	4.3	547.271	3	57.2	25	39
P0C2I9|YP12B_YEAST	K.YGDFYWVSK.K	Y	41.63	1163.53	9	10.9	582.778	2	107.49	560	568
P0C2I9|YP12B_YEAST	R.NSYGYIIYLPSLK.K	N	40.39	1529.81	13	5.3	765.918	2	154	866	878
P0C2I9|YP12B_YEAST	K.VAC(+57.02)QLIMR.G	N	37.69	989.515	8	5	495.767	2	69.8	308	315	Carbamidomethylation	C3:Carbamidomethylation:1000.00
P0C2I9|YP12B_YEAST	N.TFQIFAPSQFLPTWVK.D	N	34.95	1909.01	16	8.5	955.522	2	161.94	223	238
P0C2I9|YP12B_YEAST	K.VAC(+57.02)QLIM(+15.99)R.G	N	33.06	1005.51	8	4.2	503.764	2	54.08	308	315	Carbamidomethylation; Oxidation (M)	C3:Carbamidomethylation:1000.00;M7:Oxidation (M):1000.00
P0C2I9|YP12B_YEAST	F.QIFAPSQFLPTWVK.D	N	31.54	1660.9	14	8.4	831.463	2	158.23	225	238
P0C2I9|YP12B_YEAST	R.GWSC(+57.02)VFK.N	N	30.72	882.406	7	4.5	442.212	2	84.66	1410	1416	Carbamidomethylation	C4:Carbamidomethylation:1000.00
P0C2I9|YP12B_YEAST	K.VTNIIDR.L	N	28.21	829.466	7	3.5	415.742	2	44.79	290	296
P0C2I9|YP12B_YEAST	R.WVYPLHDR.R	N	26.16	1084.55	8	7.2	362.525	3	75.05	699	706
P0C2I9|YP12B_YEAST	K.DILSVDYTDIMK.I	N	24.24	1411.69	12	7.6	706.858	2	143.74	239	250
P0C2I9|YP12B_YEAST	K.STTEPIQLNNK.H	N	23.89	1243.64	11	4.8	622.831	2	56.41	420	430
P0C2I9|YP12B_YEAST	R.SYTNTTKPK.V	N	18.94	1038.53	9	4.7	347.187	3	7.66	373	381
P0C2I9|YP12B_YEAST	K.GRK(+42.01)LSAPGQPGLYIDQDELEIDEDEYK(+42.01)EK(+14.02)VHEM(+15.99)QK.L	Y	18.34	4201.02	35	-1.2	1051.26	4	158.56	1504	1538	Acetylation (K); Methylation(KR); Oxidation (M)	K3:Acetylation (K):8.71;K27:Acetylation (K):0.00;K29:Methylation(KR):0.00;M33:Oxidation (M):1000.00
Q04711|YM11B_YEAST	K.YVRPPPM(+15.99)LTSPNDFPNWVK.T	N	44.75	2273.13	19	9.8	758.725	3	129.05	168	186	Oxidation (M)	M7:Oxidation (M):1000.00
Q04711|YM11B_YEAST	K.YVRPPPMLTSPNDFPNWVK.T	N	42.49	2257.14	19	7.6	753.391	3	144.38	168	186
Q04711|YM11B_YEAST	K.EVHTNQDPLDVSASK.I	N	41.89	1638.78	15	4.3	547.271	3	57.2	25	39
Q04711|YM11B_YEAST	K.YGDFYWVSK.K	Y	41.63	1163.53	9	10.9	582.778	2	107.49	560	568
Q04711|YM11B_YEAST	R.NSYGYIIYLPSLK.K	N	40.39	1529.81	13	5.3	765.918	2	154	866	878
Q04711|YM11B_YEAST	K.VAC(+57.02)QLIMR.G	N	37.69	989.515	8	5	495.767	2	69.8	308	315	Carbamidomethylation	C3:Carbamidomethylation:1000.00
Q04711|YM11B_YEAST	N.TFQIFAPSQFLPTWVK.D	N	34.95	1909.01	16	8.5	955.522	2	161.94	223	238
Q04711|YM11B_YEAST	K.VAC(+57.02)QLIM(+15.99)R.G	N	33.06	1005.51	8	4.2	503.764	2	54.08	308	315	Carbamidomethylation; Oxidation (M)	C3:Carbamidomethylation:1000.00;M7:Oxidation (M):1000.00
Q04711|YM11B_YEAST	F.QIFAPSQFLPTWVK.D	N	31.54	1660.9	14	8.4	831.463	2	158.23	225	238
Q04711|YM11B_YEAST	R.GWSC(+57.02)VFK.N	N	30.72	882.406	7	4.5	442.212	2	84.66	1410	1416	Carbamidomethylation	C4:Carbamidomethylation:1000.00
Q04711|YM11B_YEAST	K.VTNIIDR.L	N	28.21	829.466	7	3.5	415.742	2	44.79	290	296
Q04711|YM11B_YEAST	R.WVYPLHDR.R	N	26.16	1084.55	8	7.2	362.525	3	75.05	699	706
Q04711|YM11B_YEAST	K.DILSVDYTDIMK.I	N	24.24	1411.69	12	7.6	706.858	2	143.74	239	250
Q04711|YM11B_YEAST	K.STTEPIQLNNK.H	N	23.89	1243.64	11	4.8	622.831	2	56.41	420	430
Q04711|YM11B_YEAST	R.SYTNTTKPK.V	N	18.94	1038.53	9	4.7	347.187	3	7.66	373	381
Q04711|YM11B_YEAST	K.GRK(+42.01)LSAPGQPGLYIDQDELEIDEDEYK(+42.01)EK(+14.02)VHEM(+15.99)QK.L	Y	18.34	4201.02	35	-1.2	1051.26	4	158.56	1504	1538	Acetylation (K); Methylation(KR); Oxidation (M)	K3:Acetylation (K):8.71;K27:Acetylation (K):0.00;K29:Methylation(KR):0.00;M33:Oxidation (M):1000.00
Q12414|YP11B_YEAST	K.YVRPPPM(+15.99)LTSPNDFPNWVK.T	N	44.75	2273.13	19	9.8	758.725	3	129.05	168	186	Oxidation (M)	M7:Oxidation (M):1000.00
Q12414|YP11B_YEAST	K.YVRPPPMLTSPNDFPNWVK.T	N	42.49	2257.14	19	7.6	753.391	3	144.38	168	186
Q12414|YP11B_YEAST	K.EVHTNQDPLDVSASK.T	N	41.89	1638.78	15	4.3	547.271	3	57.2	25	39
Q12414|YP11B_YEAST	K.YGDFYWVSK.K	Y	41.63	1163.53	9	10.9	582.778	2	107.49	560	568
Q12414|YP11B_YEAST	R.NSYGYIIYLPSLK.K	N	40.39	1529.81	13	5.3	765.918	2	154	866	878
Q12414|YP11B_YEAST	K.VAC(+57.02)QLIMR.G	N	37.69	989.515	8	5	495.767	2	69.8	308	315	Carbamidomethylation	C3:Carbamidomethylation:1000.00
Q12414|YP11B_YEAST	N.TFQIFAPSQFLPTWVK.D	N	34.95	1909.01	16	8.5	955.522	2	161.94	223	238
Q12414|YP11B_YEAST	K.VAC(+57.02)QLIM(+15.99)R.G	N	33.06	1005.51	8	4.2	503.764	2	54.08	308	315	Carbamidomethylation; Oxidation (M)	C3:Carbamidomethylation:1000.00;M7:Oxidation (M):1000.00
Q12414|YP11B_YEAST	F.QIFAPSQFLPTWVK.D	N	31.54	1660.9	14	8.4	831.463	2	158.23	225	238
Q12414|YP11B_YEAST	R.GWSC(+57.02)VFK.N	N	30.72	882.406	7	4.5	442.212	2	84.66	1410	1416	Carbamidomethylation	C4:Carbamidomethylation:1000.00
Q12414|YP11B_YEAST	K.VTNIIDR.L	N	28.21	829.466	7	3.5	415.742	2	44.79	290	296
Q12414|YP11B_YEAST	R.WVYPLHDR.R	N	26.16	1084.55	8	7.2	362.525	3	75.05	699	706
Q12414|YP11B_YEAST	K.DILSVDYTDIMK.I	N	24.24	1411.69	12	7.6	706.858	2	143.74	239	250
Q12414|YP11B_YEAST	K.STTEPIQLNNK.H	N	23.89	1243.64	11	4.8	622.831	2	56.41	420	430
Q12414|YP11B_YEAST	R.SYTNTTKPK.V	N	18.94	1038.53	9	4.7	347.187	3	7.66	373	381
Q12414|YP11B_YEAST	K.GRK(+42.01)LSAPGQPGLYIDQDELEIDEDEYK(+42.01)EK(+14.02)VHEM(+15.99)QK.L	Y	18.34	4201.02	35	-1.2	1051.26	4	158.56	1504	1538	Acetylation (K); Methylation(KR); Oxidation (M)	K3:Acetylation (K):8.71;K27:Acetylation (K):0.00;K29:Methylation(KR):0.00;M33:Oxidation (M):1000.00
P47098|YJ11B_YEAST	K.YVRPPPM(+15.99)LTSPNDFPNWVK.T	N	44.75	2273.13	19	9.8	758.725	3	129.05	168	186	Oxidation (M)	M7:Oxidation (M):1000.00
P47098|YJ11B_YEAST	K.YVRPPPMLTSPNDFPNWVK.T	N	42.49	2257.14	19	7.6	753.391	3	144.38	168	186
P47098|YJ11B_YEAST	K.EVHTNQDPLDVSASK.T	N	41.89	1638.78	15	4.3	547.271	3	57.2	25	39
P47098|YJ11B_YEAST	Q.YGDFYWVSK.R	Y	41.63	1163.53	9	10.9	582.778	2	107.49	560	568
P47098|YJ11B_YEAST	R.NSYGYIIYLPSLK.K	N	40.39	1529.81	13	5.3	765.918	2	154	866	878
P47098|YJ11B_YEAST	K.VAC(+57.02)QLIMR.G	N	37.69	989.515	8	5	495.767	2	69.8	308	315	Carbamidomethylation	C3:Carbamidomethylation:1000.00
P47098|YJ11B_YEAST	N.TFQIFAPSQFLPTWVK.D	N	34.95	1909.01	16	8.5	955.522	2	161.94	223	238
P47098|YJ11B_YEAST	K.VAC(+57.02)QLIM(+15.99)R.G	N	33.06	1005.51	8	4.2	503.764	2	54.08	308	315	Carbamidomethylation; Oxidation (M)	C3:Carbamidomethylation:1000.00;M7:Oxidation (M):1000.00
P47098|YJ11B_YEAST	F.QIFAPSQFLPTWVK.D	N	31.54	1660.9	14	8.4	831.463	2	158.23	225	238
P47098|YJ11B_YEAST	R.GWSC(+57.02)VFK.N	N	30.72	882.406	7	4.5	442.212	2	84.66	1410	1416	Carbamidomethylation	C4:Carbamidomethylation:1000.00
P47098|YJ11B_YEAST	K.VTNIIDR.L	N	28.21	829.466	7	3.5	415.742	2	44.79	290	296
P47098|YJ11B_YEAST	R.WVYPLHDR.R	N	26.16	1084.55	8	7.2	362.525	3	75.05	699	706
P47098|YJ11B_YEAST	K.DILSVDYTDIMK.I	N	24.24	1411.69	12	7.6	706.858	2	143.74	239	250
P47098|YJ11B_YEAST	K.STTEPIQLNNK.H	N	23.89	1243.64	11	4.8	622.831	2	56.41	420	430
P47098|YJ11B_YEAST	R.SYTNTTKPK.V	N	18.94	1038.53	9	4.7	347.187	3	7.66	373	381
P47098|YJ11B_YEAST	K.GRK(+42.01)LSAPGQPGLYIDQDELEIDEDEYK(+42.01)EK(+14.02)VHEM(+15.99)QK.L	Y	18.34	4201.02	35	-1.2	1051.26	4	158.56	1504	1538	Acetylation (K); Methylation(KR); Oxidation (M)	K3:Acetylation (K):8.71;K27:Acetylation (K):0.00;K29:Methylation(KR):0.00;M33:Oxidation (M):1000.00
Q12269|YG12B_YEAST	K.YVRPPPM(+15.99)LTSPNDFPNWVK.T	N	44.75	2273.13	19	9.8	758.725	3	129.05	168	186	Oxidation (M)	M7:Oxidation (M):1000.00
Q12269|YG12B_YEAST	K.YVRPPPMLTSPNDFPNWVK.T	N	42.49	2257.14	19	7.6	753.391	3	144.38	168	186
Q12269|YG12B_YEAST	K.EVHTNQDPLDVSASK.I	N	41.89	1638.78	15	4.3	547.271	3	57.2	25	39
Q12269|YG12B_YEAST	K.YGDFYWVSK.K	Y	41.63	1163.53	9	10.9	582.778	2	107.49	560	568
Q12269|YG12B_YEAST	R.NSYGYIIYLPSLK.K	N	40.39	1529.81	13	5.3	765.918	2	154	866	878
Q12269|YG12B_YEAST	K.VAC(+57.02)QLIMR.G	N	37.69	989.515	8	5	495.767	2	69.8	308	315	Carbamidomethylation	C3:Carbamidomethylation:1000.00
Q12269|YG12B_YEAST	N.TFQIFAPSQFLPTWVK.D	N	34.95	1909.01	16	8.5	955.522	2	161.94	223	238
Q12269|YG12B_YEAST	K.VAC(+57.02)QLIM(+15.99)R.G	N	33.06	1005.51	8	4.2	503.764	2	54.08	308	315	Carbamidomethylation; Oxidation (M)	C3:Carbamidomethylation:1000.00;M7:Oxidation (M):1000.00
Q12269|YG12B_YEAST	F.QIFAPSQFLPTWVK.D	N	31.54	1660.9	14	8.4	831.463	2	158.23	225	238
Q12269|YG12B_YEAST	R.GWSC(+57.02)VFK.N	N	30.72	882.406	7	4.5	442.212	2	84.66	1410	1416	Carbamidomethylation	C4:Carbamidomethylation:1000.00
Q12269|YG12B_YEAST	K.VTNIIDR.L	N	28.21	829.466	7	3.5	415.742	2	44.79	290	296
Q12269|YG12B_YEAST	R.WVYPLHDR.R	N	26.16	1084.55	8	7.2	362.525	3	75.05	699	706
Q12269|YG12B_YEAST	K.DILSVDYTDIMK.I	N	24.24	1411.69	12	7.6	706.858	2	143.74	239	250
Q12269|YG12B_YEAST	K.STTEPIQLNNK.H	N	23.89	1243.64	11	4.8	622.831	2	56.41	420	430
Q12269|YG12B_YEAST	R.SYTNTTKPK.V	N	18.94	1038.53	9	4.7	347.187	3	7.66	373	381
Q12269|YG12B_YEAST	K.GRK(+42.01)LSAPGQPGLYIDQDELEIDEDEYK(+42.01)EK(+14.02)VHEM(+15.99)QK.L	Y	18.34	4201.02	35	-1.2	1051.26	4	158.56	1504	1538	Acetylation (K); Methylation(KR); Oxidation (M)	K3:Acetylation (K):8.71;K27:Acetylation (K):0.00;K29:Methylation(KR):0.00;M33:Oxidation (M):1000.00
P0C2I6|YL13B_YEAST	K.YVRPPPM(+15.99)LTSPNDFPNWVK.T	N	44.75	2273.13	19	9.8	758.725	3	129.05	168	186	Oxidation (M)	M7:Oxidation (M):1000.00
P0C2I6|YL13B_YEAST	K.YVRPPPMLTSPNDFPNWVK.T	N	42.49	2257.14	19	7.6	753.391	3	144.38	168	186
P0C2I6|YL13B_YEAST	K.EVHTNQDPLDVSASK.T	N	41.89	1638.78	15	4.3	547.271	3	57.2	25	39
P0C2I6|YL13B_YEAST	Q.YGDFYWVSK.R	Y	41.63	1163.53	9	10.9	582.778	2	107.49	560	568
P0C2I6|YL13B_YEAST	R.NSYGYIIYLPSLK.K	N	40.39	1529.81	13	5.3	765.918	2	154	866	878
P0C2I6|YL13B_YEAST	K.VAC(+57.02)QLIMR.G	N	37.69	989.515	8	5	495.767	2	69.8	308	315	Carbamidomethylation	C3:Carbamidomethylation:1000.00
P0C2I6|YL13B_YEAST	N.TFQIFAPSQFLPTWVK.D	N	34.95	1909.01	16	8.5	955.522	2	161.94	223	238
P0C2I6|YL13B_YEAST	K.VAC(+57.02)QLIM(+15.99)R.G	N	33.06	1005.51	8	4.2	503.764	2	54.08	308	315	Carbamidomethylation; Oxidation (M)	C3:Carbamidomethylation:1000.00;M7:Oxidation (M):1000.00
P0C2I6|YL13B_YEAST	F.QIFAPSQFLPTWVK.D	N	31.54	1660.9	14	8.4	831.463	2	158.23	225	238
P0C2I6|YL13B_YEAST	R.GWSC(+57.02)VFK.N	N	30.72	882.406	7	4.5	442.212	2	84.66	1410	1416	Carbamidomethylation	C4:Carbamidomethylation:1000.00
P0C2I6|YL13B_YEAST	K.VTNIIDR.L	N	28.21	829.466	7	3.5	415.742	2	44.79	290	296
P0C2I6|YL13B_YEAST	R.WVYPLHDR.R	N	26.16	1084.55	8	7.2	362.525	3	75.05	699	706
P0C2I6|YL13B_YEAST	K.DILSVDYTDIMK.I	N	24.24	1411.69	12	7.6	706.858	2	143.74	239	250
P0C2I6|YL13B_YEAST	K.STTEPIQLNNK.H	N	23.89	1243.64	11	4.8	622.831	2	56.41	420	430
P0C2I6|YL13B_YEAST	R.SYTNTTKPK.V	N	18.94	1038.53	9	4.7	347.187	3	7.66	373	381
P0C2I6|YL13B_YEAST	K.GRK(+42.01)LSAPGQPGLYIDQDELEIDEDEYK(+42.01)EK(+14.02)VHEM(+15.99)QK.L	Y	18.34	4201.02	35	-1.2	1051.26	4	158.56	1504	1538	Acetylation (K); Methylation(KR); Oxidation (M)	K3:Acetylation (K):8.71;K27:Acetylation (K):0.00;K29:Methylation(KR):0.00;M33:Oxidation (M):1000.00
P0C2I2|YD14B_YEAST	K.YVRPPPM(+15.99)LTSPNDFPNWVK.T	N	44.75	2273.13	19	9.8	758.725	3	129.05	168	186	Oxidation (M)	M7:Oxidation (M):1000.00
P0C2I2|YD14B_YEAST	K.YVRPPPMLTSPNDFPNWVK.T	N	42.49	2257.14	19	7.6	753.391	3	144.38	168	186
P0C2I2|YD14B_YEAST	K.EVHTNQDPLDVSASK.I	N	41.89	1638.78	15	4.3	547.271	3	57.2	25	39
P0C2I2|YD14B_YEAST	K.YGDFYWVSK.K	Y	41.63	1163.53	9	10.9	582.778	2	107.49	560	568
P0C2I2|YD14B_YEAST	R.NSYGYIIYLPSLK.K	N	40.39	1529.81	13	5.3	765.918	2	154	866	878
P0C2I2|YD14B_YEAST	K.VAC(+57.02)QLIMR.G	N	37.69	989.515	8	5	495.767	2	69.8	308	315	Carbamidomethylation	C3:Carbamidomethylation:1000.00
P0C2I2|YD14B_YEAST	N.TFQIFAPSQFLPTWVK.D	N	34.95	1909.01	16	8.5	955.522	2	161.94	223	238
P0C2I2|YD14B_YEAST	K.VAC(+57.02)QLIM(+15.99)R.G	N	33.06	1005.51	8	4.2	503.764	2	54.08	308	315	Carbamidomethylation; Oxidation (M)	C3:Carbamidomethylation:1000.00;M7:Oxidation (M):1000.00
P0C2I2|YD14B_YEAST	F.QIFAPSQFLPTWVK.D	N	31.54	1660.9	14	8.4	831.463	2	158.23	225	238
P0C2I2|YD14B_YEAST	R.GWSC(+57.02)VFK.N	N	30.72	882.406	7	4.5	442.212	2	84.66	1410	1416	Carbamidomethylation	C4:Carbamidomethylation:1000.00
P0C2I2|YD14B_YEAST	K.VTNIIDR.L	N	28.21	829.466	7	3.5	415.742	2	44.79	290	296
P0C2I2|YD14B_YEAST	R.WVYPLHDR.R	N	26.16	1084.55	8	7.2	362.525	3	75.05	699	706
P0C2I2|YD14B_YEAST	K.DILSVDYTDIMK.I	N	24.24	1411.69	12	7.6	706.858	2	143.74	239	250
P0C2I2|YD14B_YEAST	K.STTEPIQLNNK.H	N	23.89	1243.64	11	4.8	622.831	2	56.41	420	430
P0C2I2|YD14B_YEAST	R.SYTNTTKPK.V	N	18.94	1038.53	9	4.7	347.187	3	7.66	373	381
P0C2I2|YD14B_YEAST	K.GRK(+42.01)LSAPGQPGLYIDQDELEIDEDEYK(+42.01)EK(+14.02)VHEM(+15.99)QK.L	Y	18.34	4201.02	35	-1.2	1051.26	4	158.56	1504	1538	Acetylation (K); Methylation(KR); Oxidation (M)	K3:Acetylation (K):8.71;K27:Acetylation (K):0.00;K29:Methylation(KR):0.00;M33:Oxidation (M):1000.00
P0C2I5|YL12B_YEAST	K.YVRPPPM(+15.99)LTSPNDFPNWVK.T	N	44.75	2273.13	19	9.8	758.725	3	129.05	168	186	Oxidation (M)	M7:Oxidation (M):1000.00
P0C2I5|YL12B_YEAST	K.YVRPPPMLTSPNDFPNWVK.T	N	42.49	2257.14	19	7.6	753.391	3	144.38	168	186
P0C2I5|YL12B_YEAST	K.EVHTNQDPLDVSASK.T	N	41.89	1638.78	15	4.3	547.271	3	57.2	25	39
P0C2I5|YL12B_YEAST	K.YGDFYWVSK.K	Y	41.63	1163.53	9	10.9	582.778	2	107.49	560	568
P0C2I5|YL12B_YEAST	R.NSYGYIIYLPSLK.K	N	40.39	1529.81	13	5.3	765.918	2	154	866	878
P0C2I5|YL12B_YEAST	K.VAC(+57.02)QLIMR.G	N	37.69	989.515	8	5	495.767	2	69.8	308	315	Carbamidomethylation	C3:Carbamidomethylation:1000.00
P0C2I5|YL12B_YEAST	N.TFQIFAPSQFLPTWVK.D	N	34.95	1909.01	16	8.5	955.522	2	161.94	223	238
P0C2I5|YL12B_YEAST	K.VAC(+57.02)QLIM(+15.99)R.G	N	33.06	1005.51	8	4.2	503.764	2	54.08	308	315	Carbamidomethylation; Oxidation (M)	C3:Carbamidomethylation:1000.00;M7:Oxidation (M):1000.00
P0C2I5|YL12B_YEAST	F.QIFAPSQFLPTWVK.D	N	31.54	1660.9	14	8.4	831.463	2	158.23	225	238
P0C2I5|YL12B_YEAST	R.GWSC(+57.02)VFK.N	N	30.72	882.406	7	4.5	442.212	2	84.66	1410	1416	Carbamidomethylation	C4:Carbamidomethylation:1000.00
P0C2I5|YL12B_YEAST	K.VTNIIDR.L	N	28.21	829.466	7	3.5	415.742	2	44.79	290	296
P0C2I5|YL12B_YEAST	R.WVYPLHDR.R	N	26.16	1084.55	8	7.2	362.525	3	75.05	699	706
P0C2I5|YL12B_YEAST	K.DILSVDYTDIMK.I	N	24.24	1411.69	12	7.6	706.858	2	143.74	239	250
P0C2I5|YL12B_YEAST	K.STTEPIQLNNK.H	N	23.89	1243.64	11	4.8	622.831	2	56.41	420	430
P0C2I5|YL12B_YEAST	R.SYTNTTKPK.V	N	18.94	1038.53	9	4.7	347.187	3	7.66	373	381
P0C2I5|YL12B_YEAST	K.GRK(+42.01)LSAPGQPGLYIDQDELEIDEDEYK(+42.01)EK(+14.02)VHEM(+15.99)QK.L	Y	18.34	4201.02	35	-1.2	1051.26	4	158.56	1504	1538	Acetylation (K); Methylation(KR); Oxidation (M)	K3:Acetylation (K):8.71;K27:Acetylation (K):0.00;K29:Methylation(KR):0.00;M33:Oxidation (M):1000.00
P0C2I3|YD15B_YEAST	K.YVRPPPM(+15.99)LTSPNDFPNWVK.T	N	44.75	2273.13	19	9.8	758.725	3	129.05	168	186	Oxidation (M)	M7:Oxidation (M):1000.00
P0C2I3|YD15B_YEAST	K.YVRPPPMLTSPNDFPNWVK.T	N	42.49	2257.14	19	7.6	753.391	3	144.38	168	186
P0C2I3|YD15B_YEAST	K.EVHTNQDPLDVSASK.T	N	41.89	1638.78	15	4.3	547.271	3	57.2	25	39
P0C2I3|YD15B_YEAST	Q.YGDFYWVSK.R	Y	41.63	1163.53	9	10.9	582.778	2	107.49	560	568
P0C2I3|YD15B_YEAST	R.NSYGYIIYLPSLK.K	N	40.39	1529.81	13	5.3	765.918	2	154	866	878
P0C2I3|YD15B_YEAST	K.VAC(+57.02)QLIMR.G	N	37.69	989.515	8	5	495.767	2	69.8	308	315	Carbamidomethylation	C3:Carbamidomethylation:1000.00
P0C2I3|YD15B_YEAST	N.TFQIFAPSQFLPTWVK.D	N	34.95	1909.01	16	8.5	955.522	2	161.94	223	238
P0C2I3|YD15B_YEAST	K.VAC(+57.02)QLIM(+15.99)R.G	N	33.06	1005.51	8	4.2	503.764	2	54.08	308	315	Carbamidomethylation; Oxidation (M)	C3:Carbamidomethylation:1000.00;M7:Oxidation (M):1000.00
P0C2I3|YD15B_YEAST	F.QIFAPSQFLPTWVK.D	N	31.54	1660.9	14	8.4	831.463	2	158.23	225	238
P0C2I3|YD15B_YEAST	R.GWSC(+57.02)VFK.N	N	30.72	882.406	7	4.5	442.212	2	84.66	1410	1416	Carbamidomethylation	C4:Carbamidomethylation:1000.00
P0C2I3|YD15B_YEAST	K.VTNIIDR.L	N	28.21	829.466	7	3.5	415.742	2	44.79	290	296
P0C2I3|YD15B_YEAST	R.WVYPLHDR.R	N	26.16	1084.55	8	7.2	362.525	3	75.05	699	706
P0C2I3|YD15B_YEAST	K.DILSVDYTDIMK.I	N	24.24	1411.69	12	7.6	706.858	2	143.74	239	250
P0C2I3|YD15B_YEAST	K.STTEPIQLNNK.H	N	23.89	1243.64	11	4.8	622.831	2	56.41	420	430
P0C2I3|YD15B_YEAST	R.SYTNTTKPK.V	N	18.94	1038.53	9	4.7	347.187	3	7.66	373	381
P0C2I3|YD15B_YEAST	K.GRK(+42.01)LSAPGQPGLYIDQDELEIDEDEYK(+42.01)EK(+14.02)VHEM(+15.99)QK.L	Y	18.34	4201.02	35	-1.2	1051.26	4	158.56	1504	1538	Acetylation (K); Methylation(KR); Oxidation (M)	K3:Acetylation (K):8.71;K27:Acetylation (K):0.00;K29:Methylation(KR):0.00;M33:Oxidation (M):1000.00
P0C2I7|YL14B_YEAST	K.YVRPPPM(+15.99)LTSPNDFPNWVK.T	N	44.75	2273.13	19	9.8	758.725	3	129.05	168	186	Oxidation (M)	M7:Oxidation (M):1000.00
P0C2I7|YL14B_YEAST	K.YVRPPPMLTSPNDFPNWVK.T	N	42.49	2257.14	19	7.6	753.391	3	144.38	168	186
P0C2I7|YL14B_YEAST	K.EVHTNQDPLDVSASK.T	N	41.89	1638.78	15	4.3	547.271	3	57.2	25	39
P0C2I7|YL14B_YEAST	K.YGDFYWVSK.K	Y	41.63	1163.53	9	10.9	582.778	2	107.49	560	568
P0C2I7|YL14B_YEAST	R.NSYGYIIYLPSLK.K	N	40.39	1529.81	13	5.3	765.918	2	154	866	878
P0C2I7|YL14B_YEAST	K.VAC(+57.02)QLIMR.G	N	37.69	989.515	8	5	495.767	2	69.8	308	315	Carbamidomethylation	C3:Carbamidomethylation:1000.00
P0C2I7|YL14B_YEAST	N.TFQIFAPSQFLPTWVK.D	N	34.95	1909.01	16	8.5	955.522	2	161.94	223	238
P0C2I7|YL14B_YEAST	K.VAC(+57.02)QLIM(+15.99)R.G	N	33.06	1005.51	8	4.2	503.764	2	54.08	308	315	Carbamidomethylation; Oxidation (M)	C3:Carbamidomethylation:1000.00;M7:Oxidation (M):1000.00
P0C2I7|YL14B_YEAST	F.QIFAPSQFLPTWVK.D	N	31.54	1660.9	14	8.4	831.463	2	158.23	225	238
P0C2I7|YL14B_YEAST	R.GWSC(+57.02)VFK.N	N	30.72	882.406	7	4.5	442.212	2	84.66	1410	1416	Carbamidomethylation	C4:Carbamidomethylation:1000.00
P0C2I7|YL14B_YEAST	K.VTNIIDR.L	N	28.21	829.466	7	3.5	415.742	2	44.79	290	296
P0C2I7|YL14B_YEAST	R.WVYPLHDR.R	N	26.16	1084.55	8	7.2	362.525	3	75.05	699	706
P0C2I7|YL14B_YEAST	K.DILSVDYTDIMK.I	N	24.24	1411.69	12	7.6	706.858	2	143.74	239	250
P0C2I7|YL14B_YEAST	K.STTEPIQLNNK.H	N	23.89	1243.64	11	4.8	622.831	2	56.41	420	430
P0C2I7|YL14B_YEAST	R.SYTNTTKPK.V	N	18.94	1038.53	9	4.7	347.187	3	7.66	373	381
P0C2I7|YL14B_YEAST	K.GRK(+42.01)LSAPGQPGLYIDQDELEIDEDEYK(+42.01)EK(+14.02)VHEM(+15.99)QK.L	Y	18.34	4201.02	35	-1.2	1051.26	4	158.56	1504	1538	Acetylation (K); Methylation(KR); Oxidation (M)	K3:Acetylation (K):8.71;K27:Acetylation (K):0.00;K29:Methylation(KR):0.00;M33:Oxidation (M):1000.00
Q03434|YM12B_YEAST	K.YVRPPPM(+15.99)LTSPNDFPNWVK.T	N	44.75	2273.13	19	9.8	758.725	3	129.05	168	186	Oxidation (M)	M7:Oxidation (M):1000.00
Q03434|YM12B_YEAST	K.YVRPPPMLTSPNDFPNWVK.T	N	42.49	2257.14	19	7.6	753.391	3	144.38	168	186
Q03434|YM12B_YEAST	K.EVHTNQDPLDVSASK.T	N	41.89	1638.78	15	4.3	547.271	3	57.2	25	39
Q03434|YM12B_YEAST	K.YGDFYWVSK.K	Y	41.63	1163.53	9	10.9	582.778	2	107.49	560	568
Q03434|YM12B_YEAST	R.NSYGYIIYLPSLK.K	N	40.39	1529.81	13	5.3	765.918	2	154	866	878
Q03434|YM12B_YEAST	K.VAC(+57.02)QLIMR.G	N	37.69	989.515	8	5	495.767	2	69.8	308	315	Carbamidomethylation	C3:Carbamidomethylation:1000.00
Q03434|YM12B_YEAST	N.TFQIFAPSQFLPTWVK.D	N	34.95	1909.01	16	8.5	955.522	2	161.94	223	238
Q03434|YM12B_YEAST	K.VAC(+57.02)QLIM(+15.99)R.G	N	33.06	1005.51	8	4.2	503.764	2	54.08	308	315	Carbamidomethylation; Oxidation (M)	C3:Carbamidomethylation:1000.00;M7:Oxidation (M):1000.00
Q03434|YM12B_YEAST	F.QIFAPSQFLPTWVK.D	N	31.54	1660.9	14	8.4	831.463	2	158.23	225	238
Q03434|YM12B_YEAST	R.GWSC(+57.02)VFK.N	N	30.72	882.406	7	4.5	442.212	2	84.66	1410	1416	Carbamidomethylation	C4:Carbamidomethylation:1000.00
Q03434|YM12B_YEAST	K.VTNIIDR.L	N	28.21	829.466	7	3.5	415.742	2	44.79	290	296
Q03434|YM12B_YEAST	R.WVYPLHDR.R	N	26.16	1084.55	8	7.2	362.525	3	75.05	699	706
Q03434|YM12B_YEAST	K.DILSVDYTDIMK.I	N	24.24	1411.69	12	7.6	706.858	2	143.74	239	250
Q03434|YM12B_YEAST	K.STTEPIQLNNK.H	N	23.89	1243.64	11	4.8	622.831	2	56.41	420	430
Q03434|YM12B_YEAST	R.SYTNTTKPK.V	N	18.94	1038.53	9	4.7	347.187	3	7.66	373	381
Q03434|YM12B_YEAST	K.GRK(+42.01)LSAPGQPGLYIDQDELEIDEDEYK(+42.01)EK(+14.02)VHEM(+15.99)QK.L	Y	18.34	4201.02	35	-1.2	1051.26	4	158.56	1504	1538	Acetylation (K); Methylation(KR); Oxidation (M)	K3:Acetylation (K):8.71;K27:Acetylation (K):0.00;K29:Methylation(KR):0.00;M33:Oxidation (M):1000.00
P0C2J0|YP13B_YEAST	K.YVRPPPM(+15.99)LTSPNDFPNWVK.T	N	44.75	2273.13	19	9.8	758.725	3	129.05	168	186	Oxidation (M)	M7:Oxidation (M):1000.00
P0C2J0|YP13B_YEAST	K.YVRPPPMLTSPNDFPNWVK.T	N	42.49	2257.14	19	7.6	753.391	3	144.38	168	186
P0C2J0|YP13B_YEAST	K.EVHTNQDPLDVSASK.I	N	41.89	1638.78	15	4.3	547.271	3	57.2	25	39
P0C2J0|YP13B_YEAST	K.YGDFYWVSK.K	Y	41.63	1163.53	9	10.9	582.778	2	107.49	560	568
P0C2J0|YP13B_YEAST	R.NSYGYIIYLPSLK.K	N	40.39	1529.81	13	5.3	765.918	2	154	867	879
P0C2J0|YP13B_YEAST	K.VAC(+57.02)QLIMR.G	N	37.69	989.515	8	5	495.767	2	69.8	308	315	Carbamidomethylation	C3:Carbamidomethylation:1000.00
P0C2J0|YP13B_YEAST	N.TFQIFAPSQFLPTWVK.D	N	34.95	1909.01	16	8.5	955.522	2	161.94	223	238
P0C2J0|YP13B_YEAST	K.VAC(+57.02)QLIM(+15.99)R.G	N	33.06	1005.51	8	4.2	503.764	2	54.08	308	315	Carbamidomethylation; Oxidation (M)	C3:Carbamidomethylation:1000.00;M7:Oxidation (M):1000.00
P0C2J0|YP13B_YEAST	F.QIFAPSQFLPTWVK.D	N	31.54	1660.9	14	8.4	831.463	2	158.23	225	238
P0C2J0|YP13B_YEAST	R.GWSC(+57.02)VFK.N	N	30.72	882.406	7	4.5	442.212	2	84.66	1411	1417	Carbamidomethylation	C4:Carbamidomethylation:1000.00
P0C2J0|YP13B_YEAST	K.VTNIIDR.L	N	28.21	829.466	7	3.5	415.742	2	44.79	290	296
P0C2J0|YP13B_YEAST	R.WVYPLHDR.R	N	26.16	1084.55	8	7.2	362.525	3	75.05	699	706
P0C2J0|YP13B_YEAST	K.DILSVDYTDIMK.I	N	24.24	1411.69	12	7.6	706.858	2	143.74	239	250
P0C2J0|YP13B_YEAST	K.STTEPIQLNNK.H	N	23.89	1243.64	11	4.8	622.831	2	56.41	420	430
P0C2J0|YP13B_YEAST	R.SYTNTTKPK.V	N	18.94	1038.53	9	4.7	347.187	3	7.66	373	381
P0C2J0|YP13B_YEAST	K.GRK(+42.01)LSAPGQPGLYIDQDELEIDEDEYK(+42.01)EK(+14.02)VHEM(+15.99)QK.L	Y	18.34	4201.02	35	-1.2	1051.26	4	158.56	1505	1539	Acetylation (K); Methylation(KR); Oxidation (M)	K3:Acetylation (K):8.71;K27:Acetylation (K):0.00;K29:Methylation(KR):0.00;M33:Oxidation (M):1000.00
O13535|YH11B_YEAST	K.YVRPPPM(+15.99)LTSPNDFPNWVK.T	N	44.75	2273.13	19	9.8	758.725	3	129.05	168	186	Oxidation (M)	M7:Oxidation (M):1000.00
O13535|YH11B_YEAST	K.YVRPPPMLTSPNDFPNWVK.T	N	42.49	2257.14	19	7.6	753.391	3	144.38	168	186
O13535|YH11B_YEAST	K.EVHTNQDPLDVSASK.I	N	41.89	1638.78	15	4.3	547.271	3	57.2	25	39
O13535|YH11B_YEAST	K.YGDFYWVSK.K	Y	41.63	1163.53	9	10.9	582.778	2	107.49	598	606
O13535|YH11B_YEAST	R.NSYGYIIYLPSLK.K	N	40.39	1529.81	13	5.3	765.918	2	154	904	916
O13535|YH11B_YEAST	K.VAC(+57.02)QLIMR.G	N	37.69	989.515	8	5	495.767	2	69.8	346	353	Carbamidomethylation	C3:Carbamidomethylation:1000.00
O13535|YH11B_YEAST	N.TFQIFAPSQFLPTWVK.D	N	34.95	1909.01	16	8.5	955.522	2	161.94	261	276
O13535|YH11B_YEAST	K.VAC(+57.02)QLIM(+15.99)R.G	N	33.06	1005.51	8	4.2	503.764	2	54.08	346	353	Carbamidomethylation; Oxidation (M)	C3:Carbamidomethylation:1000.00;M7:Oxidation (M):1000.00
O13535|YH11B_YEAST	F.QIFAPSQFLPTWVK.D	N	31.54	1660.9	14	8.4	831.463	2	158.23	263	276
O13535|YH11B_YEAST	R.GWSC(+57.02)VFK.N	N	30.72	882.406	7	4.5	442.212	2	84.66	1448	1454	Carbamidomethylation	C4:Carbamidomethylation:1000.00
O13535|YH11B_YEAST	K.VTNIIDR.L	N	28.21	829.466	7	3.5	415.742	2	44.79	328	334
O13535|YH11B_YEAST	R.WVYPLHDR.R	N	26.16	1084.55	8	7.2	362.525	3	75.05	737	744
O13535|YH11B_YEAST	K.DILSVDYTDIMK.I	N	24.24	1411.69	12	7.6	706.858	2	143.74	277	288
O13535|YH11B_YEAST	K.STTEPIQLNNK.H	N	23.89	1243.64	11	4.8	622.831	2	56.41	458	468
O13535|YH11B_YEAST	R.SYTNTTKPK.V	N	18.94	1038.53	9	4.7	347.187	3	7.66	411	419
O13535|YH11B_YEAST	K.GRK(+42.01)LSAPGQPGLYIDQDELEIDEDEYK(+42.01)EK(+14.02)VHEM(+15.99)QK.L	Y	18.34	4201.02	35	-1.2	1051.26	4	158.56	1542	1576	Acetylation (K); Methylation(KR); Oxidation (M)	K3:Acetylation (K):8.71;K27:Acetylation (K):0.00;K29:Methylation(KR):0.00;M33:Oxidation (M):1000.00
P0CX36|RS4B_YEAST	R.HDGGFDLVHIK.D	Y	49.63	1236.63	11	3.8	413.217	3	80.49	201	211
P0CX36|RS4B_YEAST	K.GVPYVVTHDGR.T	Y	43.13	1198.61	11	4.8	400.546	3	54.5	135	145
P0CX36|RS4B_YEAST	K.DSLDNTFVTR.L	Y	41.69	1166.56	10	4.9	584.288	2	76.83	212	221
P0CX36|RS4B_YEAST	R.LAAPHHWLLDK.L	Y	41.3	1299.71	11	4.7	434.245	3	79.07	12	22
P0CX36|RS4B_YEAST	R.LNNVFVIGEQGKPYISLPK.G	Y	30.61	2115.17	19	9.5	706.072	3	140.68	222	240
P0CX36|RS4B_YEAST	K.LVYVTGGR.N	Y	29.9	863.486	8	6.3	432.753	2	50.09	180	187
P0CX36|RS4B_YEAST	K.PYISLPK.G	Y	27.09	816.475	7	3.5	409.246	2	86.18	234	240
P0CX36|RS4B_YEAST	R.TDTTYPAGFM(+15.99)DVITLDATNENFR.L	Y	25.91	2607.18	23	8.9	870.075	3	152.82	78	100	Oxidation (M)	M10:Oxidation (M):1000.00
P0CX36|RS4B_YEAST	R.LVYDVK.G	Y	24.23	735.417	6	4.4	368.717	2	49.9	101	106
P0CX36|RS4B_YEAST	H.HWLLDK.L	Y	23.44	810.439	6	4.6	406.228	2	67.18	17	22
P0CX36|RS4B_YEAST	R.ITDEEASYK.L	Y	21.96	1054.48	9	5	528.251	2	28.41	114	122
P0CX36|RS4B_YEAST	K.LSIAEER.D	Y	19.93	816.434	7	4.6	409.226	2	43.06	246	252
P0CX36|RS4B_YEAST	L.IVFLR.N	N	18.83	646.417	5	4.9	324.217	2	79.48	45	49
P0CX35|RS4A_YEAST	R.HDGGFDLVHIK.D	Y	49.63	1236.63	11	3.8	413.217	3	80.49	201	211
P0CX35|RS4A_YEAST	K.GVPYVVTHDGR.T	Y	43.13	1198.61	11	4.8	400.546	3	54.5	135	145
P0CX35|RS4A_YEAST	K.DSLDNTFVTR.L	Y	41.69	1166.56	10	4.9	584.288	2	76.83	212	221
P0CX35|RS4A_YEAST	R.LAAPHHWLLDK.L	Y	41.3	1299.71	11	4.7	434.245	3	79.07	12	22
P0CX35|RS4A_YEAST	R.LNNVFVIGEQGKPYISLPK.G	Y	30.61	2115.17	19	9.5	706.072	3	140.68	222	240
P0CX35|RS4A_YEAST	K.LVYVTGGR.N	Y	29.9	863.486	8	6.3	432.753	2	50.09	180	187
P0CX35|RS4A_YEAST	K.PYISLPK.G	Y	27.09	816.475	7	3.5	409.246	2	86.18	234	240
P0CX35|RS4A_YEAST	R.TDTTYPAGFM(+15.99)DVITLDATNENFR.L	Y	25.91	2607.18	23	8.9	870.075	3	152.82	78	100	Oxidation (M)	M10:Oxidation (M):1000.00
P0CX35|RS4A_YEAST	R.LVYDVK.G	Y	24.23	735.417	6	4.4	368.717	2	49.9	101	106
P0CX35|RS4A_YEAST	H.HWLLDK.L	Y	23.44	810.439	6	4.6	406.228	2	67.18	17	22
P0CX35|RS4A_YEAST	R.ITDEEASYK.L	Y	21.96	1054.48	9	5	528.251	2	28.41	114	122
P0CX35|RS4A_YEAST	K.LSIAEER.D	Y	19.93	816.434	7	4.6	409.226	2	43.06	246	252
P0CX35|RS4A_YEAST	L.IVFLR.N	N	18.83	646.417	5	4.9	324.217	2	79.48	45	49
P06106|CYSD_YEAST	K.FPQFSQPAEGYHGTIYNEAYGNLAYIVHVR.T	Y	61.4	3440.66	30	11.5	861.182	4	154.29	237	266
P06106|CYSD_YEAST	K.HGSQLFGLEVPGYVYSR.F	Y	49.5	1907.95	17	11.7	636.999	3	138.38	42	58
P06106|CYSD_YEAST	K.TLVIAPYFTTHK.Q	Y	43.97	1389.77	12	4.8	464.265	3	113.26	387	398
P06106|CYSD_YEAST	K.WIGGHGTTIGGIIVDSGK.F	Y	37.98	1766.93	18	8.3	589.989	3	111.87	210	227
P06106|CYSD_YEAST	M.PSHFDTVQLHAGQENPGDNAHR.S	Y	36.97	2426.11	22	4.7	486.232	5	56.71	2	23
P06106|CYSD_YEAST	K.AVYLETIGNPK.Y	Y	19.59	1203.65	11	5.8	602.836	2	85.68	150	160
P06106|CYSD_YEAST	K.LASNLANVGDAK.T	Y	17.58	1171.62	12	5.4	586.82	2	60.02	375	386
P26321|RL5_YEAST	R.YGITHGLTNWAAAYATGLLIAR.R	Y	53.09	2332.23	22	11.1	778.427	3	158.03	86	107
P26321|RL5_YEAST	K.VFLDIGLQR.T	Y	40.4	1059.61	9	5.3	530.814	2	122.71	144	152
P26321|RL5_YEAST	K.LGLDETYK.G	Y	39.36	937.476	8	4	469.747	2	64.74	113	120
P26321|RL5_YEAST	K.GYLADDIDADSLEDIYTSAHEAIR.A	Y	34.69	2652.22	24	11.6	885.091	3	154.38	225	248
P26321|RL5_YEAST	R.FQTPFR.R	Y	29.51	794.408	6	5.4	398.213	2	73.94	16	21
P26321|RL5_YEAST	K.TDYYQR.K	Y	29.02	844.371	6	5	423.195	2	21.12	28	33
P26321|RL5_YEAST	R.FSELFK.G	Y	27.78	769.401	6	4.3	385.709	2	79.88	219	224
P26321|RL5_YEAST	R.SYIFGGHVSQYMEELADDDEER.F	Y	27.28	2589.1	22	4.8	864.044	3	144.86	197	218
P26321|RL5_YEAST	R.SYIFGGH.V	Y	26.09	779.36	7	7	390.69	2	67.6	197	203
P26321|RL5_YEAST	R.VFGALK.G	Y	22.23	633.385	6	6.5	317.702	2	51.8	159	164
P32835|GSP1_YEAST	K.YIATIGVEVHPLSFYTNFGEIK.F	Y	47.83	2497.29	22	10.9	833.446	3	156.45	41	62
P32835|GSP1_YEAST	K.SNYNFEKPFLWLAR.K	Y	47.15	1783.9	14	6.5	595.646	3	149.26	155	168
P32835|GSP1_YEAST	K.NLQYYDISAK.S	Y	43.15	1213.6	10	5.6	607.81	2	80.47	145	154
P32835|GSP1_YEAST	K.FDVWDTAGQEK.F	Y	36.8	1294.58	11	4.5	648.302	2	92.92	63	73
P32835|GSP1_YEAST	K.LVLVGDGGTGK.T	Y	34.02	1014.57	11	4.6	508.295	2	65.03	15	25
P32835|GSP1_YEAST	R.HLTGEFEK.K	Y	32.14	959.471	8	3.8	480.745	2	29.15	32	39
P32835|GSP1_YEAST	Y.NFEKPFLWLAR.K	Y	26.52	1419.77	11	9.1	474.267	3	135.21	158	168
P32835|GSP1_YEAST	K.PFLWLAR.K	Y	25.59	901.517	7	7.8	451.769	2	132.18	162	168
P32835|GSP1_YEAST	K.SNYNFEKPFLW.L	Y	23.19	1443.68	11	8.4	722.854	2	147.98	155	165
P32836|GSP2_YEAST	K.YIATIGVEVHPLSFYTNFGEIK.F	Y	47.83	2497.29	22	10.9	833.446	3	156.45	42	63
P32836|GSP2_YEAST	K.SNYNFEKPFLWLAR.K	Y	47.15	1783.9	14	6.5	595.646	3	149.26	156	169
P32836|GSP2_YEAST	K.NLQYYDISAK.S	Y	43.15	1213.6	10	5.6	607.81	2	80.47	146	155
P32836|GSP2_YEAST	K.FDVWDTAGQEK.F	Y	36.8	1294.58	11	4.5	648.302	2	92.92	64	74
P32836|GSP2_YEAST	K.LVLVGDGGTGK.T	Y	34.02	1014.57	11	4.6	508.295	2	65.03	16	26
P32836|GSP2_YEAST	R.HLTGEFEK.K	Y	32.14	959.471	8	3.8	480.745	2	29.15	33	40
P32836|GSP2_YEAST	Y.NFEKPFLWLAR.K	Y	26.52	1419.77	11	9.1	474.267	3	135.21	159	169
P32836|GSP2_YEAST	K.PFLWLAR.K	Y	25.59	901.517	7	7.8	451.769	2	132.18	163	169
P32836|GSP2_YEAST	K.SNYNFEKPFLW.L	Y	23.19	1443.68	11	8.4	722.854	2	147.98	156	166
P05317|RLA0_YEAST	K.TSFFQALGVPTK.I	Y	46.06	1294.69	12	6.4	648.357	2	136.24	133	144
P05317|RLA0_YEAST	R.AGAVAPEDIWVR.A	Y	39.92	1282.67	12	5.4	642.344	2	108.19	111	122
P05317|RLA0_YEAST	R.GFLSDLPDFEK.L	Y	38.45	1266.61	11	9.2	634.32	2	143.32	65	75
P05317|RLA0_YEAST	R.GTIEIVSDVK.V	Y	38.15	1059.58	10	5.3	530.801	2	81.57	148	157
P05317|RLA0_YEAST	R.EYLEEYK.S	Y	37.04	972.444	7	4.6	487.231	2	54.71	17	23
P05317|RLA0_YEAST	K.TSFFQALGVPTKIARG.T	Y	35.81	1691.94	16	7.4	564.99	3	136.33	133	148
P05317|RLA0_YEAST	H.TLINNYK.D	Y	32.89	864.471	7	6.7	433.245	2	45.94	238	244
P05317|RLA0_YEAST	K.GNVGFVFTNEPLTEIK.N	Y	25.84	1763.91	16	4.3	882.966	2	147.01	82	97
P05317|RLA0_YEAST	K.SLFVVGVDNVSSQQMHEVR.K	Y	25.2	2130.05	19	11.7	711.033	3	115.02	24	42
P05317|RLA0_YEAST	K.SLFVVGVDNVSSQQM(+15.99)HEVR.K	Y	23.93	2146.05	19	7.2	716.362	3	103.44	24	42	Oxidation (M)	M15:Oxidation (M):1000.00
P05317|RLA0_YEAST	K.DLLAVAIAASYHYPEIEDLVDR.I	Y	22.11	2472.25	22	10.3	825.1	3	161.77	245	266
P05317|RLA0_YEAST	K.LLPFVK.G	N	20.36	715.463	6	9.1	358.742	2	99.2	76	81
P32589|HSP7F_YEAST	K.HVFSATQLAAM(+15.99)FIDK.V	Y	47.75	1693.85	15	10	565.63	3	143.02	111	125	Oxidation (M)	M11:Oxidation (M):1000.00
P32589|HSP7F_YEAST	K.HVFSATQLAAMFIDK.V	Y	47.47	1677.85	15	9.6	560.298	3	154.74	111	125
P32589|HSP7F_YEAST	K.TDLPEGEEKPR.I	Y	44.15	1269.62	11	2.8	424.215	3	31.57	187	197
P32589|HSP7F_YEAST	R.STPSVVGFGPK.N	Y	39.36	1074.57	11	3.2	538.294	2	79.53	35	45
P32589|HSP7F_YEAST	K.GAAFIC(+57.02)AIHSPTLR.V	N	38.2	1512.79	14	8.3	505.274	3	105.46	375	388	Carbamidomethylation	C6:Carbamidomethylation:1000.00
P32589|HSP7F_YEAST	R.IAGLNPVR.I	N	30.81	838.502	8	5.1	420.261	2	62.41	163	170
P32589|HSP7F_YEAST	K.NTLEEYIYTLR.G	Y	29.15	1413.71	11	5.7	707.868	2	139.47	572	582
P32589|HSP7F_YEAST	Y.SVSYSWDK.Q	Y	28.35	970.44	8	5.1	486.23	2	58.56	401	408
P32589|HSP7F_YEAST	K.YEELASLGNIIR.G	N	25.43	1376.73	12	3.7	689.375	2	133.49	628	639
P32589|HSP7F_YEAST	R.IVAFVDIGHSSYTC(+57.02)SIMAFK.K	Y	25.42	2245.09	20	15.3	749.382	3	152.71	198	217	Carbamidomethylation	C14:Carbamidomethylation:1000.00
P05737|RL7A_YEAST	K.HFIQGGSFGNR.E	Y	44.82	1218.59	11	4.8	407.206	3	52.79	222	232
P05737|RL7A_YEAST	K.LSNPSGGWGVPR.K	Y	41.87	1225.62	12	9.2	613.823	2	81.66	207	218
P05737|RL7A_YEAST	K.QANNFLWPFK.L	Y	41.27	1263.64	10	8.5	632.833	2	148.06	197	206
P05737|RL7A_YEAST	K.TAEQVAAER.A	Y	33.84	973.483	9	5.4	487.751	2	17.09	22	30
P05737|RL7A_YEAST	Y.VAYGYPSYSTIR.Q	Y	29.04	1375.68	12	9.7	688.852	2	86.82	134	145
P05737|RL7A_YEAST	K.ILTPESQLK.K	Y	28.92	1027.59	9	5.4	514.806	2	68.31	6	14
P05737|RL7A_YEAST	K.LVFVVR.I	Y	27.19	731.469	6	4.9	366.744	2	90.39	83	88
P05737|RL7A_YEAST	N.NFLWPFK.L	Y	26	950.501	7	7.7	476.262	2	150.37	200	206
P05737|RL7A_YEAST	K.ATLELLK.L	Y	24.75	786.485	7	4.8	394.252	2	84.98	122	128
P05737|RL7A_YEAST	K.FKHFIQGGSFGNR.E	Y	21.71	1493.75	13	6.4	498.928	3	65.55	220	232
P05737|RL7A_YEAST	N.FLWPFK.L	N	19.3	836.458	6	6.9	419.239	2	144.33	201	206
P04147|PABP_YEAST	K.TSLGYAYVNFNDHEAGR.K	Y	51.1	1912.87	17	4.9	638.634	3	96.92	77	93
P04147|PABP_YEAST	K.GFGFVNYEK.H	Y	41.94	1059.5	9	7.9	530.763	2	93.07	260	268
P04147|PABP_YEAST	K.PLYVAIAQR.K	Y	33.19	1029.6	9	5.5	515.809	2	86.88	391	399
P04147|PABP_YEAST	K.GFGFVHFEEEGAAK.E	Y	31.57	1523.7	14	8.6	508.913	3	104.09	167	180
P04147|PABP_YEAST	K.AHYTNLYVK.N	Y	30.54	1107.57	9	3.5	554.795	2	48.55	216	224
P04147|PABP_YEAST	K.FGPIVSASLEK.D	Y	30.41	1146.63	11	-1.4	574.321	2	99.01	242	252
P04147|PABP_YEAST	K.ALYDTFSVFGDILSSK.I	Y	28.96	1761.88	16	4.4	881.952	2	160.87	141	156
P04147|PABP_YEAST	R.IMWSQR.D	Y	27.31	819.406	6	6.4	410.713	2	52.96	111	116
P04147|PABP_YEAST	R.QALGEQLYK.K	Y	22.01	1048.56	9	3.7	525.287	2	64.53	507	515
P04147|PABP_YEAST	R.SQLAQQIQAR.N	Y	20.16	1141.62	10	5.8	571.821	2	49.37	405	414
P04147|PABP_YEAST	F.SVFGDILSSK.I	Y	18.54	1051.55	10	10.5	526.79	2	116.53	147	156
P29453|RL8B_YEAST	K.HWGGGILGNK.A	N	44.66	1037.54	10	5.3	519.78	2	63.66	232	241
P29453|RL8B_YEAST	K.NFGIGQAVQPK.R	N	42.22	1157.62	11	4.8	579.82	2	78.05	33	43
P29453|RL8B_YEAST	K.TSAVAALTEVR.A	N	40.89	1116.61	11	4.7	559.317	2	87.28	194	204
P29453|RL8B_YEAST	R.LGTLVNQK.T	N	36.9	871.513	8	4.2	436.765	2	37.41	186	193
P29453|RL8B_YEAST	K.YGLNHVVSLIENK.K	Y	34.52	1484.8	13	4	495.942	3	113.84	134	146
P29453|RL8B_YEAST	K.WPEYVR.L	N	30.15	848.418	6	5.9	425.219	2	74.39	52	57
P29453|RL8B_YEAST	K.YRPETAAEK.K	N	23.48	1063.53	9	3.4	532.774	2	12.45	97	105
P29453|RL8B_YEAST	K.HWGGGILGN.K	N	22.25	909.446	9	8.3	455.734	2	83.56	232	240
P29453|RL8B_YEAST	K.LVSTIDANFADK.Y	N	22.21	1292.66	12	6.9	647.342	2	89.86	214	225
P29453|RL8B_YEAST	K.LVSTIDANFADKYDEVK.K	N	21.03	1926.96	17	8.8	643.332	3	105.18	214	230
P29453|RL8B_YEAST	K.ILSIR.L	N	19.94	600.396	5	6.4	301.207	2	52	64	68
P29453|RL8B_YEAST	K.VPPTIAQFQYTLDR.N	N	18.43	1647.86	14	8.4	824.945	2	132.04	71	84
P32905|RSSA1_YEAST	R.TQPWSIMPDLYFYR.D	Y	49.27	1815.87	14	9.2	908.948	2	158.8	192	205
P32905|RSSA1_YEAST	R.TQPWSIM(+15.99)PDLYFYR.D	Y	45.57	1831.86	14	9	916.946	2	154.46	192	205	Oxidation (M)	M7:Oxidation (M):1000.00
P32905|RSSA1_YEAST	R.FTPGSFTNYITR.S	Y	43.9	1402.69	12	9	702.358	2	119.88	102	113
P32905|RSSA1_YEAST	K.HSIGLIWYLLAR.E	Y	42.53	1440.82	12	11.2	481.287	3	158.37	168	179
P32905|RSSA1_YEAST	R.GKHSIGLIWYLLAR.E	Y	34.31	1625.94	14	6.5	407.495	4	154.1	166	179
P32905|RSSA1_YEAST	K.FAAHTGATPIAGR.F	Y	34.08	1268.66	13	5.8	423.897	3	45.91	89	101
P32905|RSSA1_YEAST	K.HSIGLIWY.L	Y	30.41	987.518	8	5.4	494.769	2	135.7	168	175
P32905|RSSA1_YEAST	R.LVIVTDPR.S	Y	29.87	911.544	8	4.2	456.781	2	73.55	120	127
P32905|RSSA1_YEAST	W.SIMPDLYFYR.D	Y	25.88	1303.63	10	8.2	652.826	2	142.49	196	205
P32905|RSSA1_YEAST	R.TQPWSIMPDLY.F	Y	20.51	1349.63	11	4.2	675.826	2	159.32	192	202
P46654|RSSA2_YEAST	R.TQPWSIMPDLYFYR.N	Y	49.27	1815.87	14	9.2	908.948	2	158.8	192	205
P46654|RSSA2_YEAST	R.TQPWSIM(+15.99)PDLYFYR.N	Y	45.57	1831.86	14	9	916.946	2	154.46	192	205	Oxidation (M)	M7:Oxidation (M):1000.00
P46654|RSSA2_YEAST	R.FTPGSFTNYITR.S	Y	43.9	1402.69	12	9	702.358	2	119.88	102	113
P46654|RSSA2_YEAST	K.HSIGLIWYLLAR.E	Y	42.53	1440.82	12	11.2	481.287	3	158.37	168	179
P46654|RSSA2_YEAST	R.GKHSIGLIWYLLAR.E	Y	34.31	1625.94	14	6.5	407.495	4	154.1	166	179
P46654|RSSA2_YEAST	K.FAAHTGATPIAGR.F	Y	34.08	1268.66	13	5.8	423.897	3	45.91	89	101
P46654|RSSA2_YEAST	K.HSIGLIWY.L	Y	30.41	987.518	8	5.4	494.769	2	135.7	168	175
P46654|RSSA2_YEAST	R.LVIVTDPR.L	Y	29.87	911.544	8	4.2	456.781	2	73.55	120	127
P46654|RSSA2_YEAST	W.SIMPDLYFYR.N	Y	25.88	1303.63	10	8.2	652.826	2	142.49	196	205
P46654|RSSA2_YEAST	R.TQPWSIMPDLY.F	Y	20.51	1349.63	11	4.2	675.826	2	159.32	192	202
P22202|HSP74_YEAST	R.TTPSYVAFTDTER.L	N	42.55	1486.69	13	5.2	744.358	2	88.35	35	47
P22202|HSP74_YEAST	R.FEELC(+57.02)ADLFR.S	N	40.92	1298.6	10	5.3	650.309	2	129.3	300	309	Carbamidomethylation	C5:Carbamidomethylation:1000.00
P22202|HSP74_YEAST	K.DAGTIAGLNVLR.I	N	37.52	1198.67	12	-4.1	600.338	2	116.89	158	169
P22202|HSP74_YEAST	R.IINEPTAAAIAYGLDK.K	N	37.27	1658.89	16	10.4	553.976	3	125.31	170	185
P22202|HSP74_YEAST	K.SEVFSTYADNQPGVLIQVFEGER.T	N	34.03	2584.24	23	10.5	862.431	3	158.02	423	445
P22202|HSP74_YEAST	K.TFTPEEISSMILTK.M	Y	33.7	1595.81	14	5.7	798.918	2	155.08	111	124
P22202|HSP74_YEAST	R.IINEPTAAAIAYGLDK(+104.03)K(+14.02).S	N	32.65	1905.03	17	10.6	636.022	3	155.24	170	186	benzoylation(K); Methylation(KR)	K16:benzoylation(K):0.00;K17:Methylation(KR):0.00
P22202|HSP74_YEAST	K.AVGIDLGTTYSC(+57.02)VAH.F	N	31.93	1562.74	15	4.7	782.381	2	108.29	4	18	Carbamidomethylation	C12:Carbamidomethylation:1000.00
P22202|HSP74_YEAST	R.LVNFLAEEFK.R	Y	31.48	1208.64	10	11.4	605.336	2	140.03	235	244
P22202|HSP74_YEAST	K.HYPFK.V	Y	25.43	690.349	5	6.2	346.184	2	20.33	87	91
P22202|HSP74_YEAST	K.AVGIDLGTTYSC(+57.02)VAHFANDR.V	N	19.77	2166.02	20	11.4	723.021	3	136.21	4	23	Carbamidomethylation	C12:Carbamidomethylation:1000.00
P22202|HSP74_YEAST	K.GGKPVVQVEYK.G	Y	17.44	1202.67	11	3.9	401.897	3	48.46	96	106
P17076|RL8A_YEAST	K.HWGGGILGNK.A	N	44.66	1037.54	10	5.3	519.78	2	63.66	232	241
P17076|RL8A_YEAST	K.NFGIGQAVQPK.R	N	42.22	1157.62	11	4.8	579.82	2	78.05	33	43
P17076|RL8A_YEAST	K.TSAVAALTEVR.A	N	40.89	1116.61	11	4.7	559.317	2	87.28	194	204
P17076|RL8A_YEAST	R.LGTLVNQK.T	N	36.9	871.513	8	4.2	436.765	2	37.41	186	193
P17076|RL8A_YEAST	K.WPEYVR.V	N	30.15	848.418	6	5.9	425.219	2	74.39	52	57
P17076|RL8A_YEAST	K.YRPETAAEK.K	N	23.48	1063.53	9	3.4	532.774	2	12.45	97	105
P17076|RL8A_YEAST	K.HWGGGILGN.K	N	22.25	909.446	9	8.3	455.734	2	83.56	232	240
P17076|RL8A_YEAST	K.LVSTIDANFADK.Y	N	22.21	1292.66	12	6.9	647.342	2	89.86	214	225
P17076|RL8A_YEAST	K.LVSTIDANFADKYDEVK.K	N	21.03	1926.96	17	8.8	643.332	3	105.18	214	230
P17076|RL8A_YEAST	K.ILSIR.L	N	19.94	600.396	5	6.4	301.207	2	52	64	68
P17076|RL8A_YEAST	K.VPPTIAQFQYTLDR.N	N	18.43	1647.86	14	8.4	824.945	2	132.04	71	84
P17076|RL8A_YEAST	K.YGLNHVVALIENK.K	Y	18.43	1468.8	13	8.8	490.613	3	118.39	134	146
P17076|RL8A_YEAST	K.EAAAVAEGK.S	Y	17.81	844.429	9	3.6	423.223	2	16.39	112	120
P07259|PYR1_YEAST	R.TITLPGLINIATYVPNASHVIK.G	Y	43.33	2334.33	22	13.4	779.128	3	159.11	1504	1525
P07259|PYR1_YEAST	R.SDFHVLFAVAQELR.A	Y	38.51	1630.85	14	9.9	544.628	3	155.67	1922	1935
P07259|PYR1_YEAST	K.TPVFGIC(+57.02)LGHQLIAR.A	Y	37.62	1680.91	15	5.9	561.315	3	132.54	296	310	Carbamidomethylation	C7:Carbamidomethylation:1000.00
P07259|PYR1_YEAST	K.TADLASVLLLTSLQNR.S	Y	37.52	1713.96	16	9.3	572.333	3	158.86	1635	1650
P07259|PYR1_YEAST	R.EHPTQAFLDLFTIR.E	Y	35.99	1686.87	14	14.5	563.306	3	155.57	2038	2051
P07259|PYR1_YEAST	K.TPVFGIC(+57.02)LGH.Q	Y	27.19	1099.55	10	6.1	550.785	2	120.97	296	305	Carbamidomethylation	C7:Carbamidomethylation:1000.00
P07259|PYR1_YEAST	K.VTALFLPLR.E	Y	26.41	1028.64	9	10.3	515.332	2	140.11	1599	1607
P07259|PYR1_YEAST	K.WFLNK.L	Y	25.44	706.38	5	8.5	354.2	2	81.22	881	885
P07259|PYR1_YEAST	K.VYFVPVTAEFVR.K	Y	22.85	1425.77	12	9.7	713.897	2	148.48	495	506
P07259|PYR1_YEAST	R.TLAC(+57.02)YSDAIVMR.H	Y	22.77	1398.66	12	4.9	700.342	2	102.29	2000	2011	Carbamidomethylation	C4:Carbamidomethylation:1000.00
P07259|PYR1_YEAST	R.TFEEAIQK.A	Y	19.19	964.486	8	5.6	483.253	2	50.93	815	822
P07259|PYR1_YEAST	K.VWEMTR.I	Y	17.85	820.39	6	5	411.204	2	56.51	872	877
P36008|EF1G2_YEAST	R.NYASEALISYFK.L	Y	39.57	1404.69	12	9.8	703.36	2	140.29	14	25
P36008|EF1G2_YEAST	R.PVALPWFWEHYNPEEYSIWK.V	N	37.63	2590.23	20	3.1	864.421	3	159.73	279	298
P36008|EF1G2_YEAST	K.STFVLDDWK.R	N	35.56	1109.54	9	2.4	555.778	2	115.38	261	269
P36008|EF1G2_YEAST	K.IDNLAAVFDAR.L	Y	34.65	1203.62	11	10.9	602.826	2	121.97	133	143
P36008|EF1G2_YEAST	K.STFVLDDWKR.K	N	34.44	1265.64	10	7.7	422.891	3	96.26	261	270
P36008|EF1G2_YEAST	F.GLATILGPEWR.A	Y	34.39	1211.67	11	9.2	606.846	2	134.23	169	179
P36008|EF1G2_YEAST	K.TPFAEVK.L	Y	30.56	790.423	7	5.9	396.221	2	49.2	200	206
P36008|EF1G2_YEAST	N.NLVGGFFNR.L	N	27.48	1022.53	9	5.8	512.275	2	110.74	315	323
P36008|EF1G2_YEAST	K.IVDLEQSSEFASLFPLK.Q	Y	26.18	1922	17	12.3	962.021	2	158.94	30	46
P36008|EF1G2_YEAST	K.DVDAC(+57.02)FVK.I	Y	24.33	952.432	8	5.7	477.226	2	65.11	125	132	Carbamidomethylation	C5:Carbamidomethylation:1000.00
P36008|EF1G2_YEAST	R.PFLSFK.G	Y	23.81	737.411	6	4.7	369.715	2	96.58	111	116
P36008|EF1G2_YEAST	R.LLGSDVIEK.S	Y	23.65	972.549	9	5.1	487.284	2	75.49	82	90
P36008|EF1G2_YEAST	K.YSNDDTRPVALPWFWEHYNPEEYSIWK.V	Y	21.33	3441.57	27	7.2	861.407	4	157.61	272	298
P36008|EF1G2_YEAST	M.SNNLVGGFFNR.L	N	19.51	1223.6	11	3.3	612.812	2	112.97	313	323
P07246|ADH3_YEAST	K.YSGVC(+57.02)HTDLHAWHGDWPLPVK.L	N	58.76	2474.16	21	9.8	619.553	4	117.14	67	87	Carbamidomethylation	C5:Carbamidomethylation:1000.00
P07246|ADH3_YEAST	W.HGDWPLPVK.L	N	36.21	1047.55	9	4.1	524.784	2	85.12	79	87
P07246|ADH3_YEAST	R.YVVDTSK	N	36.2	810.412	7	3.7	406.215	2	24.8	369	375
P07246|ADH3_YEAST	H.AWHGDWPLPVK.L	N	34.63	1304.67	11	10.1	435.901	3	112.2	77	87
P07246|ADH3_YEAST	R.EALDFFSR.G	Y	29.76	983.471	8	5.4	492.745	2	109.68	331	338
P07246|ADH3_YEAST	K.GVIFYENK.G	Y	27.38	968.497	8	12.1	485.262	2	71.37	36	43
P07246|ADH3_YEAST	C.HTDLHAWHGDWPLPVK.L	N	25.29	1907.94	16	5.8	477.996	4	110.32	72	87
P49723|RIR4_YEAST	K.TYIGNLLALSISSDNLVNK.Y	Y	44.68	2034.1	19	12.8	679.049	3	158.72	80	98
P49723|RIR4_YEAST	K.YHEIWAAYK.K	Y	37.84	1179.57	9	7.4	394.201	3	75.92	42	50
P49723|RIR4_YEAST	R.FVMFPIK.Y	Y	37.29	880.488	7	9.1	441.255	2	125.81	35	41
P49723|RIR4_YEAST	R.FVM(+15.99)FPIK.Y	Y	33.2	896.483	7	5.2	449.251	2	105.72	35	41	Oxidation (M)	M3:Oxidation (M):1000.00
P49723|RIR4_YEAST	K.TTFFEK.K	Y	28.68	771.38	6	6.5	386.7	2	54.34	313	318
P49723|RIR4_YEAST	R.GAYTDFSC(+57.02)LLFAH.L	Y	27.64	1500.67	13	6.8	751.348	2	154.86	221	233	Carbamidomethylation	C8:Carbamidomethylation:1000.00
P49723|RIR4_YEAST	S.MFWLTDK.K	Y	26.57	939.452	7	5.4	470.736	2	115.48	197	203
P49723|RIR4_YEAST	K.YHEIWAAY.K	Y	23.3	1051.48	8	10.5	526.751	2	100.42	42	49
P49723|RIR4_YEAST	K.SIHTYIEFVADGLLQGFGNEK.Y	Y	22.2	2337.16	21	13.7	780.073	3	161.43	273	293
P49723|RIR4_YEAST	K.IM(+15.99)PGLAMANR.N	Y	21.8	1088.55	10	1.9	545.282	2	68.92	205	214	Oxidation (M)	M2:Oxidation (M):39.44
P49723|RIR4_YEAST	K.NIPLFK.E	N	21.63	730.438	6	7.4	366.229	2	88.33	144	149
P49723|RIR4_YEAST	K.TYIGNLLAL.S	Y	21.26	976.559	9	12	489.293	2	158.74	80	88
P49723|RIR4_YEAST	K.EIANLPEVK(+14.02).H	Y	17.95	1025.58	9	3.3	513.797	2	81.08	150	158	Methylation(KR)	K9:Methylation(KR):1000.00
P0CX71|YE11A_YEAST	K.YVRPPPM(+15.99)LTSPNDFPNWVK.T	N	44.75	2273.13	19	9.8	758.725	3	129.05	168	186	Oxidation (M)	M7:Oxidation (M):1000.00
P0CX71|YE11A_YEAST	K.YVRPPPMLTSPNDFPNWVK.T	N	42.49	2257.14	19	7.6	753.391	3	144.38	168	186
P0CX71|YE11A_YEAST	K.EVHTNQDPLDVSASK.T	N	41.89	1638.78	15	4.3	547.271	3	57.2	25	39
P0CX71|YE11A_YEAST	K.VAC(+57.02)QLIMR.G	N	37.69	989.515	8	5	495.767	2	69.8	308	315	Carbamidomethylation	C3:Carbamidomethylation:1000.00
P0CX71|YE11A_YEAST	N.TFQIFAPSQFLPTWVK.D	N	34.95	1909.01	16	8.5	955.522	2	161.94	223	238
P0CX71|YE11A_YEAST	K.HDLHLRPGTY	Y	34.09	1207.61	10	5.1	403.546	3	51.09	431	440
P0CX71|YE11A_YEAST	K.VAC(+57.02)QLIM(+15.99)R.G	N	33.06	1005.51	8	4.2	503.764	2	54.08	308	315	Carbamidomethylation; Oxidation (M)	C3:Carbamidomethylation:1000.00;M7:Oxidation (M):1000.00
P0CX71|YE11A_YEAST	F.QIFAPSQFLPTWVK.D	N	31.54	1660.9	14	8.4	831.463	2	158.23	225	238
P0CX71|YE11A_YEAST	K.VTNIIDR.L	N	28.21	829.466	7	3.5	415.742	2	44.79	290	296
P0CX71|YE11A_YEAST	K.DILSVDYTDIMK.I	N	24.24	1411.69	12	7.6	706.858	2	143.74	239	250
P0CX71|YE11A_YEAST	K.STTEPIQLNNK.H	N	23.89	1243.64	11	4.8	622.831	2	56.41	420	430
P0CX71|YE11A_YEAST	R.SYTNTTKPK.V	N	18.94	1038.53	9	4.7	347.187	3	7.66	373	381
P0CX70|YD15A_YEAST	K.YVRPPPM(+15.99)LTSPNDFPNWVK.T	N	44.75	2273.13	19	9.8	758.725	3	129.05	168	186	Oxidation (M)	M7:Oxidation (M):1000.00
P0CX70|YD15A_YEAST	K.YVRPPPMLTSPNDFPNWVK.T	N	42.49	2257.14	19	7.6	753.391	3	144.38	168	186
P0CX70|YD15A_YEAST	K.EVHTNQDPLDVSASK.T	N	41.89	1638.78	15	4.3	547.271	3	57.2	25	39
P0CX70|YD15A_YEAST	K.VAC(+57.02)QLIMR.G	N	37.69	989.515	8	5	495.767	2	69.8	308	315	Carbamidomethylation	C3:Carbamidomethylation:1000.00
P0CX70|YD15A_YEAST	N.TFQIFAPSQFLPTWVK.D	N	34.95	1909.01	16	8.5	955.522	2	161.94	223	238
P0CX70|YD15A_YEAST	K.HDLHLRPGTY	Y	34.09	1207.61	10	5.1	403.546	3	51.09	431	440
P0CX70|YD15A_YEAST	K.VAC(+57.02)QLIM(+15.99)R.G	N	33.06	1005.51	8	4.2	503.764	2	54.08	308	315	Carbamidomethylation; Oxidation (M)	C3:Carbamidomethylation:1000.00;M7:Oxidation (M):1000.00
P0CX70|YD15A_YEAST	F.QIFAPSQFLPTWVK.D	N	31.54	1660.9	14	8.4	831.463	2	158.23	225	238
P0CX70|YD15A_YEAST	K.VTNIIDR.L	N	28.21	829.466	7	3.5	415.742	2	44.79	290	296
P0CX70|YD15A_YEAST	K.DILSVDYTDIMK.I	N	24.24	1411.69	12	7.6	706.858	2	143.74	239	250
P0CX70|YD15A_YEAST	K.STTEPIQLNNK.H	N	23.89	1243.64	11	4.8	622.831	2	56.41	420	430
P0CX70|YD15A_YEAST	R.SYTNTTKPK.V	N	18.94	1038.53	9	4.7	347.187	3	7.66	373	381
P0CX73|YP11A_YEAST	K.YVRPPPM(+15.99)LTSPNDFPNWVK.T	N	44.75	2273.13	19	9.8	758.725	3	129.05	168	186	Oxidation (M)	M7:Oxidation (M):1000.00
P0CX73|YP11A_YEAST	K.YVRPPPMLTSPNDFPNWVK.T	N	42.49	2257.14	19	7.6	753.391	3	144.38	168	186
P0CX73|YP11A_YEAST	K.EVHTNQDPLDVSASK.T	N	41.89	1638.78	15	4.3	547.271	3	57.2	25	39
P0CX73|YP11A_YEAST	K.VAC(+57.02)QLIMR.G	N	37.69	989.515	8	5	495.767	2	69.8	308	315	Carbamidomethylation	C3:Carbamidomethylation:1000.00
P0CX73|YP11A_YEAST	N.TFQIFAPSQFLPTWVK.D	N	34.95	1909.01	16	8.5	955.522	2	161.94	223	238
P0CX73|YP11A_YEAST	K.HDLHLRPGTY	Y	34.09	1207.61	10	5.1	403.546	3	51.09	431	440
P0CX73|YP11A_YEAST	K.VAC(+57.02)QLIM(+15.99)R.G	N	33.06	1005.51	8	4.2	503.764	2	54.08	308	315	Carbamidomethylation; Oxidation (M)	C3:Carbamidomethylation:1000.00;M7:Oxidation (M):1000.00
P0CX73|YP11A_YEAST	F.QIFAPSQFLPTWVK.D	N	31.54	1660.9	14	8.4	831.463	2	158.23	225	238
P0CX73|YP11A_YEAST	K.VTNIIDR.L	N	28.21	829.466	7	3.5	415.742	2	44.79	290	296
P0CX73|YP11A_YEAST	K.DILSVDYTDIMK.I	N	24.24	1411.69	12	7.6	706.858	2	143.74	239	250
P0CX73|YP11A_YEAST	K.STTEPIQLNNK.H	N	23.89	1243.64	11	4.8	622.831	2	56.41	420	430
P0CX73|YP11A_YEAST	R.SYTNTTKPK.V	N	18.94	1038.53	9	4.7	347.187	3	7.66	373	381
P0CX76|YM12A_YEAST	K.YVRPPPM(+15.99)LTSPNDFPNWVK.T	N	44.75	2273.13	19	9.8	758.725	3	129.05	168	186	Oxidation (M)	M7:Oxidation (M):1000.00
P0CX76|YM12A_YEAST	K.YVRPPPMLTSPNDFPNWVK.T	N	42.49	2257.14	19	7.6	753.391	3	144.38	168	186
P0CX76|YM12A_YEAST	K.EVHTNQDPLDVSASK.T	N	41.89	1638.78	15	4.3	547.271	3	57.2	25	39
P0CX76|YM12A_YEAST	K.VAC(+57.02)QLIMR.G	N	37.69	989.515	8	5	495.767	2	69.8	308	315	Carbamidomethylation	C3:Carbamidomethylation:1000.00
P0CX76|YM12A_YEAST	N.TFQIFAPSQFLPTWVK.D	N	34.95	1909.01	16	8.5	955.522	2	161.94	223	238
P0CX76|YM12A_YEAST	K.HDLHLRPGTY	Y	34.09	1207.61	10	5.1	403.546	3	51.09	431	440
P0CX76|YM12A_YEAST	K.VAC(+57.02)QLIM(+15.99)R.G	N	33.06	1005.51	8	4.2	503.764	2	54.08	308	315	Carbamidomethylation; Oxidation (M)	C3:Carbamidomethylation:1000.00;M7:Oxidation (M):1000.00
P0CX76|YM12A_YEAST	F.QIFAPSQFLPTWVK.D	N	31.54	1660.9	14	8.4	831.463	2	158.23	225	238
P0CX76|YM12A_YEAST	K.VTNIIDR.L	N	28.21	829.466	7	3.5	415.742	2	44.79	290	296
P0CX76|YM12A_YEAST	K.DILSVDYTDIMK.I	N	24.24	1411.69	12	7.6	706.858	2	143.74	239	250
P0CX76|YM12A_YEAST	K.STTEPIQLNNK.H	N	23.89	1243.64	11	4.8	622.831	2	56.41	420	430
P0CX76|YM12A_YEAST	R.SYTNTTKPK.V	N	18.94	1038.53	9	4.7	347.187	3	7.66	373	381
P0CX74|YJ11A_YEAST	K.YVRPPPM(+15.99)LTSPNDFPNWVK.T	N	44.75	2273.13	19	9.8	758.725	3	129.05	168	186	Oxidation (M)	M7:Oxidation (M):1000.00
P0CX74|YJ11A_YEAST	K.YVRPPPMLTSPNDFPNWVK.T	N	42.49	2257.14	19	7.6	753.391	3	144.38	168	186
P0CX74|YJ11A_YEAST	K.EVHTNQDPLDVSASK.T	N	41.89	1638.78	15	4.3	547.271	3	57.2	25	39
P0CX74|YJ11A_YEAST	K.VAC(+57.02)QLIMR.G	N	37.69	989.515	8	5	495.767	2	69.8	308	315	Carbamidomethylation	C3:Carbamidomethylation:1000.00
P0CX74|YJ11A_YEAST	N.TFQIFAPSQFLPTWVK.D	N	34.95	1909.01	16	8.5	955.522	2	161.94	223	238
P0CX74|YJ11A_YEAST	K.HDLHLRPGTY	Y	34.09	1207.61	10	5.1	403.546	3	51.09	431	440
P0CX74|YJ11A_YEAST	K.VAC(+57.02)QLIM(+15.99)R.G	N	33.06	1005.51	8	4.2	503.764	2	54.08	308	315	Carbamidomethylation; Oxidation (M)	C3:Carbamidomethylation:1000.00;M7:Oxidation (M):1000.00
P0CX74|YJ11A_YEAST	F.QIFAPSQFLPTWVK.D	N	31.54	1660.9	14	8.4	831.463	2	158.23	225	238
P0CX74|YJ11A_YEAST	K.VTNIIDR.L	N	28.21	829.466	7	3.5	415.742	2	44.79	290	296
P0CX74|YJ11A_YEAST	K.DILSVDYTDIMK.I	N	24.24	1411.69	12	7.6	706.858	2	143.74	239	250
P0CX74|YJ11A_YEAST	K.STTEPIQLNNK.H	N	23.89	1243.64	11	4.8	622.831	2	56.41	420	430
P0CX74|YJ11A_YEAST	R.SYTNTTKPK.V	N	18.94	1038.53	9	4.7	347.187	3	7.66	373	381
P0CX75|YL13A_YEAST	K.YVRPPPM(+15.99)LTSPNDFPNWVK.T	N	44.75	2273.13	19	9.8	758.725	3	129.05	168	186	Oxidation (M)	M7:Oxidation (M):1000.00
P0CX75|YL13A_YEAST	K.YVRPPPMLTSPNDFPNWVK.T	N	42.49	2257.14	19	7.6	753.391	3	144.38	168	186
P0CX75|YL13A_YEAST	K.EVHTNQDPLDVSASK.T	N	41.89	1638.78	15	4.3	547.271	3	57.2	25	39
P0CX75|YL13A_YEAST	K.VAC(+57.02)QLIMR.G	N	37.69	989.515	8	5	495.767	2	69.8	308	315	Carbamidomethylation	C3:Carbamidomethylation:1000.00
P0CX75|YL13A_YEAST	N.TFQIFAPSQFLPTWVK.D	N	34.95	1909.01	16	8.5	955.522	2	161.94	223	238
P0CX75|YL13A_YEAST	K.HDLHLRPGTY	Y	34.09	1207.61	10	5.1	403.546	3	51.09	431	440
P0CX75|YL13A_YEAST	K.VAC(+57.02)QLIM(+15.99)R.G	N	33.06	1005.51	8	4.2	503.764	2	54.08	308	315	Carbamidomethylation; Oxidation (M)	C3:Carbamidomethylation:1000.00;M7:Oxidation (M):1000.00
P0CX75|YL13A_YEAST	F.QIFAPSQFLPTWVK.D	N	31.54	1660.9	14	8.4	831.463	2	158.23	225	238
P0CX75|YL13A_YEAST	K.VTNIIDR.L	N	28.21	829.466	7	3.5	415.742	2	44.79	290	296
P0CX75|YL13A_YEAST	K.DILSVDYTDIMK.I	N	24.24	1411.69	12	7.6	706.858	2	143.74	239	250
P0CX75|YL13A_YEAST	K.STTEPIQLNNK.H	N	23.89	1243.64	11	4.8	622.831	2	56.41	420	430
P0CX75|YL13A_YEAST	R.SYTNTTKPK.V	N	18.94	1038.53	9	4.7	347.187	3	7.66	373	381
P0C2I8|YL14A_YEAST	K.YVRPPPM(+15.99)LTSPNDFPNWVK.T	N	44.75	2273.13	19	9.8	758.725	3	129.05	168	186	Oxidation (M)	M7:Oxidation (M):1000.00
P0C2I8|YL14A_YEAST	K.YVRPPPMLTSPNDFPNWVK.T	N	42.49	2257.14	19	7.6	753.391	3	144.38	168	186
P0C2I8|YL14A_YEAST	K.EVHTNQDPLDVSASK.T	N	41.89	1638.78	15	4.3	547.271	3	57.2	25	39
P0C2I8|YL14A_YEAST	K.VAC(+57.02)QLIMR.G	N	37.69	989.515	8	5	495.767	2	69.8	308	315	Carbamidomethylation	C3:Carbamidomethylation:1000.00
P0C2I8|YL14A_YEAST	N.TFQIFAPSQFLPTWVK.D	N	34.95	1909.01	16	8.5	955.522	2	161.94	223	238
P0C2I8|YL14A_YEAST	K.HDLHLRPGTY	Y	34.09	1207.61	10	5.1	403.546	3	51.09	431	440
P0C2I8|YL14A_YEAST	K.VAC(+57.02)QLIM(+15.99)R.G	N	33.06	1005.51	8	4.2	503.764	2	54.08	308	315	Carbamidomethylation; Oxidation (M)	C3:Carbamidomethylation:1000.00;M7:Oxidation (M):1000.00
P0C2I8|YL14A_YEAST	F.QIFAPSQFLPTWVK.D	N	31.54	1660.9	14	8.4	831.463	2	158.23	225	238
P0C2I8|YL14A_YEAST	K.VTNIIDR.L	N	28.21	829.466	7	3.5	415.742	2	44.79	290	296
P0C2I8|YL14A_YEAST	K.DILSVDYTDIMK.I	N	24.24	1411.69	12	7.6	706.858	2	143.74	239	250
P0C2I8|YL14A_YEAST	K.STTEPIQLNNK.H	N	23.89	1243.64	11	4.8	622.831	2	56.41	420	430
P0C2I8|YL14A_YEAST	R.SYTNTTKPK.V	N	18.94	1038.53	9	4.7	347.187	3	7.66	373	381
Q12085|YG11A_YEAST	K.YVRPPPM(+15.99)LTSPNDFPNWVK.T	N	44.75	2273.13	19	9.8	758.725	3	129.05	168	186	Oxidation (M)	M7:Oxidation (M):1000.00
Q12085|YG11A_YEAST	K.YVRPPPMLTSPNDFPNWVK.T	N	42.49	2257.14	19	7.6	753.391	3	144.38	168	186
Q12085|YG11A_YEAST	K.EVHTNQDPLDVSASK.T	N	41.89	1638.78	15	4.3	547.271	3	57.2	25	39
Q12085|YG11A_YEAST	K.VAC(+57.02)QLIMR.G	N	37.69	989.515	8	5	495.767	2	69.8	308	315	Carbamidomethylation	C3:Carbamidomethylation:1000.00
Q12085|YG11A_YEAST	N.TFQIFAPSQFLPTWVK.D	N	34.95	1909.01	16	8.5	955.522	2	161.94	223	238
Q12085|YG11A_YEAST	K.HDLHLRPGTY	Y	34.09	1207.61	10	5.1	403.546	3	51.09	431	440
Q12085|YG11A_YEAST	K.VAC(+57.02)QLIM(+15.99)R.G	N	33.06	1005.51	8	4.2	503.764	2	54.08	308	315	Carbamidomethylation; Oxidation (M)	C3:Carbamidomethylation:1000.00;M7:Oxidation (M):1000.00
Q12085|YG11A_YEAST	F.QIFAPSQFLPTWVK.D	N	31.54	1660.9	14	8.4	831.463	2	158.23	225	238
Q12085|YG11A_YEAST	K.VTNIIDR.L	N	28.21	829.466	7	3.5	415.742	2	44.79	290	296
Q12085|YG11A_YEAST	K.DILSVDYTDIMK.I	N	24.24	1411.69	12	7.6	706.858	2	143.74	239	250
Q12085|YG11A_YEAST	K.STTEPIQLNNK.H	N	23.89	1243.64	11	4.8	622.831	2	56.41	420	430
Q12085|YG11A_YEAST	R.SYTNTTKPK.V	N	18.94	1038.53	9	4.7	347.187	3	7.66	373	381
Q12485|YG12A_YEAST	K.YVRPPPM(+15.99)LTSPNDFPNWVK.T	N	44.75	2273.13	19	9.8	758.725	3	129.05	168	186	Oxidation (M)	M7:Oxidation (M):1000.00
Q12485|YG12A_YEAST	K.YVRPPPMLTSPNDFPNWVK.T	N	42.49	2257.14	19	7.6	753.391	3	144.38	168	186
Q12485|YG12A_YEAST	K.EVHTNQDPLDVSASK.I	N	41.89	1638.78	15	4.3	547.271	3	57.2	25	39
Q12485|YG12A_YEAST	K.VAC(+57.02)QLIMR.G	N	37.69	989.515	8	5	495.767	2	69.8	308	315	Carbamidomethylation	C3:Carbamidomethylation:1000.00
Q12485|YG12A_YEAST	N.TFQIFAPSQFLPTWVK.D	N	34.95	1909.01	16	8.5	955.522	2	161.94	223	238
Q12485|YG12A_YEAST	K.HDLHLRPGTY	Y	34.09	1207.61	10	5.1	403.546	3	51.09	431	440
Q12485|YG12A_YEAST	K.VAC(+57.02)QLIM(+15.99)R.G	N	33.06	1005.51	8	4.2	503.764	2	54.08	308	315	Carbamidomethylation; Oxidation (M)	C3:Carbamidomethylation:1000.00;M7:Oxidation (M):1000.00
Q12485|YG12A_YEAST	F.QIFAPSQFLPTWVK.D	N	31.54	1660.9	14	8.4	831.463	2	158.23	225	238
Q12485|YG12A_YEAST	K.VTNIIDR.L	N	28.21	829.466	7	3.5	415.742	2	44.79	290	296
Q12485|YG12A_YEAST	K.DILSVDYTDIMK.I	N	24.24	1411.69	12	7.6	706.858	2	143.74	239	250
Q12485|YG12A_YEAST	K.STTEPIQLNNK.H	N	23.89	1243.64	11	4.8	622.831	2	56.41	420	430
Q12485|YG12A_YEAST	R.SYTNTTKPK.V	N	18.94	1038.53	9	4.7	347.187	3	7.66	373	381
Q6Q5H1|YP14A_YEAST	K.YVRPPPM(+15.99)LTSPNDFPNWVK.T	N	44.75	2273.13	19	9.8	758.725	3	129.05	168	186	Oxidation (M)	M7:Oxidation (M):1000.00
Q6Q5H1|YP14A_YEAST	K.YVRPPPMLTSPNDFPNWVK.T	N	42.49	2257.14	19	7.6	753.391	3	144.38	168	186
Q6Q5H1|YP14A_YEAST	K.EVHTNQDPLDVSASK.T	N	41.89	1638.78	15	4.3	547.271	3	57.2	25	39
Q6Q5H1|YP14A_YEAST	K.VAC(+57.02)QLIMR.G	N	37.69	989.515	8	5	495.767	2	69.8	308	315	Carbamidomethylation	C3:Carbamidomethylation:1000.00
Q6Q5H1|YP14A_YEAST	N.TFQIFAPSQFLPTWVK.D	N	34.95	1909.01	16	8.5	955.522	2	161.94	223	238
Q6Q5H1|YP14A_YEAST	K.HDLHLRPGTY	Y	34.09	1207.61	10	5.1	403.546	3	51.09	431	440
Q6Q5H1|YP14A_YEAST	K.VAC(+57.02)QLIM(+15.99)R.G	N	33.06	1005.51	8	4.2	503.764	2	54.08	308	315	Carbamidomethylation; Oxidation (M)	C3:Carbamidomethylation:1000.00;M7:Oxidation (M):1000.00
Q6Q5H1|YP14A_YEAST	F.QIFAPSQFLPTWVK.D	N	31.54	1660.9	14	8.4	831.463	2	158.23	225	238
Q6Q5H1|YP14A_YEAST	K.VTNIIDR.L	N	28.21	829.466	7	3.5	415.742	2	44.79	290	296
Q6Q5H1|YP14A_YEAST	K.DILSVDYTDIMK.I	N	24.24	1411.69	12	7.6	706.858	2	143.74	239	250
Q6Q5H1|YP14A_YEAST	K.STTEPIQLNNK.H	N	23.89	1243.64	11	4.8	622.831	2	56.41	420	430
Q6Q5H1|YP14A_YEAST	R.SYTNTTKPK.V	N	18.94	1038.53	9	4.7	347.187	3	7.66	373	381
P0CX72|YL12A_YEAST	K.YVRPPPM(+15.99)LTSPNDFPNWVK.T	N	44.75	2273.13	19	9.8	758.725	3	129.05	168	186	Oxidation (M)	M7:Oxidation (M):1000.00
P0CX72|YL12A_YEAST	K.YVRPPPMLTSPNDFPNWVK.T	N	42.49	2257.14	19	7.6	753.391	3	144.38	168	186
P0CX72|YL12A_YEAST	K.EVHTNQDPLDVSASK.T	N	41.89	1638.78	15	4.3	547.271	3	57.2	25	39
P0CX72|YL12A_YEAST	K.VAC(+57.02)QLIMR.G	N	37.69	989.515	8	5	495.767	2	69.8	308	315	Carbamidomethylation	C3:Carbamidomethylation:1000.00
P0CX72|YL12A_YEAST	N.TFQIFAPSQFLPTWVK.D	N	34.95	1909.01	16	8.5	955.522	2	161.94	223	238
P0CX72|YL12A_YEAST	K.HDLHLRPGTY	Y	34.09	1207.61	10	5.1	403.546	3	51.09	431	440
P0CX72|YL12A_YEAST	K.VAC(+57.02)QLIM(+15.99)R.G	N	33.06	1005.51	8	4.2	503.764	2	54.08	308	315	Carbamidomethylation; Oxidation (M)	C3:Carbamidomethylation:1000.00;M7:Oxidation (M):1000.00
P0CX72|YL12A_YEAST	F.QIFAPSQFLPTWVK.D	N	31.54	1660.9	14	8.4	831.463	2	158.23	225	238
P0CX72|YL12A_YEAST	K.VTNIIDR.L	N	28.21	829.466	7	3.5	415.742	2	44.79	290	296
P0CX72|YL12A_YEAST	K.DILSVDYTDIMK.I	N	24.24	1411.69	12	7.6	706.858	2	143.74	239	250
P0CX72|YL12A_YEAST	K.STTEPIQLNNK.H	N	23.89	1243.64	11	4.8	622.831	2	56.41	420	430
P0CX72|YL12A_YEAST	R.SYTNTTKPK.V	N	18.94	1038.53	9	4.7	347.187	3	7.66	373	381
Q03856|YD11A_YEAST	K.YVRPPPM(+15.99)LTSPNDFPNWVK.T	N	44.75	2273.13	19	9.8	758.725	3	129.05	168	186	Oxidation (M)	M7:Oxidation (M):1000.00
Q03856|YD11A_YEAST	K.YVRPPPMLTSPNDFPNWVK.T	N	42.49	2257.14	19	7.6	753.391	3	144.38	168	186
Q03856|YD11A_YEAST	K.EVHTNQDPLDVSASK.I	N	41.89	1638.78	15	4.3	547.271	3	57.2	25	39
Q03856|YD11A_YEAST	K.VAC(+57.02)QLIMR.G	N	37.69	989.515	8	5	495.767	2	69.8	308	315	Carbamidomethylation	C3:Carbamidomethylation:1000.00
Q03856|YD11A_YEAST	N.TFQIFAPSQFLPTWVK.D	N	34.95	1909.01	16	8.5	955.522	2	161.94	223	238
Q03856|YD11A_YEAST	K.HDLHLRPGTY	Y	34.09	1207.61	10	5.1	403.546	3	51.09	431	440
Q03856|YD11A_YEAST	K.VAC(+57.02)QLIM(+15.99)R.G	N	33.06	1005.51	8	4.2	503.764	2	54.08	308	315	Carbamidomethylation; Oxidation (M)	C3:Carbamidomethylation:1000.00;M7:Oxidation (M):1000.00
Q03856|YD11A_YEAST	F.QIFAPSQFLPTWVK.D	N	31.54	1660.9	14	8.4	831.463	2	158.23	225	238
Q03856|YD11A_YEAST	K.VTNIIDR.L	N	28.21	829.466	7	3.5	415.742	2	44.79	290	296
Q03856|YD11A_YEAST	K.DILSVDYTDIMK.I	N	24.24	1411.69	12	7.6	706.858	2	143.74	239	250
Q03856|YD11A_YEAST	K.STTEPIQLNNK.H	N	23.89	1243.64	11	4.8	622.831	2	56.41	420	430
Q03856|YD11A_YEAST	R.SYTNTTKPK.V	N	18.94	1038.53	9	4.7	347.187	3	7.66	373	381
P04840|VDAC1_YEAST	R.YAM(+15.99)ALSYFAK.D	Y	44.99	1179.56	10	5.8	590.792	2	98.86	165	174	Oxidation (M)	M3:Oxidation (M):1000.00
P04840|VDAC1_YEAST	R.YAMALSYFAK.D	Y	44.88	1163.57	10	5.1	582.794	2	120.65	165	174
P04840|VDAC1_YEAST	R.YLPDASSQVK.A	Y	37.13	1106.56	10	4.8	554.29	2	50.57	225	234
P04840|VDAC1_YEAST	K.DGPLSTNVEAK.L	Y	34.95	1129.56	11	5.6	565.791	2	53.81	51	61
P04840|VDAC1_YEAST	K.VSDSGIVTLAYK.Q	Y	33.57	1251.67	12	9.9	626.849	2	96.28	237	248
P04840|VDAC1_YEAST	K.SAVLNTTFTQPFFTAR.G	Y	32.69	1799.92	16	9.6	900.976	2	148.35	109	124
P04840|VDAC1_YEAST	M.SPPVYSDISR.N	Y	28.51	1119.56	10	3.8	560.787	2	61.76	2	11
P04840|VDAC1_YEAST	K.LEFANLTPGLK.N	Y	27.9	1201.67	11	3.6	601.845	2	123.14	85	95
P04840|VDAC1_YEAST	K.NELITSLTPGVAK.S	Y	26.98	1341.75	13	4.2	671.885	2	108.27	96	108
P04840|VDAC1_YEAST	N.TTFTQPFFTAR.G	Y	25.87	1315.66	11	11.7	658.843	2	114.88	114	124
P04840|VDAC1_YEAST	R.NINDLLNK.D	Y	21.88	942.513	8	10.8	472.269	2	75.87	12	19
P04840|VDAC1_YEAST	K.QLLRPGVTLGVGSSFDALK.L	Y	19.18	1957.1	19	9.3	653.38	3	134.73	249	267
P04840|VDAC1_YEAST	F.TQPFFTAR.G	Y	17.96	966.492	8	7	484.257	2	72.6	117	124
P18239|ADT2_YEAST	R.YFPTQALNFAFK.D	N	45.44	1445.73	12	10	723.882	2	153.02	97	108
P18239|ADT2_YEAST	R.YFPTQALNFAFK(+42.01)DK.I	N	45.18	1730.87	14	7.9	866.447	2	153.94	97	110	Acetylation (K)	K12:Acetylation (K):11.10
P18239|ADT2_YEAST	R.GFLPSVVGIVVYR.G	Y	43.36	1404.81	13	7.5	703.419	2	157.44	192	204
P18239|ADT2_YEAST	R.TATQEGVISFWR.G	Y	42.94	1393.7	12	8	697.862	2	123.01	77	88
P18239|ADT2_YEAST	R.YFPTQALNFAFKDK(+42.01).I	N	39.23	1730.87	14	5.1	866.445	2	154.2	97	110	Acetylation (K)	K14:Acetylation (K):0.00
P18239|ADT2_YEAST	K.YAGILDC(+57.02)FK.R	Y	32.79	1085.52	9	7.6	543.772	2	112.49	67	75	Carbamidomethylation	C7:Carbamidomethylation:1000.00
P18239|ADT2_YEAST	K.TPLPPAPAPK.K	Y	28.68	987.575	10	2.9	494.796	2	60.76	9	18
P18239|ADT2_YEAST	K.AMFGFK.K	Y	28.11	699.341	6	8.5	350.681	2	84.8	113	118
P09435|HSP73_YEAST	K.ATAGDTHLGGEDFDNR.L	N	48.17	1674.72	16	4.4	559.251	3	54.24	219	234
P09435|HSP73_YEAST	R.TTPSYVAFTDTER.L	N	42.55	1486.69	13	5.2	744.358	2	88.35	35	47
P09435|HSP73_YEAST	R.FEELC(+57.02)ADLFR.S	N	40.92	1298.6	10	5.3	650.309	2	129.3	300	309	Carbamidomethylation	C5:Carbamidomethylation:1000.00
P09435|HSP73_YEAST	R.IINEPTAAAIAYGLDK.K	N	37.27	1658.89	16	10.4	553.976	3	125.31	170	185
P09435|HSP73_YEAST	R.IINEPTAAAIAYGLDK(+104.03)K(+14.02).G	N	32.65	1905.03	17	10.6	636.022	3	155.24	170	186	benzoylation(K); Methylation(KR)	K16:benzoylation(K):0.00;K17:Methylation(KR):0.00
P09435|HSP73_YEAST	R.AVGIDLGTTYSC(+57.02)VAH.F	N	31.93	1562.74	15	4.7	782.381	2	108.29	4	18	Carbamidomethylation	C12:Carbamidomethylation:1000.00
P09435|HSP73_YEAST	K.HFPFK.V	N	27.48	674.354	5	3.8	338.185	2	45.61	87	91
P54115|ALDH6_YEAST	K.LHFDTAEPVK.I	Y	43.06	1155.59	10	5.4	578.807	2	64.05	4	13
P54115|ALDH6_YEAST	K.EEIFGPVVTVAK.F	Y	38.18	1287.71	12	5.2	644.864	2	116.3	403	414
P54115|ALDH6_YEAST	R.TVGAALTNDPR.I	Y	37.28	1113.58	11	3.8	557.798	2	47.84	231	241
P54115|ALDH6_YEAST	K.ANFQGAITNR.Q	Y	33.42	1090.55	10	4.2	546.285	2	53.62	343	352
P54115|ALDH6_YEAST	K.AYLETEIK.V	Y	29.28	965.507	8	4.9	483.763	2	67.35	328	335
P54115|ALDH6_YEAST	K.GYFIRPTVF.Y	Y	28.46	1098.59	9	7.4	550.304	2	129.82	383	391
P54115|ALDH6_YEAST	R.GDVTIAINC(+57.02)LR.D	Y	26.73	1230.64	11	8.2	616.332	2	103.44	124	134	Carbamidomethylation	C9:Carbamidomethylation:1000.00
P54115|ALDH6_YEAST	K.GYFIRPTVFYDVNEDMR.I	Y	26.71	2121	17	6.1	708.011	3	138.95	383	399
P54115|ALDH6_YEAST	K.SVAVDSSESNLK.K	Y	23.92	1234.6	12	3.4	618.312	2	42.87	256	267
P54115|ALDH6_YEAST	K.GYFIR.P	Y	23.02	654.349	5	5.7	328.184	2	59.26	383	387
P54115|ALDH6_YEAST	K.AGTVWINTYNDFDSR.V	Y	22.64	1757.8	15	5.4	879.913	2	120.14	453	467
P54115|ALDH6_YEAST	K.TLALAR.G	Y	20.39	643.402	6	5.7	322.71	2	39.53	118	123
P41277|GPP1_YEAST	K.DKPYFDAEHVIHISHGWR.T	Y	54.11	2206.07	18	9.3	552.53	4	103.07	40	57
P41277|GPP1_YEAST	K.IVGIATTFDLDFLK.E	Y	40.06	1551.85	14	11.5	776.943	2	159.9	194	207
P41277|GPP1_YEAST	K.RPEYFITANDVK.Q	Y	36.55	1451.74	12	4.2	484.923	3	79.09	133	144
P41277|GPP1_YEAST	K.WAVATSGTR.D	N	36.48	947.482	9	3.8	474.75	2	48.53	111	119
P41277|GPP1_YEAST	K.WFDILK.I	Y	31.86	820.448	6	8.1	411.235	2	127.82	125	130
P41277|GPP1_YEAST	H.SIEVPGAVK.L	N	24.09	898.512	9	5.5	450.266	2	66.2	90	98
P41277|GPP1_YEAST	A.IAAFWR.D	N	20.46	762.418	6	8.9	382.219	2	90.89	30	35
P0CX57|YA11A_YEAST	K.YVRPPPM(+15.99)LTSPNDFPNWVK.T	N	44.75	2273.13	19	9.8	758.725	3	129.05	168	186	Oxidation (M)	M7:Oxidation (M):1000.00
P0CX57|YA11A_YEAST	K.YVRPPPMLTSPNDFPNWVK.T	N	42.49	2257.14	19	7.6	753.391	3	144.38	168	186
P0CX57|YA11A_YEAST	K.EVHTNQDPLDVSASK.T	N	41.89	1638.78	15	4.3	547.271	3	57.2	25	39
P0CX57|YA11A_YEAST	K.VAC(+57.02)QLIMR.G	N	37.69	989.515	8	5	495.767	2	69.8	308	315	Carbamidomethylation	C3:Carbamidomethylation:1000.00
P0CX57|YA11A_YEAST	N.TFQIFAPSQFLPTWVK.D	N	34.95	1909.01	16	8.5	955.522	2	161.94	223	238
P0CX57|YA11A_YEAST	K.VAC(+57.02)QLIM(+15.99)R.G	N	33.06	1005.51	8	4.2	503.764	2	54.08	308	315	Carbamidomethylation; Oxidation (M)	C3:Carbamidomethylation:1000.00;M7:Oxidation (M):1000.00
P0CX57|YA11A_YEAST	F.QIFAPSQFLPTWVK.D	N	31.54	1660.9	14	8.4	831.463	2	158.23	225	238
P0CX57|YA11A_YEAST	K.VTNIIDR.L	N	28.21	829.466	7	3.5	415.742	2	44.79	290	296
P0CX57|YA11A_YEAST	K.DILSVDYTDIMK.I	N	24.24	1411.69	12	7.6	706.858	2	143.74	239	250
P0CX57|YA11A_YEAST	K.STTEPIQLNNK.H	N	23.89	1243.64	11	4.8	622.831	2	56.41	420	430
P0CX57|YA11A_YEAST	R.SYTNTTKPK.V	N	18.94	1038.53	9	4.7	347.187	3	7.66	373	381
O74302|YD13A_YEAST	K.YVRPPPM(+15.99)LTSPNDFPNWVK.T	N	44.75	2273.13	19	9.8	758.725	3	129.05	168	186	Oxidation (M)	M7:Oxidation (M):1000.00
O74302|YD13A_YEAST	K.YVRPPPMLTSPNDFPNWVK.T	N	42.49	2257.14	19	7.6	753.391	3	144.38	168	186
O74302|YD13A_YEAST	K.EVHTNQDPLDVSASK.T	N	41.89	1638.78	15	4.3	547.271	3	57.2	25	39
O74302|YD13A_YEAST	K.VAC(+57.02)QLIMR.G	N	37.69	989.515	8	5	495.767	2	69.8	308	315	Carbamidomethylation	C3:Carbamidomethylation:1000.00
O74302|YD13A_YEAST	N.TFQIFAPSQFLPTWVK.D	N	34.95	1909.01	16	8.5	955.522	2	161.94	223	238
O74302|YD13A_YEAST	K.VAC(+57.02)QLIM(+15.99)R.G	N	33.06	1005.51	8	4.2	503.764	2	54.08	308	315	Carbamidomethylation; Oxidation (M)	C3:Carbamidomethylation:1000.00;M7:Oxidation (M):1000.00
O74302|YD13A_YEAST	F.QIFAPSQFLPTWVK.D	N	31.54	1660.9	14	8.4	831.463	2	158.23	225	238
O74302|YD13A_YEAST	K.VTNIIDR.L	N	28.21	829.466	7	3.5	415.742	2	44.79	290	296
O74302|YD13A_YEAST	K.DILSVDYTDIMK.I	N	24.24	1411.69	12	7.6	706.858	2	143.74	239	250
O74302|YD13A_YEAST	K.STTEPIQLNNK.H	N	23.89	1243.64	11	4.8	622.831	2	56.41	420	430
O74302|YD13A_YEAST	R.SYTNTTKPK.V	N	18.94	1038.53	9	4.7	347.187	3	7.66	373	381
P0CX58|YP12A_YEAST	K.YVRPPPM(+15.99)LTSPNDFPNWVK.T	N	44.75	2273.13	19	9.8	758.725	3	129.05	168	186	Oxidation (M)	M7:Oxidation (M):1000.00
P0CX58|YP12A_YEAST	K.YVRPPPMLTSPNDFPNWVK.T	N	42.49	2257.14	19	7.6	753.391	3	144.38	168	186
P0CX58|YP12A_YEAST	K.EVHTNQDPLDVSASK.T	N	41.89	1638.78	15	4.3	547.271	3	57.2	25	39
P0CX58|YP12A_YEAST	K.VAC(+57.02)QLIMR.G	N	37.69	989.515	8	5	495.767	2	69.8	308	315	Carbamidomethylation	C3:Carbamidomethylation:1000.00
P0CX58|YP12A_YEAST	N.TFQIFAPSQFLPTWVK.D	N	34.95	1909.01	16	8.5	955.522	2	161.94	223	238
P0CX58|YP12A_YEAST	K.VAC(+57.02)QLIM(+15.99)R.G	N	33.06	1005.51	8	4.2	503.764	2	54.08	308	315	Carbamidomethylation; Oxidation (M)	C3:Carbamidomethylation:1000.00;M7:Oxidation (M):1000.00
P0CX58|YP12A_YEAST	F.QIFAPSQFLPTWVK.D	N	31.54	1660.9	14	8.4	831.463	2	158.23	225	238
P0CX58|YP12A_YEAST	K.VTNIIDR.L	N	28.21	829.466	7	3.5	415.742	2	44.79	290	296
P0CX58|YP12A_YEAST	K.DILSVDYTDIMK.I	N	24.24	1411.69	12	7.6	706.858	2	143.74	239	250
P0CX58|YP12A_YEAST	K.STTEPIQLNNK.H	N	23.89	1243.64	11	4.8	622.831	2	56.41	420	430
P0CX58|YP12A_YEAST	R.SYTNTTKPK.V	N	18.94	1038.53	9	4.7	347.187	3	7.66	373	381
P0CX60|YP13A_YEAST	K.YVRPPPM(+15.99)LTSPNDFPNWVK.T	N	44.75	2273.13	19	9.8	758.725	3	129.05	168	186	Oxidation (M)	M7:Oxidation (M):1000.00
P0CX60|YP13A_YEAST	K.YVRPPPMLTSPNDFPNWVK.T	N	42.49	2257.14	19	7.6	753.391	3	144.38	168	186
P0CX60|YP13A_YEAST	K.EVHTNQDPLDVSASK.I	N	41.89	1638.78	15	4.3	547.271	3	57.2	25	39
P0CX60|YP13A_YEAST	K.VAC(+57.02)QLIMR.G	N	37.69	989.515	8	5	495.767	2	69.8	308	315	Carbamidomethylation	C3:Carbamidomethylation:1000.00
P0CX60|YP13A_YEAST	N.TFQIFAPSQFLPTWVK.D	N	34.95	1909.01	16	8.5	955.522	2	161.94	223	238
P0CX60|YP13A_YEAST	K.VAC(+57.02)QLIM(+15.99)R.G	N	33.06	1005.51	8	4.2	503.764	2	54.08	308	315	Carbamidomethylation; Oxidation (M)	C3:Carbamidomethylation:1000.00;M7:Oxidation (M):1000.00
P0CX60|YP13A_YEAST	F.QIFAPSQFLPTWVK.D	N	31.54	1660.9	14	8.4	831.463	2	158.23	225	238
P0CX60|YP13A_YEAST	K.VTNIIDR.L	N	28.21	829.466	7	3.5	415.742	2	44.79	290	296
P0CX60|YP13A_YEAST	K.DILSVDYTDIMK.I	N	24.24	1411.69	12	7.6	706.858	2	143.74	239	250
P0CX60|YP13A_YEAST	K.STTEPIQLNNK.H	N	23.89	1243.64	11	4.8	622.831	2	56.41	420	430
P0CX60|YP13A_YEAST	R.SYTNTTKPK.V	N	18.94	1038.53	9	4.7	347.187	3	7.66	373	381
Q12441|YD12A_YEAST	K.YVRPPPM(+15.99)LTSPNDFPNWVK.T	N	44.75	2273.13	19	9.8	758.725	3	129.05	168	186	Oxidation (M)	M7:Oxidation (M):1000.00
Q12441|YD12A_YEAST	K.YVRPPPMLTSPNDFPNWVK.T	N	42.49	2257.14	19	7.6	753.391	3	144.38	168	186
Q12441|YD12A_YEAST	K.EVHTNQDPLDVSASK.I	N	41.89	1638.78	15	4.3	547.271	3	57.2	25	39
Q12441|YD12A_YEAST	K.VAC(+57.02)QLIMR.G	N	37.69	989.515	8	5	495.767	2	69.8	308	315	Carbamidomethylation	C3:Carbamidomethylation:1000.00
Q12441|YD12A_YEAST	N.TFQIFAPSQFLPTWVK.D	N	34.95	1909.01	16	8.5	955.522	2	161.94	223	238
Q12441|YD12A_YEAST	K.VAC(+57.02)QLIM(+15.99)R.G	N	33.06	1005.51	8	4.2	503.764	2	54.08	308	315	Carbamidomethylation; Oxidation (M)	C3:Carbamidomethylation:1000.00;M7:Oxidation (M):1000.00
Q12441|YD12A_YEAST	F.QIFAPSQFLPTWVK.D	N	31.54	1660.9	14	8.4	831.463	2	158.23	225	238
Q12441|YD12A_YEAST	K.VTNIIDR.L	N	28.21	829.466	7	3.5	415.742	2	44.79	290	296
Q12441|YD12A_YEAST	K.DILSVDYTDIMK.I	N	24.24	1411.69	12	7.6	706.858	2	143.74	239	250
Q12441|YD12A_YEAST	K.STTEPIQLNNK.H	N	23.89	1243.64	11	4.8	622.831	2	56.41	420	430
Q12441|YD12A_YEAST	R.SYTNTTKPK.V	N	18.94	1038.53	9	4.7	347.187	3	7.66	373	381
Q04706|YM11A_YEAST	K.YVRPPPM(+15.99)LTSPNDFPNWVK.T	N	44.75	2273.13	19	9.8	758.725	3	129.05	168	186	Oxidation (M)	M7:Oxidation (M):1000.00
Q04706|YM11A_YEAST	K.YVRPPPMLTSPNDFPNWVK.T	N	42.49	2257.14	19	7.6	753.391	3	144.38	168	186
Q04706|YM11A_YEAST	K.EVHTNQDPLDVSASK.I	N	41.89	1638.78	15	4.3	547.271	3	57.2	25	39
Q04706|YM11A_YEAST	K.VAC(+57.02)QLIMR.G	N	37.69	989.515	8	5	495.767	2	69.8	308	315	Carbamidomethylation	C3:Carbamidomethylation:1000.00
Q04706|YM11A_YEAST	N.TFQIFAPSQFLPTWVK.D	N	34.95	1909.01	16	8.5	955.522	2	161.94	223	238
Q04706|YM11A_YEAST	K.VAC(+57.02)QLIM(+15.99)R.G	N	33.06	1005.51	8	4.2	503.764	2	54.08	308	315	Carbamidomethylation; Oxidation (M)	C3:Carbamidomethylation:1000.00;M7:Oxidation (M):1000.00
Q04706|YM11A_YEAST	F.QIFAPSQFLPTWVK.D	N	31.54	1660.9	14	8.4	831.463	2	158.23	225	238
Q04706|YM11A_YEAST	K.VTNIIDR.L	N	28.21	829.466	7	3.5	415.742	2	44.79	290	296
Q04706|YM11A_YEAST	K.DILSVDYTDIMK.I	N	24.24	1411.69	12	7.6	706.858	2	143.74	239	250
Q04706|YM11A_YEAST	K.STTEPIQLNNK.H	N	23.89	1243.64	11	4.8	622.831	2	56.41	420	430
Q04706|YM11A_YEAST	R.SYTNTTKPK.V	N	18.94	1038.53	9	4.7	347.187	3	7.66	373	381
P0CX66|YE12A_YEAST	K.YVRPPPM(+15.99)LTSPNDFPNWVK.T	N	44.75	2273.13	19	9.8	758.725	3	129.05	168	186	Oxidation (M)	M7:Oxidation (M):1000.00
P0CX66|YE12A_YEAST	K.YVRPPPMLTSPNDFPNWVK.T	N	42.49	2257.14	19	7.6	753.391	3	144.38	168	186
P0CX66|YE12A_YEAST	K.EVHTNQDPLDVSASK.I	N	41.89	1638.78	15	4.3	547.271	3	57.2	25	39
P0CX66|YE12A_YEAST	K.VAC(+57.02)QLIMR.G	N	37.69	989.515	8	5	495.767	2	69.8	308	315	Carbamidomethylation	C3:Carbamidomethylation:1000.00
P0CX66|YE12A_YEAST	N.TFQIFAPSQFLPTWVK.D	N	34.95	1909.01	16	8.5	955.522	2	161.94	223	238
P0CX66|YE12A_YEAST	K.VAC(+57.02)QLIM(+15.99)R.G	N	33.06	1005.51	8	4.2	503.764	2	54.08	308	315	Carbamidomethylation; Oxidation (M)	C3:Carbamidomethylation:1000.00;M7:Oxidation (M):1000.00
P0CX66|YE12A_YEAST	F.QIFAPSQFLPTWVK.D	N	31.54	1660.9	14	8.4	831.463	2	158.23	225	238
P0CX66|YE12A_YEAST	K.VTNIIDR.L	N	28.21	829.466	7	3.5	415.742	2	44.79	290	296
P0CX66|YE12A_YEAST	K.DILSVDYTDIMK.I	N	24.24	1411.69	12	7.6	706.858	2	143.74	239	250
P0CX66|YE12A_YEAST	K.STTEPIQLNNK.H	N	23.89	1243.64	11	4.8	622.831	2	56.41	420	430
P0CX66|YE12A_YEAST	R.SYTNTTKPK.V	N	18.94	1038.53	9	4.7	347.187	3	7.66	373	381
P0CX68|YL11A_YEAST	K.YVRPPPM(+15.99)LTSPNDFPNWVK.T	N	44.75	2273.13	19	9.8	758.725	3	129.05	168	186	Oxidation (M)	M7:Oxidation (M):1000.00
P0CX68|YL11A_YEAST	K.YVRPPPMLTSPNDFPNWVK.T	N	42.49	2257.14	19	7.6	753.391	3	144.38	168	186
P0CX68|YL11A_YEAST	K.EVHTNQDPLDVSASK.I	N	41.89	1638.78	15	4.3	547.271	3	57.2	25	39
P0CX68|YL11A_YEAST	K.VAC(+57.02)QLIMR.G	N	37.69	989.515	8	5	495.767	2	69.8	308	315	Carbamidomethylation	C3:Carbamidomethylation:1000.00
P0CX68|YL11A_YEAST	N.TFQIFAPSQFLPTWVK.D	N	34.95	1909.01	16	8.5	955.522	2	161.94	223	238
P0CX68|YL11A_YEAST	K.VAC(+57.02)QLIM(+15.99)R.G	N	33.06	1005.51	8	4.2	503.764	2	54.08	308	315	Carbamidomethylation; Oxidation (M)	C3:Carbamidomethylation:1000.00;M7:Oxidation (M):1000.00
P0CX68|YL11A_YEAST	F.QIFAPSQFLPTWVK.D	N	31.54	1660.9	14	8.4	831.463	2	158.23	225	238
P0CX68|YL11A_YEAST	K.VTNIIDR.L	N	28.21	829.466	7	3.5	415.742	2	44.79	290	296
P0CX68|YL11A_YEAST	K.DILSVDYTDIMK.I	N	24.24	1411.69	12	7.6	706.858	2	143.74	239	250
P0CX68|YL11A_YEAST	K.STTEPIQLNNK.H	N	23.89	1243.64	11	4.8	622.831	2	56.41	420	430
P0CX68|YL11A_YEAST	R.SYTNTTKPK.V	N	18.94	1038.53	9	4.7	347.187	3	7.66	373	381
P0CX59|YO12A_YEAST	K.YVRPPPM(+15.99)LTSPNDFPNWVK.T	N	44.75	2273.13	19	9.8	758.725	3	129.05	168	186	Oxidation (M)	M7:Oxidation (M):1000.00
P0CX59|YO12A_YEAST	K.YVRPPPMLTSPNDFPNWVK.T	N	42.49	2257.14	19	7.6	753.391	3	144.38	168	186
P0CX59|YO12A_YEAST	K.EVHTNQDPLDVSASK.I	N	41.89	1638.78	15	4.3	547.271	3	57.2	25	39
P0CX59|YO12A_YEAST	K.VAC(+57.02)QLIMR.G	N	37.69	989.515	8	5	495.767	2	69.8	308	315	Carbamidomethylation	C3:Carbamidomethylation:1000.00
P0CX59|YO12A_YEAST	N.TFQIFAPSQFLPTWVK.D	N	34.95	1909.01	16	8.5	955.522	2	161.94	223	238
P0CX59|YO12A_YEAST	K.VAC(+57.02)QLIM(+15.99)R.G	N	33.06	1005.51	8	4.2	503.764	2	54.08	308	315	Carbamidomethylation; Oxidation (M)	C3:Carbamidomethylation:1000.00;M7:Oxidation (M):1000.00
P0CX59|YO12A_YEAST	F.QIFAPSQFLPTWVK.D	N	31.54	1660.9	14	8.4	831.463	2	158.23	225	238
P0CX59|YO12A_YEAST	K.VTNIIDR.L	N	28.21	829.466	7	3.5	415.742	2	44.79	290	296
P0CX59|YO12A_YEAST	K.DILSVDYTDIMK.I	N	24.24	1411.69	12	7.6	706.858	2	143.74	239	250
P0CX59|YO12A_YEAST	K.STTEPIQLNNK.H	N	23.89	1243.64	11	4.8	622.831	2	56.41	420	430
P0CX59|YO12A_YEAST	R.SYTNTTKPK.V	N	18.94	1038.53	9	4.7	347.187	3	7.66	373	381
P47099|YJ12A_YEAST	K.YVRPPPM(+15.99)LTSPNDFPNWVK.T	N	44.75	2273.13	19	9.8	758.725	3	129.05	168	186	Oxidation (M)	M7:Oxidation (M):1000.00
P47099|YJ12A_YEAST	K.YVRPPPMLTSPNDFPNWVK.T	N	42.49	2257.14	19	7.6	753.391	3	144.38	168	186
P47099|YJ12A_YEAST	K.EVHTNQDPLDVSASK.T	N	41.89	1638.78	15	4.3	547.271	3	57.2	25	39
P47099|YJ12A_YEAST	K.VAC(+57.02)QLIMR.G	N	37.69	989.515	8	5	495.767	2	69.8	308	315	Carbamidomethylation	C3:Carbamidomethylation:1000.00
P47099|YJ12A_YEAST	N.TFQIFAPSQFLPTWVK.D	N	34.95	1909.01	16	8.5	955.522	2	161.94	223	238
P47099|YJ12A_YEAST	K.VAC(+57.02)QLIM(+15.99)R.G	N	33.06	1005.51	8	4.2	503.764	2	54.08	308	315	Carbamidomethylation; Oxidation (M)	C3:Carbamidomethylation:1000.00;M7:Oxidation (M):1000.00
P47099|YJ12A_YEAST	F.QIFAPSQFLPTWVK.D	N	31.54	1660.9	14	8.4	831.463	2	158.23	225	238
P47099|YJ12A_YEAST	K.VTNIIDR.L	N	28.21	829.466	7	3.5	415.742	2	44.79	290	296
P47099|YJ12A_YEAST	K.DILSVDYTDIMK.I	N	24.24	1411.69	12	7.6	706.858	2	143.74	239	250
P47099|YJ12A_YEAST	K.STTEPIQLNNK.H	N	23.89	1243.64	11	4.8	622.831	2	56.41	420	430
P47099|YJ12A_YEAST	R.SYTNTTKPK.V	N	18.94	1038.53	9	4.7	347.187	3	7.66	373	381
P0CX69|YM14A_YEAST	K.YVRPPPM(+15.99)LTSPNDFPNWVK.T	N	44.75	2273.13	19	9.8	758.725	3	129.05	168	186	Oxidation (M)	M7:Oxidation (M):1000.00
P0CX69|YM14A_YEAST	K.YVRPPPMLTSPNDFPNWVK.T	N	42.49	2257.14	19	7.6	753.391	3	144.38	168	186
P0CX69|YM14A_YEAST	K.EVHTNQDPLDVSASK.I	N	41.89	1638.78	15	4.3	547.271	3	57.2	25	39
P0CX69|YM14A_YEAST	K.VAC(+57.02)QLIMR.G	N	37.69	989.515	8	5	495.767	2	69.8	308	315	Carbamidomethylation	C3:Carbamidomethylation:1000.00
P0CX69|YM14A_YEAST	N.TFQIFAPSQFLPTWVK.D	N	34.95	1909.01	16	8.5	955.522	2	161.94	223	238
P0CX69|YM14A_YEAST	K.VAC(+57.02)QLIM(+15.99)R.G	N	33.06	1005.51	8	4.2	503.764	2	54.08	308	315	Carbamidomethylation; Oxidation (M)	C3:Carbamidomethylation:1000.00;M7:Oxidation (M):1000.00
P0CX69|YM14A_YEAST	F.QIFAPSQFLPTWVK.D	N	31.54	1660.9	14	8.4	831.463	2	158.23	225	238
P0CX69|YM14A_YEAST	K.VTNIIDR.L	N	28.21	829.466	7	3.5	415.742	2	44.79	290	296
P0CX69|YM14A_YEAST	K.DILSVDYTDIMK.I	N	24.24	1411.69	12	7.6	706.858	2	143.74	239	250
P0CX69|YM14A_YEAST	K.STTEPIQLNNK.H	N	23.89	1243.64	11	4.8	622.831	2	56.41	420	430
P0CX69|YM14A_YEAST	R.SYTNTTKPK.V	N	18.94	1038.53	9	4.7	347.187	3	7.66	373	381
P0CX65|YD14A_YEAST	K.YVRPPPM(+15.99)LTSPNDFPNWVK.T	N	44.75	2273.13	19	9.8	758.725	3	129.05	168	186	Oxidation (M)	M7:Oxidation (M):1000.00
P0CX65|YD14A_YEAST	K.YVRPPPMLTSPNDFPNWVK.T	N	42.49	2257.14	19	7.6	753.391	3	144.38	168	186
P0CX65|YD14A_YEAST	K.EVHTNQDPLDVSASK.I	N	41.89	1638.78	15	4.3	547.271	3	57.2	25	39
P0CX65|YD14A_YEAST	K.VAC(+57.02)QLIMR.G	N	37.69	989.515	8	5	495.767	2	69.8	308	315	Carbamidomethylation	C3:Carbamidomethylation:1000.00
P0CX65|YD14A_YEAST	N.TFQIFAPSQFLPTWVK.D	N	34.95	1909.01	16	8.5	955.522	2	161.94	223	238
P0CX65|YD14A_YEAST	K.VAC(+57.02)QLIM(+15.99)R.G	N	33.06	1005.51	8	4.2	503.764	2	54.08	308	315	Carbamidomethylation; Oxidation (M)	C3:Carbamidomethylation:1000.00;M7:Oxidation (M):1000.00
P0CX65|YD14A_YEAST	F.QIFAPSQFLPTWVK.D	N	31.54	1660.9	14	8.4	831.463	2	158.23	225	238
P0CX65|YD14A_YEAST	K.VTNIIDR.L	N	28.21	829.466	7	3.5	415.742	2	44.79	290	296
P0CX65|YD14A_YEAST	K.DILSVDYTDIMK.I	N	24.24	1411.69	12	7.6	706.858	2	143.74	239	250
P0CX65|YD14A_YEAST	K.STTEPIQLNNK.H	N	23.89	1243.64	11	4.8	622.831	2	56.41	420	430
P0CX65|YD14A_YEAST	R.SYTNTTKPK.V	N	18.94	1038.53	9	4.7	347.187	3	7.66	373	381
P0CX67|YG13A_YEAST	K.YVRPPPM(+15.99)LTSPNDFPNWVK.T	N	44.75	2273.13	19	9.8	758.725	3	129.05	168	186	Oxidation (M)	M7:Oxidation (M):1000.00
P0CX67|YG13A_YEAST	K.YVRPPPMLTSPNDFPNWVK.T	N	42.49	2257.14	19	7.6	753.391	3	144.38	168	186
P0CX67|YG13A_YEAST	K.EVHTNQDPLDVSASK.I	N	41.89	1638.78	15	4.3	547.271	3	57.2	25	39
P0CX67|YG13A_YEAST	K.VAC(+57.02)QLIMR.G	N	37.69	989.515	8	5	495.767	2	69.8	308	315	Carbamidomethylation	C3:Carbamidomethylation:1000.00
P0CX67|YG13A_YEAST	N.TFQIFAPSQFLPTWVK.D	N	34.95	1909.01	16	8.5	955.522	2	161.94	223	238
P0CX67|YG13A_YEAST	K.VAC(+57.02)QLIM(+15.99)R.G	N	33.06	1005.51	8	4.2	503.764	2	54.08	308	315	Carbamidomethylation; Oxidation (M)	C3:Carbamidomethylation:1000.00;M7:Oxidation (M):1000.00
P0CX67|YG13A_YEAST	F.QIFAPSQFLPTWVK.D	N	31.54	1660.9	14	8.4	831.463	2	158.23	225	238
P0CX67|YG13A_YEAST	K.VTNIIDR.L	N	28.21	829.466	7	3.5	415.742	2	44.79	290	296
P0CX67|YG13A_YEAST	K.DILSVDYTDIMK.I	N	24.24	1411.69	12	7.6	706.858	2	143.74	239	250
P0CX67|YG13A_YEAST	K.STTEPIQLNNK.H	N	23.89	1243.64	11	4.8	622.831	2	56.41	420	430
P0CX67|YG13A_YEAST	R.SYTNTTKPK.V	N	18.94	1038.53	9	4.7	347.187	3	7.66	373	381
P0C2I4|YH11A_YEAST	K.YVRPPPM(+15.99)LTSPNDFPNWVK.T	N	44.75	2273.13	19	9.8	758.725	3	129.05	168	186	Oxidation (M)	M7:Oxidation (M):1000.00
P0C2I4|YH11A_YEAST	K.YVRPPPMLTSPNDFPNWVK.T	N	42.49	2257.14	19	7.6	753.391	3	144.38	168	186
P0C2I4|YH11A_YEAST	K.EVHTNQDPLDVSASK.I	N	41.89	1638.78	15	4.3	547.271	3	57.2	25	39
P0C2I4|YH11A_YEAST	K.VAC(+57.02)QLIMR.G	N	37.69	989.515	8	5	495.767	2	69.8	346	353	Carbamidomethylation	C3:Carbamidomethylation:1000.00
P0C2I4|YH11A_YEAST	N.TFQIFAPSQFLPTWVK.D	N	34.95	1909.01	16	8.5	955.522	2	161.94	261	276
P0C2I4|YH11A_YEAST	K.VAC(+57.02)QLIM(+15.99)R.G	N	33.06	1005.51	8	4.2	503.764	2	54.08	346	353	Carbamidomethylation; Oxidation (M)	C3:Carbamidomethylation:1000.00;M7:Oxidation (M):1000.00
P0C2I4|YH11A_YEAST	F.QIFAPSQFLPTWVK.D	N	31.54	1660.9	14	8.4	831.463	2	158.23	263	276
P0C2I4|YH11A_YEAST	K.VTNIIDR.L	N	28.21	829.466	7	3.5	415.742	2	44.79	328	334
P0C2I4|YH11A_YEAST	K.DILSVDYTDIMK.I	N	24.24	1411.69	12	7.6	706.858	2	143.74	277	288
P0C2I4|YH11A_YEAST	K.STTEPIQLNNK.H	N	23.89	1243.64	11	4.8	622.831	2	56.41	458	468
P0C2I4|YH11A_YEAST	R.SYTNTTKPK.V	N	18.94	1038.53	9	4.7	347.187	3	7.66	411	419
P16862|PFKA2_YEAST	K.PAYPGHVQQGGLPSPIDR.T	Y	48.1	1887.96	18	5.3	630.33	3	85.35	848	865
P16862|PFKA2_YEAST	K.AAIDFYTK.F	Y	35.16	927.47	8	3.9	464.744	2	75.23	26	33
P16862|PFKA2_YEAST	K.TISDTAAVVGVK.G	Y	34.55	1159.64	12	9	580.835	2	73.24	902	913
P16862|PFKA2_YEAST	R.GWSAEGGTNIGTAR.C	Y	27.29	1375.65	14	4.2	688.834	2	64.76	257	270
P16862|PFKA2_YEAST	K.VHSYTDLAYR.M	Y	26.57	1223.59	10	4.4	408.874	3	60.39	169	178
P16862|PFKA2_YEAST	K.FLSLENR.S	Y	24.27	877.466	7	8.9	439.744	2	72.98	34	40
P16862|PFKA2_YEAST	R.SEWPSLIEELLK.T	Y	23	1442.77	12	11	722.398	2	162.31	312	323
P16862|PFKA2_YEAST	R.ESYPAFR.I	Y	21.11	868.408	7	10.9	435.216	2	56.16	701	707
P16862|PFKA2_YEAST	K.GSHVVYNSIR.Q	Y	20.73	1130.58	10	6.1	566.302	2	36.22	914	923
P16862|PFKA2_YEAST	K.EFHWEDVR.G	Y	19	1116.5	8	7.5	559.261	2	78.42	249	256
P16862|PFKA2_YEAST	K.TTDTYPSLPK.P	Y	17.63	1121.56	10	5.6	561.791	2	69.67	181	190
P10659|METK1_YEAST	K.TGM(+15.99)IM(+15.99)VFGEITTK.A	Y	44.45	1458.71	13	6.3	730.367	2	107.11	49	61	Oxidation (M)	M3:Oxidation (M):1000.00;M5:Oxidation (M):1000.00
P10659|METK1_YEAST	G.TFLFTSESVGEGHPDK.I	Y	44.31	1749.82	16	9	584.286	3	93.91	4	19
P10659|METK1_YEAST	K.YFIQPSGR.F	Y	40.54	966.492	8	4.5	484.256	2	61.46	229	236
P10659|METK1_YEAST	K.TGMIM(+15.99)VFGEITTK.A	Y	39.92	1442.71	13	9	722.371	2	131.97	49	61	Oxidation (M)	M5:Oxidation (M):32.28
P10659|METK1_YEAST	K.TGMIMVFGEITTK.A	Y	38.68	1426.72	13	5.5	714.371	2	144.73	49	61
P10659|METK1_YEAST	K.SLVAAGLC(+57.02)K.R	Y	36.24	917.5	9	4.5	459.76	2	64.24	291	299	Carbamidomethylation	C8:Carbamidomethylation:1000.00
P10659|METK1_YEAST	K.TGM(+15.99)IMVFGEITTK.A	Y	35.29	1442.71	13	7.9	722.37	2	121.79	49	61	Oxidation (M)	M3:Oxidation (M):32.28
P10659|METK1_YEAST	K.TQVTVEYK.D	Y	30.87	966.502	8	4.1	484.26	2	42.53	169	176
P10659|METK1_YEAST	F.SYAIGIAEPLSLHVDTYGTATK.S	Y	27.79	2306.18	22	9.1	769.741	3	136.71	306	327
P10659|METK1_YEAST	R.WVPQR.I	Y	21.19	684.371	5	13.3	343.197	2	31.07	182	186
P10659|METK1_YEAST	R.FVIGGPQGDAGLTGR.K	Y	20.21	1443.75	15	4.6	722.884	2	98.32	237	251
P10659|METK1_YEAST	R.PIYLPTASYGHFTNQEYPWEKPK.T	Y	20.13	2765.35	23	9.8	692.351	4	131.12	356	378
Q3E7Y3|RS22B_YEAST	K.HGYIGEFEYIDDHR.S	Y	53.93	1749.77	14	8.7	584.271	3	92.68	44	57
Q3E7Y3|RS22B_YEAST	Y.IGEFEYIDDHR.S	Y	41.58	1392.63	11	3.9	465.219	3	83.81	47	57
Q3E7Y3|RS22B_YEAST	R.SSVLADALNAINNAEK.T	Y	40.79	1628.84	16	9.3	815.433	2	154.46	4	19
Q3E7Y3|RS22B_YEAST	K.WTANLLPAR.Q	Y	38.27	1040.58	9	4.2	521.298	2	99.93	89	97
Q3E7Y3|RS22B_YEAST	M.TRSSVLADALNAINNAEK.T	Y	26.95	1885.99	18	11.2	629.676	3	140.41	2	19
Q3E7Y3|RS22B_YEAST	R.QFGYVILTTSAGIMDHEEAR.R	Y	26.78	2237.08	20	8.1	746.706	3	145.53	98	117
Q3E7Y3|RS22B_YEAST	R.QFGYVILTTSAGIM(+15.99)DHEEAR.R	Y	17.41	2253.07	20	10.4	752.04	3	123.46	98	117	Oxidation (M)	M14:Oxidation (M):1000.00
P0C0W1|RS22A_YEAST	K.HGYIGEFEYIDDHR.S	Y	53.93	1749.77	14	8.7	584.271	3	92.68	44	57
P0C0W1|RS22A_YEAST	Y.IGEFEYIDDHR.S	Y	41.58	1392.63	11	3.9	465.219	3	83.81	47	57
P0C0W1|RS22A_YEAST	R.SSVLADALNAINNAEK.T	Y	40.79	1628.84	16	9.3	815.433	2	154.46	4	19
P0C0W1|RS22A_YEAST	K.WTANLLPAR.Q	Y	38.27	1040.58	9	4.2	521.298	2	99.93	89	97
P0C0W1|RS22A_YEAST	M.TRSSVLADALNAINNAEK.T	Y	26.95	1885.99	18	11.2	629.676	3	140.41	2	19
P0C0W1|RS22A_YEAST	R.QFGYVILTTSAGIMDHEEAR.R	Y	26.78	2237.08	20	8.1	746.706	3	145.53	98	117
P0C0W1|RS22A_YEAST	R.QFGYVILTTSAGIM(+15.99)DHEEAR.R	Y	17.41	2253.07	20	10.4	752.04	3	123.46	98	117	Oxidation (M)	M14:Oxidation (M):1000.00
P31539|HS104_YEAST	R.YFAIPDIK.K	Y	36.52	965.522	8	4.6	483.771	2	119.07	507	514
P31539|HS104_YEAST	K.LFSLDLAALTAGAK.Y	Y	35.93	1389.79	14	2.9	695.903	2	157.1	243	256
P31539|HS104_YEAST	R.QLQLIQVEIK.A	Y	33.06	1210.73	10	9.1	606.377	2	123.76	420	429
P31539|HS104_YEAST	K.YAIDMTEQAR.Q	Y	32.45	1196.55	10	6.8	599.286	2	67.72	170	179
P31539|HS104_YEAST	R.YDYDLFK.K	Y	29.9	962.438	7	7.8	482.23	2	99.07	60	66
P31539|HS104_YEAST	K.YGYSDDMGAR.P	Y	28.94	1133.44	10	5.8	567.733	2	48.36	817	826
P31539|HS104_YEAST	K.TAIIEGVAQR.I	Y	28.65	1056.59	10	6.4	529.307	2	64.28	219	228
P31539|HS104_YEAST	K.HGHEELTQAK.K	Y	28.37	1148.56	10	4.7	383.861	3	7.26	471	480
P31539|HS104_YEAST	R.ISSIVIFNK.L	Y	27.89	1019.6	9	5.5	510.811	2	103.76	766	774
P31539|HS104_YEAST	K.IEVAEPSVR.Q	Y	25.15	998.54	9	0.5	500.277	2	62.91	338	346
P31539|HS104_YEAST	Y.SVLLFDEVEK.A	Y	23.79	1177.62	10	9.1	589.824	2	117.74	681	690
P31539|HS104_YEAST	R.YLPYR.R	Y	21.87	710.375	5	4.8	356.197	2	44.45	382	386
P31539|HS104_YEAST	R.LIQNEILNK.L	Y	21.3	1083.63	9	5.3	542.824	2	74.7	831	839
P31539|HS104_YEAST	R.LTGIPVK.K	Y	19.59	726.464	7	4.7	364.241	2	61.44	553	559
P07251|ATPA_YEAST	R.IGEFESSFLSYLK.S	Y	39.17	1518.76	13	7.9	760.394	2	156.36	498	510
P07251|ATPA_YEAST	K.HALIVYDDLSK.Q	Y	36.26	1272.67	11	6.3	637.347	2	84.6	300	310
P07251|ATPA_YEAST	K.LYC(+57.02)VYVAVGQK.R	Y	35.19	1298.67	11	5	650.345	2	94.79	236	246	Carbamidomethylation	C3:Carbamidomethylation:1000.00
P07251|ATPA_YEAST	K.TAVALDTILNQK.R	Y	35.05	1285.72	12	9.2	643.875	2	114.52	213	224
P07251|ATPA_YEAST	F.TAASIGEWFR.D	Y	34.16	1136.56	10	9.5	569.293	2	117.44	286	295
P07251|ATPA_YEAST	K.LFLAQYR.E	Y	31.75	909.507	7	4.3	455.763	2	89.65	429	435
P07251|ATPA_YEAST	K.SNHNELLTEIR.E	Y	30.24	1324.67	11	4.5	442.567	3	71.76	511	521
P07251|ATPA_YEAST	R.TGNIVDVPVGPGLLGR.V	Y	29.67	1562.88	16	5.6	782.451	2	139.49	128	143
P07251|ATPA_YEAST	K.AVDALVPIGR.G	Y	25.99	1009.59	10	9.6	505.808	2	96.19	189	198
P07251|ATPA_YEAST	R.QLSLLLR.R	Y	23.66	841.538	7	7.5	421.78	2	105.43	317	323
P07251|ATPA_YEAST	R.VLAVGDGIAR.V	Y	20.42	969.561	10	3.1	485.789	2	72.3	68	77
P53090|ARO8_YEAST	K.TC(+57.02)IHLFQDPNIIFLGGGLPLK.D	Y	55.77	2352.27	21	14.3	785.107	3	159.06	27	47	Carbamidomethylation	C2:Carbamidomethylation:1000.00
P53090|ARO8_YEAST	R.LGWITGSSK.I	Y	38.41	947.508	9	4.4	474.763	2	77.41	313	321
P53090|ARO8_YEAST	K.GYLDWLLGLR.H	Y	36.79	1204.66	10	8.8	603.343	2	162.13	356	365
P53090|ARO8_YEAST	K.DFSYLFSDETNAR.K	Y	23.57	1563.68	13	6.5	782.854	2	126.58	8	20
P53090|ARO8_YEAST	N.IIFLGGGLPLK.D	Y	18.07	1126.71	11	7.5	564.367	2	151.34	37	47
P53090|ARO8_YEAST	N.IIFFR.G	N	17.92	694.417	5	8.3	348.219	2	101.01	466	470
P53090|ARO8_YEAST	R.KPSPLK.T	Y	17.81	668.422	6	14.5	335.223	2	62.91	21	26
P47143|ADK_YEAST	K.HWDLVEAAK.L	Y	47.59	1067.54	9	5.8	534.78	2	73.16	150	158
P47143|ADK_YEAST	K.LFYIGGFHLTVSPDAIVK.L	Y	44.49	1976.08	18	8	659.705	3	156.32	159	176
P47143|ADK_YEAST	K.TVIFTHGVEPTVVVSSK.G	Y	41.46	1798.98	17	9	600.674	3	104.3	254	270
P47143|ADK_YEAST	R.SLVTDLGAANFFTPDHLDK.H	Y	39.81	2060.02	19	9.6	687.688	3	152.85	131	149
P47143|ADK_YEAST	F.VLNFSAPFIPHVFK.D	Y	36.85	1614.89	14	10.4	539.31	3	154.68	189	202
P47143|ADK_YEAST	K.PFVLNFSAPFIPHVFK.D	Y	28.8	1859.01	16	5.9	620.682	3	159.73	187	202
P06105|SC160_YEAST	K.FHGSLIGPHGTYR.N	Y	49.65	1440.73	13	3.9	361.19	4	54.76	723	735
P06105|SC160_YEAST	K.YNVFINFPR.D	Y	38.19	1168.6	9	8.8	585.314	2	132.34	742	750
P06105|SC160_YEAST	F.TLDLQSQLSITKPELSR.I	Y	28.94	1928.06	17	8.2	643.698	3	116.93	114	130
P06105|SC160_YEAST	K.NLIMYFTK.Y	Y	26.9	1028.54	8	11.6	515.282	2	121.49	409	416
P06105|SC160_YEAST	R.TFLVSGVAANVHEAK.R	Y	22.84	1541.82	15	3.9	514.949	3	90.06	153	167
P06105|SC160_YEAST	K.SYVVESLDISK.A	Y	22.32	1238.64	11	4	620.33	2	96.94	388	398
P06105|SC160_YEAST	K.GALIGPGGIVR.R	Y	21.88	1008.61	11	7.2	505.315	2	96.3	952	962
P06105|SC160_YEAST	K.FHGSLIGPH.G	Y	20.13	963.493	9	4.7	482.756	2	51.29	723	731
P06105|SC160_YEAST	K.TYEFSEEVQDSLFKPSSATWK.L	Y	17.54	2478.16	21	12.2	827.07	3	140.88	563	583
P06105|SC160_YEAST	K.C(+57.02)K(+42.05)ASIIGSGGR.T	Y	17.51	1146.62	11	10.4	574.322	2	160.99	188	198	Carbamidomethylation; Trimethylation	C1:Carbamidomethylation:1000.00;K2:Trimethylation:9.99
P0C2H6|RL27A_YEAST	K.VVNYNHLLPTR.Y	Y	42.03	1324.73	11	4.7	442.584	3	84.14	74	84
P0C2H6|RL27A_YEAST	K.SVVSTETFEQPSQR.E	Y	40.73	1593.76	14	4.9	797.893	2	72.94	94	107
P0C2H6|RL27A_YEAST	K.NQWFFSK.L	Y	40.57	955.455	7	4.3	478.737	2	99.13	127	133
P0C2H6|RL27A_YEAST	R.YTLDVEAFK.S	Y	39.15	1084.54	9	4.9	543.282	2	110.15	85	93
P0C2H6|RL27A_YEAST	K.SHPFGHALVAGIER.Y	Y	34.69	1489.78	14	4.5	497.603	3	77.4	35	48
P0C2H6|RL27A_YEAST	K.SHPFGH.A	Y	23.56	680.303	6	4.7	341.16	2	7.74	35	40
P0C2H6|RL27A_YEAST	H.ALVAGIER.Y	Y	22.71	827.486	8	3.4	414.752	2	60.94	41	48
P0C2H6|RL27A_YEAST	K.VVIVKPHDEGSK.S	Y	20.5	1306.72	12	4.5	436.584	3	24.85	23	34
P0C2H7|RL27B_YEAST	K.VVNYNHLLPTR.Y	Y	42.03	1324.73	11	4.7	442.584	3	84.14	74	84
P0C2H7|RL27B_YEAST	K.SVVSTETFEQPSQR.E	Y	40.73	1593.76	14	4.9	797.893	2	72.94	94	107
P0C2H7|RL27B_YEAST	K.NQWFFSK.L	Y	40.57	955.455	7	4.3	478.737	2	99.13	127	133
P0C2H7|RL27B_YEAST	R.YTLDVEAFK.S	Y	39.15	1084.54	9	4.9	543.282	2	110.15	85	93
P0C2H7|RL27B_YEAST	K.SHPFGHALVAGIER.Y	Y	34.69	1489.78	14	4.5	497.603	3	77.4	35	48
P0C2H7|RL27B_YEAST	K.SHPFGH.A	Y	23.56	680.303	6	4.7	341.16	2	7.74	35	40
P0C2H7|RL27B_YEAST	H.ALVAGIER.Y	Y	22.71	827.486	8	3.4	414.752	2	60.94	41	48
P0C2H7|RL27B_YEAST	K.VVIVKPHDEGSK.S	Y	20.5	1306.72	12	4.5	436.584	3	24.85	23	34
Q02785|PDR12_YEAST	F.TYVVQALVTPLVHNK.K	Y	38.65	1680.96	15	7.7	561.33	3	128.6	1361	1375
Q02785|PDR12_YEAST	K.TTLLNVLAQR.I	Y	37.22	1127.67	10	10.6	564.846	2	121.93	885	894
Q02785|PDR12_YEAST	K.MPAFWR.R	Y	32.61	806.39	6	8.7	404.206	2	98.66	1346	1351
Q02785|PDR12_YEAST	R.TALQFWR.S	Y	31.39	920.487	7	8.5	461.255	2	104.39	1168	1174
Q02785|PDR12_YEAST	R.SLLHYLR.S	Y	28.62	900.518	7	7.5	451.27	2	77.46	93	99
Q02785|PDR12_YEAST	R.WLHFINPLTY.A	Y	28.39	1302.68	10	4.2	652.348	2	157.06	686	695
Q02785|PDR12_YEAST	K.GYVIYC(+57.02)PELDFHFPK.I	Y	25.63	1883.89	15	12.7	628.979	3	151.43	224	238	Carbamidomethylation	C6:Carbamidomethylation:1000.00
Q02785|PDR12_YEAST	R.TYDDYQSR.H	Y	24.67	1046.43	8	6.6	524.226	2	21.99	450	457
Q02785|PDR12_YEAST	K.WFNGPR.K	Y	23.77	775.376	6	6.8	388.698	2	55.75	1482	1487
Q02785|PDR12_YEAST	K.PLPASFNR.S	Y	22.8	900.482	8	4.2	451.25	2	62.96	910	917
P05030|PMA1_YEAST	K.HYGDQTFSSSTVK.R	Y	48.86	1455.66	13	4.5	486.23	3	44.73	240	252
P05030|PMA1_YEAST	R.MYSYVVYR.I	Y	37.04	1079.51	8	8.5	540.767	2	81.81	688	695
P05030|PMA1_YEAST	K.TLANTAVVIR.D	Y	33.57	1056.63	10	4.9	529.324	2	77.65	175	184
P05030|PMA1_YEAST	K.VLEFHPFDPVSK.K	Y	28.69	1413.73	12	7.8	472.254	3	114.06	445	456
P05030|PMA1_YEAST	K.GAPLFVLK.T	Y	26.16	843.522	8	9.7	422.772	2	108.58	475	482
P05030|PMA1_YEAST	K.WNLPR.L	N	22.95	684.371	5	7.6	343.195	2	73.11	750	754
P05030|PMA1_YEAST	T.MFLPK.G	N	18.46	634.351	5	-0.2	318.183	2	62.25	777	781
P05030|PMA1_YEAST	R.VVEILQNR.G	Y	18.29	969.561	8	13.7	485.794	2	66.62	618	625
P06367|RS14A_YEAST	R.IYASFNDTFVHVTDLSGK.E	Y	50.32	2012.98	18	5.4	672.006	3	133.67	19	36
P06367|RS14A_YEAST	K.TPGPGGQAALR.A	Y	44.12	1023.55	11	6.8	512.784	2	38.09	93	103
P06367|RS14A_YEAST	R.IEDVTPVPSDSTR.K	Y	40.15	1414.69	13	5.9	708.359	2	64	115	127
P06367|RS14A_YEAST	R.DNSQVFGVAR.I	Y	39.09	1091.54	10	5.6	546.778	2	64.36	9	18
P06367|RS14A_YEAST	K.EVGITAVHVK.I	Y	28.49	1051.6	10	4.5	526.811	2	60.43	73	82
P39516|RS14B_YEAST	R.IYASFNDTFVHVTDLSGK.E	Y	50.32	2012.98	18	5.4	672.006	3	133.67	20	37
P39516|RS14B_YEAST	K.TPGPGGQAALR.A	Y	44.12	1023.55	11	6.8	512.784	2	38.09	94	104
P39516|RS14B_YEAST	R.IEDVTPVPSDSTR.K	Y	40.15	1414.69	13	5.9	708.359	2	64	116	128
P39516|RS14B_YEAST	R.DNSQVFGVAR.I	Y	39.09	1091.54	10	5.6	546.778	2	64.36	10	19
P39516|RS14B_YEAST	K.EVGITAVHVK.I	Y	28.49	1051.6	10	4.5	526.811	2	60.43	74	83
Q12335|PST2_YEAST	R.FGNFPAQWK.A	Y	46.73	1093.53	9	3.8	547.777	2	102.16	80	88
Q12335|PST2_YEAST	R.VAIIIYTLYGHVAATAEAEK.K	Y	41.17	2132.15	20	8.3	711.73	3	154.12	4	23
Q12335|PST2_YEAST	K.TFYETVAK.F	Y	38.81	957.481	8	5	479.75	2	58.39	190	197
Q12335|PST2_YEAST	H.HGIIFVPLGYK.N	Y	38.64	1242.71	11	8.8	622.369	2	121.87	134	144
Q12335|PST2_YEAST	R.TGGLWAK.G	N	25.61	731.397	7	4.4	366.707	2	46.8	94	100
Q12335|PST2_YEAST	K.AFWDR.T	Y	21.49	693.323	5	7.6	347.672	2	65.99	89	93
Q02326|RL6A_YEAST	K.FNVEYFAK.E	N	42.08	1016.5	8	0.8	509.256	2	100.56	101	108
Q02326|RL6A_YEAST	K.QYLSASFSLK.N	N	38.89	1142.6	10	7.3	572.31	2	103.86	157	166
Q02326|RL6A_YEAST	K.WYPSEDVAALK.K	Y	38.67	1277.63	11	7.9	639.827	2	103.91	9	19
Q02326|RL6A_YEAST	R.ASLVPGTVLILLAGR.F	N	37.73	1478.92	15	9.1	740.473	2	161.8	32	46
Q02326|RL6A_YEAST	K.HLEDNTLLISGPFK.V	Y	36.8	1582.84	14	4.4	528.621	3	119.23	57	70
Q02326|RL6A_YEAST	K.VSVEGVNVEK.F	N	24.16	1058.56	10	4.5	530.29	2	63.23	91	100
Q02326|RL6A_YEAST	K.ALIAEIK.K	N	20.54	756.475	7	4.7	379.246	2	73.32	144	150
Q02326|RL6A_YEAST	K.EANLFPEQQNK.E	Y	20.34	1316.64	11	5.6	659.329	2	65.55	118	128
P53978|EF3B_YEAST	R.PHLIVLDEPTNYLDR.D	N	46.38	1793.93	15	5.6	598.988	3	124.6	915	929
P53978|EF3B_YEAST	K.TPSEYIQWR.F	N	44.46	1178.57	9	3.9	590.296	2	89.9	751	759
P53978|EF3B_YEAST	K.EALASGQFR.A	N	29.26	977.493	9	5.2	489.756	2	50.47	860	868
P53978|EF3B_YEAST	R.WVPMMSVDNAWLPR.G	N	28.73	1700.82	14	8	851.422	2	156.19	829	842
P53978|EF3B_YEAST	Y.MTIFLHEK.T	N	26.93	1017.53	8	5.4	509.776	2	74	391	398
P53978|EF3B_YEAST	R.WVPM(+15.99)M(+15.99)SVDNAWLPR.G	N	26.46	1732.81	14	9.1	867.418	2	125.88	829	842	Oxidation (M)	M4:Oxidation (M):1000.00;M5:Oxidation (M):1000.00
P53978|EF3B_YEAST	L.EELFR.K	N	25.1	692.349	5	4.1	347.183	2	46.48	12	16
P53978|EF3B_YEAST	R.WVPM(+15.99)MSVDNAWLPR.G	N	24.8	1716.81	14	5.9	573.281	3	149.19	829	842	Oxidation (M)	M4:Oxidation (M):1000.00
P53978|EF3B_YEAST	A.TLSIM(+15.99)VPLLSR.G	N	20.88	1244.72	11	7.4	623.37	2	145.79	243	253	Oxidation (M)	M5:Oxidation (M):1000.00
P53978|EF3B_YEAST	K.LLPGLK.N	N	17.57	639.432	6	4.8	320.725	2	70.1	290	295
P0CX31|RS24A_YEAST	K.SVGFGLVYNSVAEAK.K	Y	45.16	1539.79	15	5.2	770.908	2	127.02	69	83
P0CX31|RS24A_YEAST	K.QFVVDVLHPNR.A	Y	39.87	1322.71	11	5.3	441.913	3	100.04	22	32
P0CX31|RS24A_YEAST	K.DAVSVFGFR.T	Y	37.97	996.503	9	5.1	499.261	2	119.77	53	61
P0CX31|RS24A_YEAST	K.VISNPLLAR.K	Y	35.18	981.597	9	4.4	491.808	2	90.61	12	20
P0CX31|RS24A_YEAST	K.KFEPTYR.L	Y	23.35	939.481	7	2.9	470.749	2	30.79	84	90
P0CX31|RS24A_YEAST	K.FEPTYR.L	Y	22.87	811.386	6	4.3	406.702	2	41.38	85	90
P0CX31|RS24A_YEAST	K.LAEVYK.A	Y	19.95	721.401	6	4.5	361.709	2	33.69	44	49
P0CX31|RS24A_YEAST	K.IFGTGK.R	Y	18.69	621.349	6	3.9	311.683	2	26.95	118	123
P0CX32|RS24B_YEAST	K.SVGFGLVYNSVAEAK.K	Y	45.16	1539.79	15	5.2	770.908	2	127.02	69	83
P0CX32|RS24B_YEAST	K.QFVVDVLHPNR.A	Y	39.87	1322.71	11	5.3	441.913	3	100.04	22	32
P0CX32|RS24B_YEAST	K.DAVSVFGFR.T	Y	37.97	996.503	9	5.1	499.261	2	119.77	53	61
P0CX32|RS24B_YEAST	K.VISNPLLAR.K	Y	35.18	981.597	9	4.4	491.808	2	90.61	12	20
P0CX32|RS24B_YEAST	K.KFEPTYR.L	Y	23.35	939.481	7	2.9	470.749	2	30.79	84	90
P0CX32|RS24B_YEAST	K.FEPTYR.L	Y	22.87	811.386	6	4.3	406.702	2	41.38	85	90
P0CX32|RS24B_YEAST	K.LAEVYK.A	Y	19.95	721.401	6	4.5	361.709	2	33.69	44	49
P0CX32|RS24B_YEAST	K.IFGTGK.R	Y	18.69	621.349	6	3.9	311.683	2	26.95	118	123
P0CX48|RS11B_YEAST	K.NVPVHVSPAFR.V	Y	40.17	1221.66	11	4.8	408.23	3	73.77	106	116
P0CX48|RS11B_YEAST	K.TAIEGSYIDK.K	Y	36.76	1095.54	10	4.9	548.782	2	58.31	47	56
P0CX48|RS11B_YEAST	R.AYLHYIPK.Y	Y	34.58	1003.55	8	8.2	502.786	2	63.33	89	96
P0CX48|RS11B_YEAST	R.WYKNAGLGFK.T	Y	32.57	1182.62	10	6.4	395.216	3	76.87	34	43
P0CX48|RS11B_YEAST	K.ILTGTVVSTK.M	Y	30.8	1017.61	10	5	509.813	2	62.24	70	79
P0CX48|RS11B_YEAST	K.C(+57.02)PFTGLVSIR.G	Y	30.31	1148.6	10	11.5	575.314	2	115.1	58	67	Carbamidomethylation	C1:Carbamidomethylation:1000.00
P0CX48|RS11B_YEAST	H.IFNNPK.V	Y	23.66	731.397	6	3.6	366.707	2	25.75	19	24
P0CX48|RS11B_YEAST	K.TAIEGSYIDKK.C	Y	23.26	1223.64	11	7.8	612.832	2	44.46	47	57
P0CX48|RS11B_YEAST	R.VQVGDIVTVGQC(+57.02)RPISK(+42.05)TVRFNVVK(+42.01)VSAAAGK(+28.03)A.N	Y	21.07	3566.01	33	1.8	714.211	5	140.28	117	149	Carbamidomethylation; Trimethylation; Acetylation (K); Dimethylation(KR)	C12:Carbamidomethylation:1000.00;K17:Trimethylation:0.00;K25:Acetylation (K):0.00;K32:Dimethylation(KR):2.71
P0CX48|RS11B_YEAST	C.R(+28.03)PISK.T	N	20.65	627.407	5	7.6	314.713	2	40.7	129	133	Dimethylation(KR)	R1:Dimethylation(KR):15.39
P0CX47|RS11A_YEAST	K.NVPVHVSPAFR.V	Y	40.17	1221.66	11	4.8	408.23	3	73.77	106	116
P0CX47|RS11A_YEAST	K.TAIEGSYIDK.K	Y	36.76	1095.54	10	4.9	548.782	2	58.31	47	56
P0CX47|RS11A_YEAST	R.AYLHYIPK.Y	Y	34.58	1003.55	8	8.2	502.786	2	63.33	89	96
P0CX47|RS11A_YEAST	R.WYKNAGLGFK.T	Y	32.57	1182.62	10	6.4	395.216	3	76.87	34	43
P0CX47|RS11A_YEAST	K.ILTGTVVSTK.M	Y	30.8	1017.61	10	5	509.813	2	62.24	70	79
P0CX47|RS11A_YEAST	K.C(+57.02)PFTGLVSIR.G	Y	30.31	1148.6	10	11.5	575.314	2	115.1	58	67	Carbamidomethylation	C1:Carbamidomethylation:1000.00
P0CX47|RS11A_YEAST	H.IFNNPK.V	Y	23.66	731.397	6	3.6	366.707	2	25.75	19	24
P0CX47|RS11A_YEAST	K.TAIEGSYIDKK.C	Y	23.26	1223.64	11	7.8	612.832	2	44.46	47	57
P0CX47|RS11A_YEAST	R.VQVGDIVTVGQC(+57.02)RPISK(+42.05)TVRFNVVK(+42.01)VSAAAGK(+28.03)A.N	Y	21.07	3566.01	33	1.8	714.211	5	140.28	117	149	Carbamidomethylation; Trimethylation; Acetylation (K); Dimethylation(KR)	C12:Carbamidomethylation:1000.00;K17:Trimethylation:0.00;K25:Acetylation (K):0.00;K32:Dimethylation(KR):2.71
P0CX47|RS11A_YEAST	C.R(+28.03)PISK.T	N	20.65	627.407	5	7.6	314.713	2	40.7	129	133	Dimethylation(KR)	R1:Dimethylation(KR):15.39
P53691|PPID_YEAST	K.TFFDISIGGKPQGR.I	Y	46.18	1521.79	14	5.6	508.275	3	112.98	6	19
P53691|PPID_YEAST	K.VSIPLNIAIC(+57.02)ALK.L	Y	40.05	1410.83	13	11.1	706.428	2	156.05	270	282	Carbamidomethylation	C10:Carbamidomethylation:1000.00
P53691|PPID_YEAST	K.HVVFGEVIQGK.R	Y	34	1211.67	11	5.9	404.898	3	77.56	135	145
P53691|PPID_YEAST	K.TFFDISIGGK.P	Y	30.67	1083.56	10	9.8	542.793	2	130.39	6	15
P53691|PPID_YEAST	E.LYNDIVPK.T	N	28.39	960.528	8	-12.4	481.265	2	73.29	24	31
P53691|PPID_YEAST	R.IVFELYNDIVPK.T	Y	24.19	1448.79	12	10.9	725.411	2	152.56	20	31
P53691|PPID_YEAST	K.TKPDVPLSYK.G	Y	19.88	1146.63	10	4.5	383.219	3	58.38	49	58
P53691|PPID_YEAST	K.FEDENFTVK.H	Y	17.65	1127.51	9	3.2	564.766	2	72.81	92	100
P05739|RL6B_YEAST	K.FNVEYFAK.E	N	42.08	1016.5	8	0.8	509.256	2	100.56	101	108
P05739|RL6B_YEAST	K.QYLSASFSLK.N	N	38.89	1142.6	10	7.3	572.31	2	103.86	157	166
P05739|RL6B_YEAST	R.ASLVPGTVLILLAGR.F	N	37.73	1478.92	15	9.1	740.473	2	161.8	32	46
P05739|RL6B_YEAST	K.HLEDNTLLVTGPFK.V	Y	34.69	1582.84	14	6	528.622	3	114.32	57	70
P05739|RL6B_YEAST	K.WYPSEDVAAPK.K	Y	34.56	1261.6	11	9.9	631.812	2	81.34	9	19
P05739|RL6B_YEAST	K.VSVEGVNVEK.F	N	24.16	1058.56	10	4.5	530.29	2	63.23	91	100
P05739|RL6B_YEAST	K.EANLFPEQQTK.E	Y	20.71	1303.64	11	6.2	652.832	2	69.09	118	128
P05739|RL6B_YEAST	K.ALLAEIK.K	N	20.54	756.475	7	4.7	379.246	2	73.32	144	150
P51401|RL9B_YEAST	R.YVYAHFPINVNIVEK.D	Y	49.45	1804.95	15	5	602.661	3	133.72	92	106
P51401|RL9B_YEAST	K.HIDVTFTK.V	Y	44.47	959.508	8	3.9	480.763	2	57.34	40	47
P51401|RL9B_YEAST	K.SLVDNM(+15.99)ITGVTK.G	Y	40.43	1292.66	12	5.6	647.343	2	79.69	73	84	Oxidation (M)	M6:Oxidation (M):1000.00
P51401|RL9B_YEAST	K.FLDGIYVSHK.G	Y	39.09	1177.61	10	5.7	589.817	2	85.68	175	184
P51401|RL9B_YEAST	K.SLVDNMITGVTK.G	Y	38.8	1276.67	12	11.1	639.349	2	116.32	73	84
P51401|RL9B_YEAST	R.NFLGDK.K	Y	17.69	692.349	6	4.3	347.183	2	38.35	116	121
P07149|FAS1_YEAST	K.AHPNFPIALQWTGGR.G	Y	41.09	1663.86	15	3.3	555.629	3	128.11	722	736
P07149|FAS1_YEAST	R.TFTGDFLR.R	Y	31.89	955.476	8	5.8	478.748	2	97.16	945	952
P07149|FAS1_YEAST	K.MFVSNPIR.K	Y	31.26	962.501	8	15.2	482.265	2	82.57	1164	1171
P07149|FAS1_YEAST	R.STNSWFDVTWR.T	Y	28.55	1397.64	11	9.6	699.832	2	138.93	934	944
P07149|FAS1_YEAST	R.FEIFFK.K	Y	24.38	829.437	6	8.6	415.729	2	123.68	1025	1030
P07149|FAS1_YEAST	K.YLGLKPGSIDAISQVINIAK.A	Y	24.1	2099.2	20	10	700.747	3	155.72	702	721
P07149|FAS1_YEAST	R.GVMLWK.E	Y	22.58	732.399	6	7	367.209	2	85.54	861	866
P07149|FAS1_YEAST	R.TC(+57.02)ILHGPVAAQFTK.V	Y	22.5	1541.8	14	5	514.944	3	91.64	1051	1064	Carbamidomethylation	C2:Carbamidomethylation:1000.00
P07149|FAS1_YEAST	R.HASFLC(+57.02)SF.I	Y	21.93	967.422	8	7	484.722	2	106.3	1151	1158	Carbamidomethylation	C6:Carbamidomethylation:1000.00
P07149|FAS1_YEAST	K.TVVTLSEPVQGELKPTVILK.L	Y	19.62	2150.26	20	9.3	717.766	3	132.4	1193	1212
P07149|FAS1_YEAST	N.SWFDVTWR.T	Y	18.11	1095.51	8	9.1	548.769	2	140.2	937	944
P32582|CBS_YEAST	R.TPTAAAWDSPESHIGVAK.K	Y	41.52	1836.9	18	8.6	613.313	3	86.25	126	143
P32582|CBS_YEAST	K.LSGLVTLSELLR.K	Y	36.53	1299.78	12	8.2	650.901	2	158.24	410	421
P32582|CBS_YEAST	K.LIDVWYK.T	Y	35.21	935.512	7	8.7	468.767	2	104.19	259	265
P32582|CBS_YEAST	K.FVDDEWLK.K	Y	32.87	1050.5	8	9.3	526.263	2	101.73	328	335
P32582|CBS_YEAST	R.TIITLPEK.M	Y	30.29	913.548	8	4.6	457.784	2	85.15	100	107
P32582|CBS_YEAST	R.HNVIDLVGNTPLIALK.K	Y	26.26	1715.99	16	10.1	573.011	3	151.51	12	27
P32582|CBS_YEAST	K.ALGIKPQIY.A	Y	25.78	1001.59	9	5.6	501.806	2	96.08	32	40
P32582|CBS_YEAST	K.VEGIGYDFVPQVLDR.K	Y	18.54	1705.87	15	12.6	853.952	2	152.78	243	257
P05748|RL15A_YEAST	K.YFEVILVDPQHK.A	Y	43.73	1486.78	12	5.7	744.403	2	117.74	129	140
P05748|RL15A_YEAST	K.QGFVIYR.V	Y	34.57	881.476	7	4.2	441.747	2	80.76	57	63
P05748|RL15A_YEAST	R.QNTLSLWR.Y	Y	34.41	1016.54	8	8.1	509.282	2	95.5	194	201
P05748|RL15A_YEAST	R.VLNSYWVNQDSTYK.Y	Y	33.91	1715.82	14	8.5	858.922	2	96.67	115	128
P05748|RL15A_YEAST	K.YLEELQR.K	Y	29.47	949.487	7	4.9	475.753	2	60.01	6	12
P05748|RL15A_YEAST	R.VWEYR.Q	Y	26.42	751.365	5	3.4	376.691	2	48.91	27	31
P16120|THRC_YEAST	K.FVVPSGNFGDILAGYFAK.K	Y	49.54	1900.97	18	9.1	951.502	2	161.28	272	289
P16120|THRC_YEAST	K.SIQYISLSTAHPAK.F	Y	42.29	1514.81	14	6.3	505.947	3	82.18	441	454
P16120|THRC_YEAST	R.LLWYLAR.E	Y	31.62	933.544	7	7.9	467.783	2	124.43	342	348
P16120|THRC_YEAST	K.HNVGAVNSINWAR.I	Y	28.62	1436.73	13	4.5	479.918	3	74.62	234	246
P16120|THRC_YEAST	K.NAIEEELAK.M	Y	27.1	1015.52	9	6.2	508.77	2	65.77	503	511
P16120|THRC_YEAST	K.DVLPEELK.K	Y	20.52	941.507	8	4.5	471.763	2	83.16	474	481
P05750|RS3_YEAST	K.YAPGTIVLYAER.V	Y	41.36	1351.71	12	5.7	676.868	2	109.36	79	90
P05750|RS3_YEAST	K.EEEPILAPSVK.D	Y	38.62	1210.64	11	5	606.332	2	81.59	213	223
P05750|RS3_YEAST	R.ELAEEGYSGVEVR.V	Y	33.09	1436.68	13	5.7	719.351	2	75.89	28	40
P05750|RS3_YEAST	R.TQDVLGENGR.R	Y	31.33	1087.53	10	6.4	544.774	2	33.57	55	64
P05750|RS3_YEAST	R.INELTLLVQK.R	Y	31.13	1169.7	10	9.7	585.864	2	116.66	66	75
P05750|RS3_YEAST	K.ALPDAVTIIEPK.E	Y	24.23	1265.72	12	5.7	633.872	2	121.69	201	212
P05750|RS3_YEAST	K.TEVIIR.A	Y	20.72	729.438	6	4	365.728	2	43.38	46	51
P05750|RS3_YEAST	K.LLNGLAIR.R	Y	20.05	868.549	8	5.7	435.284	2	95.17	109	116
P29311|BMH1_YEAST	K.SEHQVELIC(+57.02)SYR.S	Y	42.96	1519.71	12	3.6	507.579	3	72.03	77	88	Carbamidomethylation	C9:Carbamidomethylation:1000.00
P29311|BMH1_YEAST	K.TVASSGQELSVEER.N	Y	40.85	1490.72	14	3.9	746.371	2	56.88	30	43
P29311|BMH1_YEAST	K.DSTLIM(+15.99)QLLR.D	Y	34.7	1204.65	10	6	603.335	2	146.99	218	227	Oxidation (M)	M6:Oxidation (M):1000.00
P29311|BMH1_YEAST	K.VFYYK.M	Y	32.01	718.369	5	3.9	360.193	2	50.4	121	125
P29311|BMH1_YEAST	R.LGLALNFSVFYYEIQNSPDK.A	Y	31.76	2317.16	20	6.5	773.4	3	161.05	173	192
P29311|BMH1_YEAST	R.NLLSVAYK.N	Y	29.86	906.518	8	2	454.267	2	88.21	44	51
P26637|SYLC_YEAST	K.TYEQYALTNYK.N	Y	43.08	1392.66	11	10.6	697.343	2	80.87	820	830
P26637|SYLC_YEAST	K.IHAPQSVYPELR.I	Y	32.53	1408.75	12	3.1	470.591	3	80.95	382	393
P26637|SYLC_YEAST	R.GFYKPIVTVPGK.A	Y	30.87	1304.75	12	0.2	435.924	3	89.09	364	375
P26637|SYLC_YEAST	H.FAEYIYR.E	Y	30.12	960.471	7	7.9	481.246	2	78.02	877	883
P26637|SYLC_YEAST	R.ELQFSEIDTVK.A	Y	26.6	1307.66	11	5.5	654.841	2	101.93	1017	1027
P26637|SYLC_YEAST	R.GKYQFEIM(+15.99)LQLGIPR.E	Y	20.68	1807.97	15	6.4	603.666	3	145.09	168	182	Oxidation (M)	M8:Oxidation (M):1000.00
P26637|SYLC_YEAST	R.DALIAIEK.K	Y	20.42	871.501	8	4.8	436.76	2	81.77	14	21
P26637|SYLC_YEAST	R.ASKPVDK(+42.01).G	Y	18.39	785.428	7	8.7	393.725	2	77.22	900	906	Acetylation (K)	K7:Acetylation (K):3.56
P26637|SYLC_YEAST	K.IAEFSAISFPYGAK.T	Y	18.15	1499.77	14	7.6	750.896	2	137.62	1042	1055
P26637|SYLC_YEAST	P.FISLLK.Q	N	17.64	719.458	6	4.9	360.738	2	97.12	997	1002
P15992|HSP26_YEAST	R.PNNYAGALYDPR.D	Y	43.67	1349.64	12	4.6	675.829	2	77.39	55	66
P15992|HSP26_YEAST	K.DIDIEYHQNK.N	Y	37.45	1273.59	10	4.9	425.541	3	54.51	118	127
P15992|HSP26_YEAST	R.SVAVPVDILDHDNNYELK.V	Y	34.47	2040.02	18	6.1	681.017	3	129.35	90	107
P15992|HSP26_YEAST	N.NYAGALYDPR.D	Y	26.64	1138.54	10	4.5	570.28	2	71.19	57	66
P15992|HSP26_YEAST	K.EVARPNNYAGALYDPR.D	Y	26.54	1804.89	16	5.9	602.639	3	78.68	51	66
P15992|HSP26_YEAST	R.LLGEGGLR.G	Y	25.13	813.471	8	2.9	407.744	2	61.37	24	31
P15992|HSP26_YEAST	R.VITLPDYPGVDADNIK.A	Y	22.15	1728.89	16	7.3	865.46	2	127.5	161	176
P15992|HSP26_YEAST	K.VVVPGVK.S	Y	21.62	696.453	7	4.5	349.236	2	55.97	108	114
P29547|EF1G1_YEAST	R.YFESLFGTEWR.A	Y	40.43	1433.66	11	19.3	717.852	2	148.66	172	182
P29547|EF1G1_YEAST	R.PVALPWFWEHYNPEEYSLWK.V	N	37.63	2590.23	20	3.1	864.421	3	159.73	282	301
P29547|EF1G1_YEAST	K.STFVLDDWK.R	N	35.56	1109.54	9	2.4	555.778	2	115.38	264	272
P29547|EF1G1_YEAST	K.STFVLDDWKR.K	N	34.44	1265.64	10	7.7	422.891	3	96.26	264	273
P29547|EF1G1_YEAST	R.WFNTVR.A	Y	28.26	821.418	6	5.8	411.719	2	67.4	191	196
P29547|EF1G1_YEAST	N.NLVGGFFNR.L	N	27.48	1022.53	9	5.8	512.275	2	110.74	318	326
P29547|EF1G1_YEAST	R.TWVPR.G	Y	23.97	657.36	5	5.7	329.689	2	44.39	14	18
P29547|EF1G1_YEAST	M.SNNLVGGFFNR.L	N	19.51	1223.6	11	3.3	612.812	2	112.97	316	326
P00830|ATPB_YEAST	K.TVFIQELINNIAK.A	Y	41.57	1501.85	13	0.9	751.933	2	160.18	197	209
P00830|ATPB_YEAST	K.LVLEVAQHLGENTVR.T	Y	41.3	1676.92	15	7.4	559.985	3	107.1	79	93
P00830|ATPB_YEAST	R.VALTGLTIAEYFR.D	Y	39.79	1452.8	13	11.7	727.415	2	156.5	265	277
P00830|ATPB_YEAST	K.IGLFGGAGVGK.T	Y	34.4	974.555	11	-6	488.282	2	96.46	186	196
P00830|ATPB_YEAST	K.VQETLQTYK.S	Y	24.53	1108.58	9	4.9	555.298	2	46.71	407	415
P00830|ATPB_YEAST	R.TIAM(+15.99)DGTEGLVR.G	Y	21.99	1277.63	12	6.4	639.826	2	67.52	94	105	Oxidation (M)	M4:Oxidation (M):1000.00
P00830|ATPB_YEAST	L.TIAEYFR.D	N	21.63	898.455	7	6	450.237	2	82.33	271	277
P04806|HXKA_YEAST	K.HFIDELNK.G	Y	40.2	1014.51	8	5.3	508.267	2	59.04	47	54
P04806|HXKA_YEAST	K.INEGILQR.W	N	35.69	941.529	8	3	471.773	2	61.44	166	173
P04806|HXKA_YEAST	K.M(+15.99)TSGYYLGELLR.L	Y	35.38	1417.69	12	9.2	709.859	2	132.03	304	315	Oxidation (M)	M1:Oxidation (M):1000.00
P04806|HXKA_YEAST	K.MTSGYYLGELLR.L	Y	33.63	1401.7	12	6.5	701.86	2	139.51	304	315
P04806|HXKA_YEAST	Y.IMDTSYPAR.I	Y	27.33	1052.5	9	4.6	527.258	2	51.34	341	349
P04806|HXKA_YEAST	K.ESGNYLAIDLGGTNLR.V	Y	23.47	1691.85	16	6.6	846.937	2	127.49	78	93
P04806|HXKA_YEAST	K.TTLPER.K	Y	21.17	715.386	6	5.4	358.702	2	23.31	373	378
P04806|HXKA_YEAST	R.LAVC(+57.02)GIAAIC(+57.02)QK.R	Y	20.89	1302.68	12	12.4	652.355	2	98.68	395	406	Carbamidomethylation	C4:Carbamidomethylation:1000.00;C10:Carbamidomethylation:1000.00
P04806|HXKA_YEAST	K.YPGFK.E	N	20.13	610.312	5	6	306.165	2	41.66	424	428
P04806|HXKA_YEAST	F.TFSYPASQNK.I	Y	18.73	1141.54	10	3.9	571.78	2	47.19	156	165
P04806|HXKA_YEAST	K.YDVAVDEQSPR.P	Y	17.45	1277.59	11	4.3	639.804	2	56.47	285	295
P05755|RS9B_YEAST	K.HIDFAPTSPFGGAR.P	Y	49.7	1471.72	14	4.9	491.583	3	101.73	155	168
P05755|RS9B_YEAST	R.LFEGNALIR.R	Y	30.65	1031.58	9	7.8	516.799	2	96.35	70	78
P05755|RS9B_YEAST	K.VEDFLER.R	Y	27.08	906.445	7	4.5	454.232	2	71.88	101	107
P05755|RS9B_YEAST	K.LAGEFGLK.N	Y	25.89	833.465	8	7.4	417.743	2	75	30	37
P05755|RS9B_YEAST	K.KLDYVLALK.V	Y	24.76	1061.65	9	5.3	531.834	2	95.89	92	100
P05755|RS9B_YEAST	R.ISFQLSK.I	Y	24.37	821.465	7	8.1	411.743	2	79.01	45	51
P05755|RS9B_YEAST	K.QIVNIPSFM(+15.99)VR.L	Y	23.01	1318.71	11	5.2	660.364	2	127.45	139	149	Oxidation (M)	M9:Oxidation (M):1000.00
P05755|RS9B_YEAST	K.LDYVLALK.V	Y	22.5	933.553	8	6.4	467.787	2	111.11	93	100
P05755|RS9B_YEAST	K.QIVNIPSFMVR.L	Y	19.7	1302.71	11	9.7	652.37	2	141.18	139	149
O13516|RS9A_YEAST	K.HIDFAPTSPFGGAR.P	Y	49.7	1471.72	14	4.9	491.583	3	101.73	155	168
O13516|RS9A_YEAST	R.LFEGNALIR.R	Y	30.65	1031.58	9	7.8	516.799	2	96.35	70	78
O13516|RS9A_YEAST	K.VEDFLER.R	Y	27.08	906.445	7	4.5	454.232	2	71.88	101	107
O13516|RS9A_YEAST	K.LAGEFGLK.N	Y	25.89	833.465	8	7.4	417.743	2	75	30	37
O13516|RS9A_YEAST	K.KLDYVLALK.V	Y	24.76	1061.65	9	5.3	531.834	2	95.89	92	100
O13516|RS9A_YEAST	R.ISFQLSK.I	Y	24.37	821.465	7	8.1	411.743	2	79.01	45	51
O13516|RS9A_YEAST	K.QIVNIPSFM(+15.99)VR.L	Y	23.01	1318.71	11	5.2	660.364	2	127.45	139	149	Oxidation (M)	M9:Oxidation (M):1000.00
O13516|RS9A_YEAST	K.LDYVLALK.V	Y	22.5	933.553	8	6.4	467.787	2	111.11	93	100
O13516|RS9A_YEAST	K.QIVNIPSFMVR.L	Y	19.7	1302.71	11	9.7	652.37	2	141.18	139	149
P25443|RS2_YEAST	K.ITTIEEIFLHSLPVK.E	Y	43.85	1738.99	15	9.7	580.675	3	158.76	50	64
P25443|RS2_YEAST	R.GYWGTNLGQPH.S	Y	34.08	1228.56	11	5.3	615.292	2	86.95	142	152
P25443|RS2_YEAST	R.GSGIVASPAVK.K	Y	30.95	984.56	11	5.6	493.29	2	51.59	175	185
P25443|RS2_YEAST	K.GWVPVTK.L	Y	30.44	785.443	7	4.2	393.731	2	66.67	34	40
P25443|RS2_YEAST	R.GYWGTNLGQPHSLATK.T	Y	27.84	1728.86	16	8.1	577.298	3	90.34	142	157
P25443|RS2_YEAST	K.LSVIPIR.R	Y	21.39	796.517	7	5.3	399.268	2	94.88	134	140
P25443|RS2_YEAST	K.EVAGAIR.A	Y	21.25	714.402	7	6	358.211	2	44.11	120	126
P25443|RS2_YEAST	R.TLENTLK.A	Y	20.2	817.455	7	5	409.737	2	36.07	206	212
P26786|RS7A_YEAST	K.ALAIFVPVPSLAGFHK.V	Y	44.94	1665.96	16	4.5	556.33	3	156.64	57	72
P26786|RS7A_YEAST	K.AELRPLQFK.S	Y	37.77	1100.63	9	4.9	551.327	2	76.4	36	44
P26786|RS7A_YEAST	R.HVIFLAER.R	N	37.22	983.555	8	5.6	492.788	2	71.42	89	96
P26786|RS7A_YEAST	K.LESFQAVYNK.L	N	32.17	1197.6	10	4.6	599.812	2	79.2	166	175
P26786|RS7A_YEAST	K.AELRPLQF.K	Y	25.18	972.539	8	3.4	487.279	2	106.56	36	43
P26786|RS7A_YEAST	K.QIVFEIPSETH	Y	21.49	1298.65	11	7.1	650.337	2	118.41	180	190
P02309|H4_YEAST	R.DNIQGITKPAIR.R	Y	39.02	1324.75	12	5.1	442.592	3	67.58	25	36
P02309|H4_YEAST	K.TVTSLDVVYALK.R	Y	38.72	1307.73	12	6	654.878	2	128.45	81	92
P02309|H4_YEAST	R.ISGLIYEEVR.A	Y	36.73	1177.63	10	6.1	589.828	2	98.96	47	56
P02309|H4_YEAST	R.GK(+42.01)GGK(+104.03)GLGK(+42.01)GGAK(+42.01)R.H	Y	31.18	1499.82	14	2.8	500.949	3	82.33	5	18	Acetylation (K); benzoylation(K)	K2:Acetylation (K):32.97;K5:benzoylation(K):32.97;K9:Acetylation (K):49.79;K13:Acetylation (K):63.64
P02309|H4_YEAST	K.SFLESVIR.D	Y	28.6	949.523	8	9.1	475.773	2	112.53	61	68
P02309|H4_YEAST	R.GK(+104.03)GGK(+42.01)GLGK.G	Y	25.7	946.524	9	4.2	474.271	2	62.92	5	13	benzoylation(K); Acetylation (K)	K2:benzoylation(K):40.15;K5:Acetylation (K):40.15
P02309|H4_YEAST	K.GGK(+42.01)GLGK(+104.03)GGAK(+42.01)R.H	Y	25.03	1272.69	12	3.8	637.357	2	78.93	7	18	Acetylation (K); benzoylation(K)	K3:Acetylation (K):82.63;K7:benzoylation(K):11.12;K11:Acetylation (K):11.12
P02309|H4_YEAST	K.GLGK(+104.03)GGAK(+42.01)R.H	Y	23.34	988.546	9	4.7	495.283	2	67.65	10	18	benzoylation(K); Acetylation (K)	K4:benzoylation(K):48.12;K8:Acetylation (K):48.12
P02309|H4_YEAST	R.DNIQGITK(+42.01)PAIR(+14.02).R	Y	22.98	1380.77	12	5	691.397	2	103.87	25	36	Acetylation (K); Methylation(KR)	K8:Acetylation (K):1000.00;R12:Methylation(KR):1000.00
P02309|H4_YEAST	R.GK(+42.01)GGK(+42.01)GLGK(+104.03)GGAK(+42.01)R.H	Y	19.7	1499.82	14	3.8	750.921	2	84.08	5	18	Acetylation (K); benzoylation(K)	K2:Acetylation (K):67.12;K5:Acetylation (K):42.68;K9:benzoylation(K):11.12;K13:Acetylation (K):11.12
P02309|H4_YEAST	R.G(+42.01)KGGK(+42.01)GLGK(+42.01)GGAK(+42.01)R.H	Y	19.36	1437.81	14	6.4	719.914	2	55.65	5	18	Acetylation (Protein N-term); Acetylation (K)	G1:Acetylation (Protein N-term):1000.00;K5:Acetylation (K):26.52;K9:Acetylation (K):31.93;K13:Acetylation (K):33.80
P02309|H4_YEAST	K.GGK(+104.03)GLGK(+42.01)GGAK(+42.01)R.H	Y	17.65	1272.69	12	4.7	637.357	2	78.17	7	18	benzoylation(K); Acetylation (K)	K3:benzoylation(K):67.69;K7:Acetylation (K):67.69;K11:Acetylation (K):64.00
P13188|SYQ_YEAST	K.TYIQWVPISSK.Y	Y	42.6	1320.71	11	10.7	661.368	2	121.69	683	693
P13188|SYQ_YEAST	R.M(+15.99)VSWLGFKPWK.I	Y	40.06	1393.72	11	8.2	465.585	3	131.47	309	319	Oxidation (M)	M1:Oxidation (M):1000.00
P13188|SYQ_YEAST	R.MVSWLGFKPWK.I	Y	35.88	1377.73	11	10	689.878	2	141.23	309	319
P13188|SYQ_YEAST	K.TSLQVDAAFK.Y	Y	34.71	1078.57	10	0.3	540.29	2	83.82	84	93
P13188|SYQ_YEAST	R.MVSWLGFKPW.K	Y	31	1249.63	10	10.6	625.83	2	157.93	309	318
P13188|SYQ_YEAST	R.LFTLEAIR.R	Y	23.64	961.56	8	4.2	481.789	2	118.33	518	525
P13188|SYQ_YEAST	K.NSPWVVDSVK.N	Y	19.91	1129.58	10	7.5	565.8	2	85.87	749	758
P13188|SYQ_YEAST	K.VSDSLYK.L	Y	17.64	810.412	7	1.6	406.214	2	76.95	30	36
P02406|RL28_YEAST	K.YHPGYFGK.V	Y	39.87	967.455	8	6	484.738	2	40.62	48	55
P02406|RL28_YEAST	K.LWTLIPEDK.R	Y	39.42	1113.61	9	5.6	557.814	2	124.01	78	86
P02406|RL28_YEAST	R.IPNVPVIVK.A	Y	34.98	977.627	9	4.5	489.823	2	104.78	118	126
P02406|RL28_YEAST	K.LWTLIPEDKR.D	Y	34.89	1269.71	10	4.5	424.245	3	104.56	78	87
P02406|RL28_YEAST	H.FWKPVLNLDK.L	Y	26.15	1258.71	10	9.7	420.58	3	109.45	68	77
P02406|RL28_YEAST	K.QQAHFWKPVLNLDK.L	Y	24.08	1722.92	14	5.6	575.317	3	99.15	64	77
P02406|RL28_YEAST	K.PVLNLDK.L	Y	20.84	797.465	7	2	399.74	2	61.1	71	77
P0CX46|RL2B_YEAST	R.ASGNYVIIIGHNPDENK.T	Y	48.25	1839.91	17	6	614.315	3	85.79	129	145
P0CX46|RL2B_YEAST	H.TGQFIYAGK.K	Y	34.13	983.508	9	7	492.764	2	59.77	84	92
P0CX46|RL2B_YEAST	R.GVIGVIAGGGR.V	Y	33.2	954.561	11	4	478.29	2	80.64	164	174
[truncated: 1,644 more rows]

## Sheet: CY263-peptides
Protein Accession	Peptide	Unique	-10lgP	Mass	Length	ppm	m/z	z	RT	Start	End	PTM	AScore
P02294|H2B2_YEAST	R.KETYSSYIYK.V	N	41.52	1280.63	10	0.3	641.322	2	26.08	38	47
P02294|H2B2_YEAST	K.APAEK(+42.01)KPAAK(+42.01)K(+42.01)TSTSVDGK.K	Y	41.25	2039.09	19	2.9	680.706	3	19.44	13	31	Acetylation (K)	K5:Acetylation (K):0.00;K10:Acetylation (K):9.85;K11:Acetylation (K):15.48
P02294|H2B2_YEAST	K.KPAAK(+42.01)K(+42.01)TSTSVDGK.K	Y	41.05	1500.81	14	1.3	501.279	3	9.7	18	31	Acetylation (K)	K5:Acetylation (K):25.18;K6:Acetylation (K):32.52
P02294|H2B2_YEAST	K.QTHPDTGISQK.S	N	40.86	1210.59	11	0.7	606.305	2	9	51	61
P02294|H2B2_YEAST	A.AEK(+42.01)KPASK(+42.01)APAEK(+42.01)KPAAK.K	N	40.57	1975.11	18	2.2	659.379	3	10.93	5	22	Acetylation (K)	K3:Acetylation (K):10.11;K8:Acetylation (K):16.51;K13:Acetylation (K):10.11
P02294|H2B2_YEAST	K.APAEK(+104.03)KPAAK.K	N	38.58	1113.62	10	0.5	372.214	3	11.66	13	22	benzoylation(K)	K5:benzoylation(K):12.28
P02294|H2B2_YEAST	K.KPASK(+42.01)APAEK(+42.01)K(+42.01)PAAK(+42.01)KTSTSVDGK.K	Y	36.43	2592.41	24	0	649.11	4	21.6	8	31	Acetylation (K)	K5:Acetylation (K):0.00;K10:Acetylation (K):13.13;K11:Acetylation (K):5.81;K15:Acetylation (K):0.00
P02294|H2B2_YEAST	K.KPASK(+104.03)APAEK.K	N	35.68	1129.61	10	2	565.815	2	11.73	8	17	benzoylation(K)	K5:benzoylation(K):64.94
P02294|H2B2_YEAST	K.ETYSSYIYK.V	N	34.88	1152.53	9	1.4	577.275	2	39.21	39	47
P02294|H2B2_YEAST	K.APAEK(+42.01)KPAAK.K	N	34.48	1051.6	10	3.3	351.543	3	8.84	13	22	Acetylation (K)	K5:Acetylation (K):11.06
P02294|H2B2_YEAST	A.AEK(+42.01)KPASK(+42.01)APAEK.K	N	33.45	1437.78	13	-0.1	480.268	3	9.47	5	17	Acetylation (K)	K3:Acetylation (K):17.01;K8:Acetylation (K):23.70
P02294|H2B2_YEAST	K.KPASK(+104.03)APAEK(+42.01)KPAAK.K	N	33.02	1666.94	15	1.8	556.655	3	15.08	8	22	benzoylation(K); Acetylation (K)	K5:benzoylation(K):8.26;K10:Acetylation (K):9.34
P02294|H2B2_YEAST	K.KPASK(+42.01)APAEK(+42.01)KPAAK(+42.01)K(+42.01)TSTSVDGK.K	Y	32.95	2592.41	24	2	649.112	4	21.29	8	31	Acetylation (K)	K5:Acetylation (K):0.00;K10:Acetylation (K):0.00;K15:Acetylation (K):0.00;K16:Acetylation (K):0.00
P02294|H2B2_YEAST	L.NSFVNDIFER.I	N	32.69	1239.59	10	1.9	620.803	2	79.68	67	76
P02294|H2B2_YEAST	K.K(+42.01)TSTSVDGK.K	Y	32.68	963.487	9	-0.5	482.751	2	9.04	23	31	Acetylation (K)	K1:Acetylation (K):61.72
P02294|H2B2_YEAST	K.K(+104.03)TSTSVDGK.K	Y	32.2	1025.5	9	0.5	513.759	2	17.96	23	31	benzoylation(K)	K1:benzoylation(K):64.87
P02294|H2B2_YEAST	A.AEK(+42.01)KPASK(+104.03)APAEK(+42.01)KPAAK.K	N	32.12	2037.13	18	-5.9	510.286	4	23.52	5	22	Acetylation (K); benzoylation(K)	K3:Acetylation (K):12.28;K8:benzoylation(K):0.00;K13:Acetylation (K):0.00
P02294|H2B2_YEAST	K.HAVSEGTR.A	N	31.79	855.42	8	3.1	428.719	2	8.48	113	120
P02294|H2B2_YEAST	R.LILPGELAK.H	N	30.79	952.596	9	0.7	477.305	2	64.87	104	112
P02294|H2B2_YEAST	M.S(+42.01)SAAEK(+104.03)KPASK.A	Y	29.3	1248.64	11	0.3	625.325	2	22.53	2	12	Acetylation (Protein N-term); benzoylation(K)	S1:Acetylation (Protein N-term):1000.00;K6:benzoylation(K):17.01
P02294|H2B2_YEAST	K.LAAYNKK.S	N	29.04	806.465	7	1.3	404.24	2	8.81	84	90
P02294|H2B2_YEAST	K.LAAYNK.K	N	28.07	678.37	6	-1	340.192	2	9.38	84	89
P02294|H2B2_YEAST	R.EIQTAVR.L	N	26.65	815.45	7	0.3	408.733	2	11.49	97	103
P02294|H2B2_YEAST	K.APAEK(+42.01)KPAAK(+104.03)K.T	N	26.14	1283.72	11	0.3	642.87	2	17.49	13	23	Acetylation (K); benzoylation(K)	K5:Acetylation (K):14.02;K10:benzoylation(K):9.34
P02294|H2B2_YEAST	N.SFVNDIFER.I	N	25.52	1125.55	9	1.7	563.781	2	78.67	68	76
P02294|H2B2_YEAST	K.STISAR.E	N	25.05	633.345	6	1.9	317.68	2	8.89	91	96
P02294|H2B2_YEAST	A.AK(+42.01)K(+42.01)TSTSVDGK.K	Y	24.78	1204.63	11	-1.4	603.321	2	10.47	21	31	Acetylation (K)	K2:Acetylation (K):124.12;K3:Acetylation (K):89.48
P02294|H2B2_YEAST	A.AEK(+104.03)KPASK.A	N	24.51	961.524	8	2.2	321.516	3	9.33	5	12	benzoylation(K)	K3:benzoylation(K):7.65
P02294|H2B2_YEAST	A.A(+42.01)KK(+42.01)TSTSVDGK.K	Y	24.26	1204.63	11	2.5	603.324	2	10.72	21	31	Acetylation (Protein N-term); Acetylation (K)	A1:Acetylation (Protein N-term):1000.00;K3:Acetylation (K):40.00
P02294|H2B2_YEAST	K.TSTSVDGK.K	Y	24.08	793.382	8	2.7	397.699	2	8.41	24	31
P02294|H2B2_YEAST	Y.SSYIYK.V	N	23.97	759.38	6	1.3	380.698	2	14.58	42	47
P02294|H2B2_YEAST	S.SYIYK.V	N	23.5	672.348	5	-0.7	673.355	1	25.66	43	47
P02294|H2B2_YEAST	K.LAAYNK(+28.03)K(+42.01).S	N	23.33	876.507	7	0.9	439.261	2	24.5	84	90	Dimethylation(KR); Acetylation (K)	K6:Dimethylation(KR):0.00;K7:Acetylation (K):0.00
P02294|H2B2_YEAST	K.SM(+15.99)SIL.N	N	22.65	565.278	5	1.9	566.287	1	35.31	62	66	Oxidation (M)	M2:Oxidation (M):1000.00
P02294|H2B2_YEAST	K.KPAAKK.T	N	22.62	641.422	6	-0.5	321.718	2	9.05	18	23
P02294|H2B2_YEAST	K.LAAYNK(+104.03)K.S	N	22.27	910.492	7	0.5	456.253	2	37.22	84	90	benzoylation(K)	K6:benzoylation(K):0.00
P61830|H3_YEAST	K.SAPSTGGVK(+14.02)KPHR.Y	Y	45.01	1334.74	13	2.1	334.693	4	8.7	29	41	Methylation(KR)	K9:Methylation(KR):14.02
P61830|H3_YEAST	R.KSAPSTGGVKKPHR.Y	Y	44.82	1448.82	14	3	363.214	4	8.53	28	41
P61830|H3_YEAST	V.SLFEDTNLAAIHAK.R	Y	44.46	1528.79	14	0.8	765.402	2	65.03	103	116
P61830|H3_YEAST	K.SAPSTGGVK(+28.03)KPHR.Y	Y	43.14	1348.76	13	0.8	338.197	4	8.68	29	41	Dimethylation(KR)	K9:Dimethylation(KR):17.01
P61830|H3_YEAST	R.K(+104.03)SAPSTGGVK(+14.02)KPHR.Y	Y	42.95	1566.86	14	-0.3	392.723	4	10.65	28	41	benzoylation(K); Methylation(KR)	K1:benzoylation(K):124.12;K10:Methylation(KR):14.02
P61830|H3_YEAST	R.KSAPSTGGVK(+14.02)KPHR.Y	Y	42.02	1462.84	14	0.9	366.717	4	9.82	28	41	Methylation(KR)	K10:Methylation(KR):12.28
P61830|H3_YEAST	R.K(+104.03)SAPSTGGVK(+28.03)KPHR.Y	Y	41.43	1580.88	14	-0.6	396.227	4	10.51	28	41	benzoylation(K); Dimethylation(KR)	K1:benzoylation(K):135.36;K10:Dimethylation(KR):8.14
P61830|H3_YEAST	R.KSAPSTGGVK(+28.03)KPHR.Y	Y	40.83	1476.85	14	0.7	370.221	4	8.64	28	41	Dimethylation(KR)	K10:Dimethylation(KR):14.02
P61830|H3_YEAST	K.SAPSTGGVK(+42.05)KPHR.Y	Y	40.46	1362.77	13	1.8	341.701	4	8.69	29	41	trimethylation(K)	K9:trimethylation(K):12.28
P61830|H3_YEAST	R.K(+42.01)SAPSTGGVK(+28.03)KPHR.Y	Y	40.21	1518.86	14	2	380.724	4	8.97	28	41	Acetylation (K); Dimethylation(KR)	K1:Acetylation (K):100.79;K10:Dimethylation(KR):17.01
P61830|H3_YEAST	R.KSAPSTGGVK(+42.05)KPHR.Y	Y	37.79	1490.87	14	2.7	373.725	4	8.6	28	41	trimethylation(K)	K10:trimethylation(K):12.28
P61830|H3_YEAST	R.K(+42.01)SAPSTGGVK(+14.02)KPHR.Y	Y	37.72	1504.85	14	2.1	377.22	4	8.96	28	41	Acetylation (K); Methylation(KR)	K1:Acetylation (K):113.83;K10:Methylation(KR):14.02
P61830|H3_YEAST	A.RK(+104.03)SAPSTGGVK(+42.05)KPHR.Y	Y	37.68	1751	15	0.3	438.756	4	9.48	27	41	benzoylation(K); trimethylation(K)	K2:benzoylation(K):74.48;K11:trimethylation(K):11.06
P61830|H3_YEAST	R.K(+104.03)SAPSTGGVK(+42.05)KPHR.Y	Y	36.87	1594.89	14	0.4	399.731	4	11	28	41	benzoylation(K); trimethylation(K)	K1:benzoylation(K):91.60;K10:trimethylation(K):12.28
P61830|H3_YEAST	R.EIAQDFK(+28.03)TDLR.F	Y	36.6	1362.71	11	0.9	682.365	2	42.36	74	84	Dimethylation(KR)	K7:Dimethylation(KR):77.13
P61830|H3_YEAST	R.K(+104.03)SAPSTGGVK(+14.02)K(+28.03)PHR.Y	Y	36.52	1594.89	14	1	399.731	4	10.8	28	41	benzoylation(K); Methylation(KR); Dimethylation(KR)	K1:benzoylation(K):85.33;K10:Methylation(KR):0.00;K11:Dimethylation(KR):0.00
P61830|H3_YEAST	R.KSAPSTGGVK.K	Y	36.2	930.513	10	-0.5	466.264	2	8.58	28	37
P61830|H3_YEAST	R.EIAQDFK(+14.02)TDLR.F	Y	36.07	1348.7	11	2.6	675.358	2	41.74	74	84	Methylation(KR)	K7:Methylation(KR):59.42
P61830|H3_YEAST	R.K(+104.03)SAPSTGGVK(+28.03)K(+14.02)PHR.Y	Y	35.97	1594.89	14	1	399.731	4	11.33	28	41	benzoylation(K); Dimethylation(KR); Methylation(KR)	K1:benzoylation(K):85.33;K10:Dimethylation(KR):0.00;K11:Methylation(KR):0.00
P61830|H3_YEAST	R.K(+42.01)SAPSTGGVK(+42.05)KPHR.Y	Y	34.79	1532.88	14	1.9	384.228	4	8.96	28	41	Acetylation (K); trimethylation(K)	K1:Acetylation (K):91.60;K10:trimethylation(K):10.11
P61830|H3_YEAST	K.SAPSTGGVKKPHR.Y	Y	34.33	1320.73	13	1.1	331.189	4	8.73	29	41
P61830|H3_YEAST	K.SAPSTGGVK.K	Y	34.01	802.418	9	1.6	402.217	2	8.92	29	37
P61830|H3_YEAST	K.SAPSTGGVKK(+42.05)PHR.Y	Y	33.25	1362.77	13	0.9	341.701	4	9.24	29	41	trimethylation(K)	K10:trimethylation(K):0.00
P61830|H3_YEAST	R.KSAPSTGGVKK(+14.02)PHR.Y	Y	32.72	1462.84	14	0.8	366.717	4	14.28	28	41	Methylation(KR)	K11:Methylation(KR):0.00
P61830|H3_YEAST	R.EIAQDFK(+42.05)TDLR.F	Y	32.57	1376.73	11	2.3	459.918	3	41.48	74	84	trimethylation(K)	K7:trimethylation(K):1000.00
P61830|H3_YEAST	R.FQK(+42.01)STELLIR.K	Y	31.74	1275.72	10	3.1	638.869	2	66.61	55	64	Acetylation (K)	K3:Acetylation (K):1000.00
P61830|H3_YEAST	R.KQLASK(+104.03)AAR.K	Y	31.21	1075.61	9	0.6	359.546	3	18.07	19	27	benzoylation(K)	K6:benzoylation(K):45.99
P61830|H3_YEAST	R.YKPGTVALR.E	Y	31.09	1003.58	9	0.8	502.798	2	16.98	42	50
P61830|H3_YEAST	R.RFQK(+42.01)STELLIR.K	Y	30.93	1431.82	11	1.4	478.281	3	52.84	54	64	Acetylation (K)	K4:Acetylation (K):1000.00
P61830|H3_YEAST	R.K(+104.03)SAPSTGGVK.K	Y	30.67	1034.54	10	0.7	518.278	2	26.19	28	37	benzoylation(K)	K1:benzoylation(K):88.70
P61830|H3_YEAST	R.K(+104.03)STGGKAPR.K	Y	30.61	1004.54	9	0.1	335.854	3	9.71	10	18	benzoylation(K)	K1:benzoylation(K):39.44
P61830|H3_YEAST	R.K(+104.03)SAPSTGGVKK(+28.03)PHR.Y	Y	29.52	1580.88	14	-1.3	396.227	4	13.41	28	41	benzoylation(K); Dimethylation(KR)	K1:benzoylation(K):46.57;K11:Dimethylation(KR):0.00
P61830|H3_YEAST	K.STELLIR.K	Y	29.47	830.486	7	0.5	416.25	2	38.02	58	64
P61830|H3_YEAST	A.RK(+104.03)SAPSTGGVK(+28.03)KPHR.Y	Y	29.42	1736.98	15	3.3	435.254	4	9.51	27	41	benzoylation(K); Dimethylation(KR)	K2:benzoylation(K):63.62;K11:Dimethylation(KR):7.65
P61830|H3_YEAST	R.EIAQDFK.T	Y	29.24	849.423	7	2.6	425.72	2	20.23	74	80
P61830|H3_YEAST	R.KSTGGK(+104.03)APR.K	Y	29.13	1004.54	9	0	503.278	2	9.88	10	18	benzoylation(K)	K6:benzoylation(K):87.95
P61830|H3_YEAST	R.KSTGGK(+42.01)APR.K	Y	28.95	942.525	9	2.2	315.183	3	8.54	10	18	Acetylation (K)	K6:Acetylation (K):71.86
P61830|H3_YEAST	R.KQLASK(+42.01)AAR.K	Y	28.91	1013.6	9	1.2	507.807	2	9.08	19	27	Acetylation (K)	K6:Acetylation (K):107.22
P61830|H3_YEAST	A.RK(+104.03)SAPSTGGVK.K	Y	28.63	1190.64	11	0.4	397.888	3	17.08	27	37	benzoylation(K)	K2:benzoylation(K):72.43
P61830|H3_YEAST	K.QLASK(+104.03)AAR.K	Y	27.61	947.519	8	1.9	474.768	2	30.88	20	27	benzoylation(K)	K5:benzoylation(K):1000.00
P61830|H3_YEAST	K.QLASK(+42.01)AAR.K	Y	27.51	885.503	8	1.3	443.759	2	10.56	20	27	Acetylation (K)	K5:Acetylation (K):1000.00
P61830|H3_YEAST	R.K(+42.01)SAPSTGGVK.K	Y	27.27	972.524	10	0.2	487.269	2	9.92	28	37	Acetylation (K)	K1:Acetylation (K):86.73
P61830|H3_YEAST	K.STGGK(+104.03)APR.K	Y	27.19	876.446	8	1.4	439.231	2	15.54	11	18	benzoylation(K)	K5:benzoylation(K):1000.00
P61830|H3_YEAST	S.LFEDTNLAAIHAK.R	Y	26.88	1441.76	13	2.9	481.594	3	55.87	104	116
P61830|H3_YEAST	R.K(+104.03)SAPSTGGVK(+14.02)K(+14.02)PHR.Y	Y	26.41	1580.88	14	0.9	396.227	4	13.8	28	41	benzoylation(K); Methylation(KR)	K1:benzoylation(K):22.83;K10:Methylation(KR):16.51;K11:Methylation(KR):19.05
P61830|H3_YEAST	K.SAPSTGGVKK(+28.03)PHR.Y	Y	25.61	1348.76	13	1.6	338.197	4	9.4	29	41	Dimethylation(KR)	K10:Dimethylation(KR):0.00
P61830|H3_YEAST	F.EDTNLAAIHAK.R	Y	24.74	1181.6	11	0.8	394.876	3	18.64	106	116
P61830|H3_YEAST	R.KLPFQR.L	Y	24.45	787.47	6	1.9	394.743	2	24.94	65	70
P61830|H3_YEAST	R.K(+42.01)STGGK(+42.01)APR.K	Y	24.43	984.535	9	-0.4	493.275	2	9.21	10	18	Acetylation (Protein N-term); Acetylation (K)	K1:Acetylation (Protein N-term):1000.00;K6:Acetylation (K):1000.00
P61830|H3_YEAST	R.KSTGGKAPR.K	Y	24.31	900.514	9	0.3	451.264	2	9.88	10	18
P61830|H3_YEAST	K.LPFQR.L	Y	23.86	659.375	5	1.6	330.696	2	25.69	66	70
P61830|H3_YEAST	R.K(+104.03)QLASK.A	N	23.77	777.439	6	-0.6	389.727	2	23.26	19	24	benzoylation(K)	K1:benzoylation(K):64.44
P61830|H3_YEAST	K.STGGK(+42.01)APR.K	Y	23.73	814.43	8	-0.7	408.222	2	8.85	11	18	Acetylation (K)	K5:Acetylation (K):1000.00
P61830|H3_YEAST	R.K(+104.03)SAPSTGGVK(+42.01)KPHR.Y	Y	23.19	1594.86	14	-0.6	399.722	4	20.46	28	41	benzoylation(K); Acetylation (K)	K1:benzoylation(K):18.61;K10:Acetylation (K):17.01
P61830|H3_YEAST	R.K(+104.03)SAPSTGGVK(+42.05)KPH.R	Y	22.01	1438.79	13	-0.3	480.605	3	14.88	28	40	benzoylation(K); trimethylation(K)	K1:benzoylation(K):59.20;K10:trimethylation(K):0.00
P61830|H3_YEAST	R.K(+104.03)SAPSTGGVKK(+42.05)PHR.Y	Y	21.94	1594.89	14	0.9	532.639	3	11.58	28	41	benzoylation(K); trimethylation(K)	K1:benzoylation(K):46.57;K11:trimethylation(K):0.00
P61830|H3_YEAST	R.K(+42.01)STGGK(+104.03)APR.K	Y	21.57	1046.55	9	2.1	524.284	2	20.24	10	18	Acetylation (Protein N-term); benzoylation(K)	K1:Acetylation (Protein N-term):1000.00;K6:benzoylation(K):1000.00
P61830|H3_YEAST	R.K(+104.03)STGGK.A	Y	21.15	680.35	6	0.8	341.183	2	9.51	10	15	benzoylation(K)	K1:benzoylation(K):65.17
P61830|H3_YEAST	R.TK(+104.03)QTAR.K	Y	20.39	807.424	6	-0.3	404.719	2	10.82	4	9	benzoylation(K)	K2:benzoylation(K):1000.00
P61830|H3_YEAST	R.K(+104.03)STGGK(+42.01)APR.K	Y	20.29	1046.55	9	1.8	524.284	2	19.38	10	18	benzoylation(K); Acetylation (K)	K1:benzoylation(K):76.17;K6:Acetylation (K):76.17
P61830|H3_YEAST	R.K(+42.01)QLASK(+42.01)AAR.K	Y	20.01	1055.61	9	0.2	528.812	2	16.69	19	27	Acetylation (Protein N-term); Acetylation (K)	K1:Acetylation (Protein N-term):1000.00;K6:Acetylation (K):1000.00
P02309|H4_YEAST	K.ILRDNIQGITKPAIR.R	Y	42.34	1707.02	15	1.3	427.762	4	42.22	22	36
P02309|H4_YEAST	K.TVTSLDVVYALKR.Q	Y	42.27	1463.83	13	1.7	732.926	2	70.84	81	93
P02309|H4_YEAST	R.DSVTYTEHAK.R	Y	41.61	1149.53	10	1.3	575.773	2	9.42	69	78
P02309|H4_YEAST	R.KTVTSLDVVYALK.R	Y	39.74	1435.83	13	2.1	479.618	3	66.92	80	92
P02309|H4_YEAST	R.DNIQGITKPAIR.R	Y	39.05	1324.75	12	1.7	663.381	2	34.17	25	36
P02309|H4_YEAST	R.ISGLIYEEVR.A	Y	38.4	1177.63	10	1.5	589.825	2	59.77	47	56
P02309|H4_YEAST	K.TVTSLDVVYALK.R	Y	37.22	1307.73	12	2.5	654.876	2	84.8	81	92
P02309|H4_YEAST	R.KTVTSLDVVYALKR.Q	Y	35.42	1591.93	14	2	531.652	3	56.43	80	93
P02309|H4_YEAST	R.GK(+42.01)GGK(+42.01)GLGK(+42.01)GGAK(+42.01)R.H	Y	34.15	1437.81	14	1.4	719.911	2	24.87	5	18	Acetylation (K)	K2:Acetylation (K):1000.00;K5:Acetylation (K):1000.00;K9:Acetylation (K):1000.00;K13:Acetylation (K):1000.00
P02309|H4_YEAST	R.G(+42.01)KGGKGLGK(+42.01)GGAK.R	Y	32.48	1197.68	13	2.7	400.236	3	9.43	5	17	Acetylation (Protein N-term); Acetylation (K)	G1:Acetylation (Protein N-term):1000.00;K9:Acetylation (K):23.85
P02309|H4_YEAST	R.GK(+104.03)GGKGLGK(+42.01)GGAK.R	Y	32.17	1259.7	13	1.1	420.907	3	22.57	5	17	benzoylation(K); Acetylation (K)	K2:benzoylation(K):22.45;K9:Acetylation (K):19.86
P02309|H4_YEAST	R.GKGGK(+104.03)GLGK.G	Y	31.33	904.514	9	0.1	453.264	2	15.08	5	13	benzoylation(K)	K5:benzoylation(K):32.94
P02309|H4_YEAST	R.G(+42.01)KGGKGLGK(+42.01)GGAK(+42.01)R.H	Y	31.15	1395.79	14	3.5	466.274	3	12.08	5	18	Acetylation (Protein N-term); Acetylation (K)	G1:Acetylation (Protein N-term):1000.00;K9:Acetylation (K):88.98;K13:Acetylation (K):118.18
P02309|H4_YEAST	R.G(+42.01)KGGKGLGK(+104.03)GGAK(+42.01)R.H	Y	30.98	1457.81	14	1	486.945	3	30.13	5	18	Acetylation (Protein N-term); benzoylation(K); Acetylation (K)	G1:Acetylation (Protein N-term):1000.00;K9:benzoylation(K):34.30;K13:Acetylation (K):34.30
P02309|H4_YEAST	R.GK(+42.01)GGKGLGK(+42.01)GGAK(+42.01)R.H	Y	30.15	1395.79	14	1.2	466.273	3	11.49	5	18	Acetylation (K)	K2:Acetylation (K):32.97;K9:Acetylation (K):82.24;K13:Acetylation (K):113.97
P02309|H4_YEAST	R.GK(+104.03)GGKGLGK(+42.01)GGAK(+42.01)R.H	Y	29.33	1457.81	14	0.6	486.945	3	29.37	5	18	benzoylation(K); Acetylation (K)	K2:benzoylation(K):14.84;K9:Acetylation (K):82.24;K13:Acetylation (K):107.73
P02309|H4_YEAST	R.GK(+42.01)GGKGLGK(+104.03)GGAK.R	Y	29.3	1259.7	13	-0.2	420.907	3	23.3	5	17	Acetylation (K); benzoylation(K)	K2:Acetylation (K):16.66;K9:benzoylation(K):22.37
P02309|H4_YEAST	R.GK(+42.01)GGKGLGK(+42.01)GGAK.R	Y	29.05	1197.68	13	3.2	400.236	3	9.52	5	17	Acetylation (K)	K2:Acetylation (K):29.32;K9:Acetylation (K):23.85
P02309|H4_YEAST	T.SLDVVYALK.R	Y	28.99	1006.57	9	2.3	504.293	2	66.84	84	92
P02309|H4_YEAST	K.SFLESVIR.D	Y	28.96	949.523	8	1	475.769	2	71.79	61	68
P02309|H4_YEAST	R.GK(+42.01)GGK(+104.03)GLGK(+42.01)GGAK(+42.01)R.H	Y	28.9	1499.82	14	-1.3	500.947	3	46.23	5	18	Acetylation (K); benzoylation(K)	K2:Acetylation (K):28.36;K5:benzoylation(K):28.36;K9:Acetylation (K):69.71;K13:Acetylation (K):101.72
P02309|H4_YEAST	R.G(+42.01)KGGK(+42.01)GLGK(+42.01)GGAK.R	Y	28.88	1239.69	13	0.8	620.855	2	18.52	5	17	Acetylation (Protein N-term); Acetylation (K)	G1:Acetylation (Protein N-term):1000.00;K5:Acetylation (K):49.35;K9:Acetylation (K):12.42
P02309|H4_YEAST	S.LDVVYALK.R	Y	27.95	919.538	8	-0.3	460.776	2	61.17	85	92
P02309|H4_YEAST	R.GK(+42.01)GGKGLGK(+104.03)GGAK(+42.01)R.H	Y	27.9	1457.81	14	0.3	486.944	3	29.7	5	18	Acetylation (K); benzoylation(K)	K2:Acetylation (K):5.08;K9:benzoylation(K):40.19;K13:Acetylation (K):49.79
P02309|H4_YEAST	K.GGK(+42.01)GLGK(+42.01)GGAK.R	Y	27.79	1012.57	11	-1.1	507.29	2	13.19	7	17	Acetylation (K)	K3:Acetylation (K):84.61;K7:Acetylation (K):26.57
P02309|H4_YEAST	R.G(+42.01)KGGK(+42.01)GLGK(+42.01)GGAK(+42.01)R.H	Y	27.62	1437.81	14	4.5	480.278	3	25.01	5	18	Acetylation (Protein N-term); Acetylation (K)	G1:Acetylation (Protein N-term):1000.00;K5:Acetylation (K):26.52;K9:Acetylation (K):122.76;K13:Acetylation (K):128.75
P02309|H4_YEAST	S.VTYTEHAK.R	Y	27.4	947.471	8	-0.1	474.743	2	9.43	71	78
P02309|H4_YEAST	R.GKGGK(+42.01)GLGK(+42.01)GGAK(+42.01)R.H	Y	27.3	1395.79	14	2.9	698.907	2	12.09	5	18	Acetylation (K)	K5:Acetylation (K):34.87;K9:Acetylation (K):79.54;K13:Acetylation (K):88.25
P02309|H4_YEAST	R.DSVTYTEHAKR.K	Y	27.25	1305.63	11	-3.2	436.216	3	49.81	69	79
P02309|H4_YEAST	K.TVTSLDVVYALK(+42.01)R(+14.02).Q	Y	26.76	1519.86	13	3.5	507.629	3	74.14	81	93	Acetylation (K); Methylation(KR)	K12:Acetylation (K):1000.00;R13:Methylation(KR):1000.00
P02309|H4_YEAST	R.G(+42.01)KGGK(+104.03)GLGK(+42.01)GGAK(+42.01)R.H	Y	26.49	1499.82	14	2.9	500.949	3	46.56	5	18	Acetylation (Protein N-term); benzoylation(K); Acetylation (K)	G1:Acetylation (Protein N-term):1000.00;K5:benzoylation(K):16.66;K9:Acetylation (K):49.79;K13:Acetylation (K):64.00
P02309|H4_YEAST	K.GGK(+42.01)GLGK.G	Y	26.26	657.381	7	-0.1	329.698	2	9.45	7	13	Acetylation (K)	K3:Acetylation (K):99.35
P02309|H4_YEAST	R.G(+42.01)KGGKGLGK(+104.03)GGAK.R	Y	26.15	1259.7	13	-1.1	420.906	3	22.81	5	17	Acetylation (Protein N-term); benzoylation(K)	G1:Acetylation (Protein N-term):1000.00;K9:benzoylation(K):8.87
P02309|H4_YEAST	K.G(+42.01)GKGLGK(+42.01)GGAK(+42.01)R.H	Y	25.95	1210.68	12	1.8	606.347	2	19.52	7	18	Acetylation (Protein N-term); Acetylation (K)	G1:Acetylation (Protein N-term):1000.00;K7:Acetylation (K):82.63;K11:Acetylation (K):99.62
P02309|H4_YEAST	K.GGK(+104.03)GLGK.G	Y	25.74	719.397	7	1	360.706	2	26.84	7	13	benzoylation(K)	K3:benzoylation(K):47.31
P02309|H4_YEAST	K.GLGK(+104.03)GGAK.R	Y	25.52	790.434	8	0.7	396.225	2	27.62	10	17	benzoylation(K)	K4:benzoylation(K):28.74
P02309|H4_YEAST	K.GGK(+42.01)GLGK(+42.01)GGAK(+42.01)R.H	Y	25	1210.68	12	2.5	606.348	2	19.17	7	18	Acetylation (K)	K3:Acetylation (K):1000.00;K7:Acetylation (K):1000.00;K11:Acetylation (K):1000.00
P02309|H4_YEAST	D.NIQGITKPAIR.R	Y	24.51	1209.72	11	3.4	605.869	2	27.73	26	36
P02309|H4_YEAST	R.GK(+42.01)GGK(+42.01)GLGK.G	Y	24.47	884.508	9	1.3	443.262	2	11.43	5	13	Acetylation (K)	K2:Acetylation (K):122.76;K5:Acetylation (K):61.77
P02309|H4_YEAST	R.GK(+104.03)GGKGLGK.G	Y	23.87	904.514	9	0.4	302.512	3	15.03	5	13	benzoylation(K)	K2:benzoylation(K):13.93
P02309|H4_YEAST	K.GLGK(+104.03)GGAK(+42.01)R.H	Y	23.5	988.546	9	0.9	495.281	2	35.49	10	18	benzoylation(K); Acetylation (K)	K4:benzoylation(K):59.24;K8:Acetylation (K):59.24
P02309|H4_YEAST	R.G(+42.01)KGGK(+42.01)GLGK(+104.03)GGAK(+42.01)R.H	Y	23.32	1499.82	14	0.2	750.918	2	48.31	5	18	Acetylation (Protein N-term); Acetylation (K); benzoylation(K)	G1:Acetylation (Protein N-term):1000.00;K5:Acetylation (K):33.81;K9:benzoylation(K):11.12;K13:Acetylation (K):11.12
P02309|H4_YEAST	R.DNIQGITK.P	Y	22.99	887.471	8	1.3	444.743	2	16.88	25	32
P02309|H4_YEAST	K.GGK(+42.01)GLGK(+104.03)GGAK(+42.01)R.H	Y	22.82	1272.69	12	1.8	637.356	2	43.78	7	18	Acetylation (K); benzoylation(K)	K3:Acetylation (K):82.63;K7:benzoylation(K):25.70;K11:Acetylation (K):25.70
P02309|H4_YEAST	L.K(+42.01)SFLESVIR(+14.02)DSVTYTEHAK.R	Y	22.78	2265.16	19	-8.4	567.293	4	9.71	60	78	Acetylation (K); Methylation(KR)	K1:Acetylation (K):33.41;R9:Methylation(KR):43.70
P02309|H4_YEAST	K.GLGK(+42.01)GGAK(+42.01)R.H	Y	22.78	926.53	9	2.4	464.273	2	12.25	10	18	Acetylation (K)	K4:Acetylation (K):1000.00;K8:Acetylation (K):1000.00
P02309|H4_YEAST	R.DSVTYTEH.A	Y	22.12	950.398	8	1.5	476.207	2	11.38	69	76
P02309|H4_YEAST	R.GK(+42.01)GGK(+42.01)GLGK(+104.03)GGAK(+42.01)R.H	Y	21.92	1499.82	14	3.6	750.921	2	48.03	5	18	Acetylation (K); benzoylation(K)	K2:Acetylation (K):83.89;K5:Acetylation (K):33.81;K9:benzoylation(K):11.12;K13:Acetylation (K):11.12
P02309|H4_YEAST	K.GLGK(+42.01)GGAK.R	Y	21.59	728.418	8	1	365.217	2	9.55	10	17	Acetylation (K)	K4:Acetylation (K):28.74
P02309|H4_YEAST	R.GK(+42.01)GGK(+104.03)GLGK(+42.01)GGAK.R	Y	21.27	1301.71	13	2.9	651.864	2	41.56	5	17	Acetylation (K); benzoylation(K)	K2:Acetylation (K):49.37;K5:benzoylation(K):33.81;K9:Acetylation (K):11.12
P02309|H4_YEAST	R.GK(+104.03)GGK(+42.01)GLGK.G	Y	21.18	946.524	9	1.4	474.27	2	32.32	5	13	benzoylation(K); Acetylation (K)	K2:benzoylation(K):13.03;K5:Acetylation (K):13.03
P02309|H4_YEAST	R.DNIQGITKPAIRR.L	Y	21.07	1480.85	13	-0.2	494.623	3	24.14	25	37
P02309|H4_YEAST	V.TYTEHAK.R	Y	20.82	848.403	7	0.1	425.209	2	9.43	72	78
P02309|H4_YEAST	L.DVVYALK.R	Y	20.55	806.454	7	-11.1	404.23	2	38.7	86	92
P02309|H4_YEAST	K.G(+42.01)GKGLGK(+104.03)GGAK(+42.01)R.H	Y	20.35	1272.69	12	2.4	637.356	2	44.11	7	18	Acetylation (Protein N-term); benzoylation(K); Acetylation (K)	G1:Acetylation (Protein N-term):1000.00;K7:benzoylation(K):11.12;K11:Acetylation (K):11.12
P02293|H2B1_YEAST	R.KETYSSYIYK.V	N	41.52	1280.63	10	0.3	641.322	2	26.08	38	47
P02293|H2B1_YEAST	K.QTHPDTGISQK.S	N	40.86	1210.59	11	0.7	606.305	2	9	51	61
P02293|H2B1_YEAST	K.AEK(+42.01)KPASK(+42.01)APAEK(+42.01)KPAAK.K	N	40.57	1975.11	18	2.2	659.379	3	10.93	5	22	Acetylation (K)	K3:Acetylation (K):10.11;K8:Acetylation (K):16.51;K13:Acetylation (K):10.11
P02293|H2B1_YEAST	K.APAEK(+104.03)KPAAK.K	N	38.58	1113.62	10	0.5	372.214	3	11.66	13	22	benzoylation(K)	K5:benzoylation(K):12.28
P02293|H2B1_YEAST	K.KPASK(+104.03)APAEK.K	N	35.68	1129.61	10	2	565.815	2	11.73	8	17	benzoylation(K)	K5:benzoylation(K):64.94
P02293|H2B1_YEAST	K.ETYSSYIYK.V	N	34.88	1152.53	9	1.4	577.275	2	39.21	39	47
P02293|H2B1_YEAST	K.APAEK(+42.01)KPAAK.K	N	34.48	1051.6	10	3.3	351.543	3	8.84	13	22	Acetylation (K)	K5:Acetylation (K):11.06
P02293|H2B1_YEAST	K.K(+42.01)(+28.03)PAAKK(+42.01)TSTSTDGK.K	Y	33.79	1530.83	14	3.9	511.284	3	9.86	18	31	Acetylation (Protein N-term); Dimethylation(KR); Acetylation (K)	K1:Acetylation (Protein N-term):1000.00;K1:Dimethylation(KR):11.12;K6:Acetylation (K):12.28
P02293|H2B1_YEAST	K.AEK(+42.01)KPASK(+42.01)APAEK.K	N	33.45	1437.78	13	-0.1	480.268	3	9.47	5	17	Acetylation (K)	K3:Acetylation (K):17.01;K8:Acetylation (K):23.70
P02293|H2B1_YEAST	K.KPASK(+104.03)APAEK(+42.01)KPAAK.K	N	33.02	1666.94	15	1.8	556.655	3	15.08	8	22	benzoylation(K); Acetylation (K)	K5:benzoylation(K):8.26;K10:Acetylation (K):9.34
P02293|H2B1_YEAST	L.NSFVNDIFER.I	N	32.69	1239.59	10	1.9	620.803	2	79.68	67	76
P02293|H2B1_YEAST	K.AEK(+42.01)KPASK(+104.03)APAEK(+42.01)KPAAK.K	N	32.12	2037.13	18	-5.9	510.286	4	23.52	5	22	Acetylation (K); benzoylation(K)	K3:Acetylation (K):12.28;K8:benzoylation(K):0.00;K13:Acetylation (K):0.00
P02293|H2B1_YEAST	K.HAVSEGTR.A	N	31.79	855.42	8	3.1	428.719	2	8.48	113	120
P02293|H2B1_YEAST	K.K(+104.03)TSTSTDGK.K	Y	31.12	1027.48	9	0.2	514.749	2	10.66	23	31	benzoylation(K)	K1:benzoylation(K):109.41
P02293|H2B1_YEAST	R.LILPGELAK.H	N	30.79	952.596	9	0.7	477.305	2	64.87	104	112
P02293|H2B1_YEAST	K.APAEKK(+42.01)PAAK(+42.01)K(+42.01)TSTSTDGK.K	Y	30.34	2041.07	19	-2.1	681.362	3	13.03	13	31	Acetylation (K)	K6:Acetylation (K):0.00;K10:Acetylation (K):17.91;K11:Acetylation (K):28.13
P02293|H2B1_YEAST	K.APAEK(+42.01)KPAAK(+42.01)K(+42.01)TSTSTDGK.K	Y	30.32	2041.07	19	0.8	681.364	3	13.73	13	31	Acetylation (K)	K5:Acetylation (K):0.00;K10:Acetylation (K):11.12;K11:Acetylation (K):23.70
P02293|H2B1_YEAST	K.APAEK(+42.01)K(+104.03)PAAKK(+42.01)TSTSTDGK.K	Y	29.06	2103.09	19	0.2	702.036	3	29.53	13	31	Acetylation (K); benzoylation(K)	K5:Acetylation (K):0.00;K6:benzoylation(K):0.00;K11:Acetylation (K):17.01
P02293|H2B1_YEAST	K.LAAYNKK.S	N	29.04	806.465	7	1.3	404.24	2	8.81	84	90
P02293|H2B1_YEAST	K.LAAYNK.K	N	28.07	678.37	6	-1	340.192	2	9.38	84	89
P02293|H2B1_YEAST	K.KPAAK(+42.01)K(+42.01)TSTSTDGK.K	Y	27.77	1502.79	14	0.5	501.939	3	9.02	18	31	Acetylation (K)	K5:Acetylation (K):4.84;K6:Acetylation (K):3.92
P02293|H2B1_YEAST	R.EIQTAVR.L	N	26.65	815.45	7	0.3	408.733	2	11.49	97	103
P02293|H2B1_YEAST	K.APAEK(+42.01)KPAAK(+104.03)K.T	N	26.14	1283.72	11	0.3	642.87	2	17.49	13	23	Acetylation (K); benzoylation(K)	K5:Acetylation (K):14.02;K10:benzoylation(K):9.34
P02293|H2B1_YEAST	N.SFVNDIFER.I	N	25.52	1125.55	9	1.7	563.781	2	78.67	68	76
P02293|H2B1_YEAST	K.STISAR.E	N	25.05	633.345	6	1.9	317.68	2	8.89	91	96
P02293|H2B1_YEAST	A.AK(+104.03)K(+42.01)TSTSTDGK.K	Y	24.56	1268.63	11	1.9	635.321	2	17.82	21	31	benzoylation(K); Acetylation (K)	K2:benzoylation(K):40.00;K3:Acetylation (K):40.00
P02293|H2B1_YEAST	K.AEK(+104.03)KPASK.A	N	24.51	961.524	8	2.2	321.516	3	9.33	5	12	benzoylation(K)	K3:benzoylation(K):7.65
P02293|H2B1_YEAST	Y.SSYIYK.V	N	23.97	759.38	6	1.3	380.698	2	14.58	42	47
P02293|H2B1_YEAST	K.K(+42.01)(+42.01)PAAK(+28.03)KTSTSTDGK.K	Y	23.66	1530.83	14	-0.5	511.282	3	10.05	18	31	Acetylation (K); Acetylation (Protein N-term); Dimethylation(KR)	K1:Acetylation (K):0.00;K1:Acetylation (Protein N-term):1000.00;K5:Dimethylation(KR):0.00
P02293|H2B1_YEAST	S.SYIYK.V	N	23.5	672.348	5	-0.7	673.355	1	25.66	43	47
P02293|H2B1_YEAST	K.LAAYNK(+28.03)K(+42.01).S	N	23.33	876.507	7	0.9	439.261	2	24.5	84	90	Dimethylation(KR); Acetylation (K)	K6:Dimethylation(KR):0.00;K7:Acetylation (K):0.00
P02293|H2B1_YEAST	K.SM(+15.99)SIL.N	N	22.65	565.278	5	1.9	566.287	1	35.31	62	66	Oxidation (M)	M2:Oxidation (M):1000.00
P02293|H2B1_YEAST	K.KPAAKK.T	N	22.62	641.422	6	-0.5	321.718	2	9.05	18	23
P02293|H2B1_YEAST	K.LAAYNK(+104.03)K.S	N	22.27	910.492	7	0.5	456.253	2	37.22	84	90	benzoylation(K)	K6:benzoylation(K):0.00
P02994|EF1A_YEAST	L.NHPGQISAGYSPVLDC(+57.02)HTAHIAC(+57.02)R.F	Y	49.7	2660.23	24	2.1	533.055	5	41.83	346	369	Carbamidomethylation	C16:Carbamidomethylation:1000.00;C23:Carbamidomethylation:1000.00
P02994|EF1A_YEAST	K.YQVTVIDAPGHR.D	Y	36.99	1354.7	12	0.2	452.574	3	36.39	85	96
P02994|EF1A_YEAST	K.STTTGHLIYK(+14.02)C(+57.02)GGIDKR.T	Y	36.47	1919.99	17	2.6	481.006	4	15.34	21	37	Methylation(KR); Carbamidomethylation	K10:Methylation(KR):22.09;C11:Carbamidomethylation:1000.00
P02994|EF1A_YEAST	K.YAWVLDK.L	Y	33.73	893.465	7	1.8	447.74	2	55.86	56	62
P02994|EF1A_YEAST	K.SGDAALVK.F	Y	33.44	759.413	8	0.6	380.714	2	11.09	394	401
P02994|EF1A_YEAST	K.STTTGHLIYK(+14.02).C	Y	33.3	1133.61	10	1	378.877	3	15.39	21	30	Methylation(KR)	K10:Methylation(KR):1000.00
P02994|EF1A_YEAST	K.SHINVVVIGHVDSGK.S	Y	33.22	1559.84	15	3.7	780.931	2	35.85	6	20
P02994|EF1A_YEAST	K.IGGIGTVPVGR.V	Y	32.96	1024.6	11	2.2	513.31	2	45.62	254	264
P02994|EF1A_YEAST	R.LPLQDVYK.I	Y	31.05	974.544	8	3.5	488.281	2	48.49	246	253
P02994|EF1A_YEAST	K.KLEDHPK(+14.02)FLK.S	Y	30.71	1267.73	10	1.7	317.94	4	14.39	384	393	Methylation(KR)	K7:Methylation(KR):24.24
P02994|EF1A_YEAST	R.QTVAVGVIK.S	Y	29.85	913.56	9	2.2	457.788	2	32.97	429	437
P02994|EF1A_YEAST	K.ETSNFIK.K	Y	28.57	837.423	7	0.6	419.719	2	17.94	171	177
P02994|EF1A_YEAST	R.FDELLEK.N	Y	28.13	892.454	7	1.5	447.235	2	39.93	370	376
P02994|EF1A_YEAST	R.QLIVAVNK.M	Y	27.91	883.549	8	1.6	442.783	2	33.68	147	154
P02994|EF1A_YEAST	K.NVSVK(+28.03)EIR.R	Y	26.89	971.576	8	2.2	486.796	2	12.53	312	319	Dimethylation(KR)	K5:Dimethylation(KR):83.88
P02994|EF1A_YEAST	K.STTTGHLIYK.C	Y	26.45	1119.59	10	2.7	560.805	2	14.61	21	30
P02994|EF1A_YEAST	R.FQEIVK.E	Y	25.78	762.428	6	0	382.221	2	21.92	165	170
P02994|EF1A_YEAST	R.TIEKFEK.E	Y	25.33	893.486	7	2	447.751	2	10.34	38	44
P02994|EF1A_YEAST	T.FAPAGVTTEVK.S	Y	24.93	1118.6	11	4.7	560.308	2	36.58	278	288
P02994|EF1A_YEAST	K.FVPSKPM(+15.99)C(+57.02)VEAFSEYPPLGR.F	Y	24.8	2326.11	20	5.3	776.382	3	75.29	402	421	Oxidation (M); Carbamidomethylation	M7:Oxidation (M):1000.00;C8:Carbamidomethylation:1000.00
P02994|EF1A_YEAST	K.SVEM(+15.99)HHEQLEQGVPGDNVGFNVK.N	Y	23.05	2565.19	23	-0.6	642.305	4	46.37	289	311	Oxidation (M)	M4:Oxidation (M):1000.00
P02994|EF1A_YEAST	K.WDESR.F	N	22.78	691.293	5	3.3	346.655	2	9.52	160	164
P02994|EF1A_YEAST	K.SVEMHHEQLEQGVPGDNVGFNVK.N	Y	21.15	2549.2	23	2.5	638.308	4	51.89	289	311
P02994|EF1A_YEAST	K.ETSNFIKK.V	Y	21.04	965.518	8	0.7	483.767	2	10.13	171	178
P02994|EF1A_YEAST	V.LDKLK.A	N	19.95	615.395	5	1.3	308.705	2	10.59	60	64
Q02486|ABF2_YEAST	K.RPTSAYFLYLQDHR.S	Y	47.15	1765.89	14	-0.5	442.479	4	53.99	45	58
Q02486|ABF2_YEAST	R.SQVFAQHPDK.S	Y	37.19	1155.57	10	0.1	578.791	2	10.08	132	141
Q02486|ABF2_YEAST	K.WQNLEADIKEK.Y	Y	35.71	1372.7	11	-1.5	458.573	3	39.1	81	91
Q02486|ABF2_YEAST	T.SAYFLYLQDHR.S	Y	35.57	1411.69	11	1.6	471.571	3	61.91	48	58
Q02486|ABF2_YEAST	K.WQNLEADIK.E	Y	35.46	1115.56	9	3	558.789	2	49.15	81	89
Q02486|ABF2_YEAST	K.WQSLDQSIKDK.Y	Y	33.61	1346.68	11	1	449.902	3	31.6	154	164
Q02486|ABF2_YEAST	K.ENPTLRPAEISK.I	Y	32.6	1353.73	12	2.6	677.872	2	23.6	64	75
Q02486|ABF2_YEAST	K.DKYIQEYK.K	Y	32.32	1085.54	8	1.7	543.778	2	14.35	163	170
Q02486|ABF2_YEAST	R.SQVFAQHPDKSQLDLMK.I	Y	30.9	1970.99	17	2.2	658.005	3	45.28	132	148
Q02486|ABF2_YEAST	K.WQSLDQSIK.D	Y	30.78	1103.56	9	0.9	552.788	2	41.19	154	162
Q02486|ABF2_YEAST	K.IIGDKWQSLDQSIKDK.Y	Y	30.54	1872.99	16	1.5	625.34	3	52.06	149	164
Q02486|ABF2_YEAST	K.AIQEYNAR.Y	Y	29.93	963.477	8	2.6	482.747	2	11.31	172	179
Q02486|ABF2_YEAST	K.SQLDLMK.I	Y	28.44	833.432	7	2.1	417.724	2	34.75	142	148
Q02486|ABF2_YEAST	K.LYSEYQK.A	Y	28.23	929.449	7	1.9	465.733	2	12.43	99	105
Q02486|ABF2_YEAST	K.YANEVR.S	Y	27.58	750.366	6	1.7	376.191	2	9.1	126	131
Q02486|ABF2_YEAST	K.YIQEYK.K	Y	26.76	842.417	6	2.1	422.217	2	12.47	165	170
Q02486|ABF2_YEAST	K.KLYSEYQK.A	Y	26.71	1057.54	8	2.3	529.781	2	10.27	98	105
Q02486|ABF2_YEAST	A.YFLYLQDHR.S	Y	26.46	1253.62	9	3.2	627.819	2	55.04	50	58
Q02486|ABF2_YEAST	K.DKYIQEYKK.A	Y	25.92	1213.63	9	-1.7	405.551	3	9.76	163	171
Q02486|ABF2_YEAST	R.SQVFAQHPDKSQLDLM(+15.99)K.I	Y	25.48	1986.98	17	3.5	497.755	4	33.5	132	148	Oxidation (M)	M16:Oxidation (M):1000.00
Q02486|ABF2_YEAST	K.SQLDLM(+15.99)K.I	Y	24.45	849.427	7	-0.5	425.72	2	17.25	142	148	Oxidation (M)	M6:Oxidation (M):1000.00
Q02486|ABF2_YEAST	K.YIQEYKK.A	Y	23.6	970.512	7	2.2	324.512	3	9.26	165	171
Q02486|ABF2_YEAST	R.SQFVK.E	N	23.2	607.333	5	0.3	304.674	2	9.88	59	63
Q02486|ABF2_YEAST	R.NELIK.Q	N	22.78	615.359	5	1.5	308.687	2	11.81	36	40
Q02486|ABF2_YEAST	K.EFDEK.L	N	22.65	666.286	5	2	334.151	2	9.26	109	113
Q02486|ABF2_YEAST	K.YISER.K	N	22.34	666.334	5	2.2	334.175	2	9.16	92	96
P14164|ABF1_YEAST	R.HNEEDDVHTQMTK.N	Y	52.62	1582.67	13	0.5	528.564	3	9.46	220	232
P14164|ABF1_YEAST	K.HFTFAC(+57.02)HLK.N	Y	43.88	1159.56	9	-0.8	387.527	3	25.58	61	69	Carbamidomethylation	C6:Carbamidomethylation:1000.00
P14164|ABF1_YEAST	R.YGLTAEDFEK.R	Y	41.07	1171.54	10	2.4	586.779	2	51.75	403	412
P14164|ABF1_YEAST	K.NDTEDDSINK.A	Y	35.86	1149.48	10	2.1	575.748	2	9.22	187	196
P14164|ABF1_YEAST	K.LVVNYYEYK.H	Y	35.4	1189.6	9	2.6	595.81	2	51.96	4	12
P14164|ABF1_YEAST	K.IEPYHSHPLEDNLSLGK.F	Y	33.28	1947.97	17	2.3	650.332	3	45.28	334	350
P14164|ABF1_YEAST	R.HNEEDDVHTQM(+15.99)TK.N	Y	32.71	1598.66	13	2.4	533.896	3	8.82	220	232	Oxidation (M)	M11:Oxidation (M):1000.00
P14164|ABF1_YEAST	R.SNSIDYAK.H	Y	29.55	896.424	8	0.6	449.219	2	11.52	465	472
P14164|ABF1_YEAST	K.ILQNDLK.F	N	27	842.486	7	2	422.251	2	18.61	359	365
P14164|ABF1_YEAST	A.NAVANVDSQSNNK.H	Y	26.57	1359.64	13	2.7	680.828	2	9.67	249	261
P14164|ABF1_YEAST	K.NC(+57.02)PFK.V	Y	25.42	664.3	5	-1	333.157	2	10.04	70	74	Carbamidomethylation	C2:Carbamidomethylation:1000.00
P14164|ABF1_YEAST	K.FILTK.I	N	24.26	620.39	5	2.1	311.203	2	31.04	351	355
P14164|ABF1_YEAST	K.FDQILESSYNNSNHTVSK.F	Y	24.08	2081.97	18	2.6	694.998	3	41.96	366	383
P14164|ABF1_YEAST	R.YGLTAEDFEKR.L	Y	23.53	1327.64	11	4	664.83	2	42.69	403	413
P14164|ABF1_YEAST	K.HQEISSAGTSSNTTK.N	Y	22.86	1546.72	15	2.5	516.583	3	8.9	473	487
P14164|ABF1_YEAST	R.LLSQIAR.R	N	22.32	799.492	7	1.1	400.753	2	26.4	414	420
P14164|ABF1_YEAST	R.NKHFTFAC(+57.02)HLK.N	Y	21.25	1401.7	11	1.3	351.432	4	15.96	59	69	Carbamidomethylation	C8:Carbamidomethylation:1000.00
P14164|ABF1_YEAST	V.NYYEYK.H	Y	20.86	878.381	6	1	440.198	2	16.55	7	12
P14164|ABF1_YEAST	R.FVLKK.K	N	20.07	633.421	5	1.9	317.719	2	11.2	429	433
Q12499|NOP58_YEAST	K.YGLLYHASLVGQATGK.N	Y	48.49	1676.89	16	2.6	559.972	3	60.31	339	354
Q12499|NOP58_YEAST	R.YDALAEDRDDSGDIGLESR.A	Y	37.92	2095.93	19	1.4	699.651	3	47.82	373	391
Q12499|NOP58_YEAST	K.SPASTIQILGAEK.A	Y	33.33	1313.72	13	3.3	657.869	2	57.76	312	324
Q12499|NOP58_YEAST	R.LIAHSGSLISLAK.S	Y	33.24	1308.78	13	2.1	655.397	2	50.87	299	311
Q12499|NOP58_YEAST	R.EQLSNYLSAR.M	Y	32.74	1179.59	10	1	590.802	2	46.39	270	279
Q12499|NOP58_YEAST	K.SSSLIQDLDSSDK.V	Y	30.39	1393.66	13	3.7	697.838	2	55.2	25	37
Q12499|NOP58_YEAST	K.STLIVSETK.L	Y	29.37	976.544	9	1	489.28	2	24.52	85	93
Q12499|NOP58_YEAST	K.KVEMTEAR.A	Y	28.58	962.486	8	1.4	482.251	2	9.12	418	425
Q12499|NOP58_YEAST	R.LSQLEGR.D	Y	27.91	801.434	7	2.2	401.725	2	11.74	398	404
Q12499|NOP58_YEAST	K.IVTDSVAYAR.I	Y	27.65	1093.58	10	3.3	547.798	2	29.37	198	207
Q12499|NOP58_YEAST	R.IILTMGIR.S	Y	26.38	915.558	8	2	458.787	2	67.77	208	215
Q12499|NOP58_YEAST	K.MSLGLAHSIGR.H	Y	26	1140.61	11	3.2	381.211	3	43.91	139	149
Q12499|NOP58_YEAST	K.IAAFSK.F	Y	25.9	635.364	6	1.5	318.69	2	15.38	44	49
Q12499|NOP58_YEAST	K.AAVSLR.Y	Y	25.43	615.37	6	0.6	308.693	2	12.86	367	372
Q12499|NOP58_YEAST	K.KSTLIVSETK.L	Y	24.88	1104.64	10	-0.2	553.327	2	13.35	84	93
Q12499|NOP58_YEAST	K.LLEEIKK.D	Y	24.38	871.538	7	-0.2	436.776	2	18.16	75	81
Q12499|NOP58_YEAST	S.AGYALLK.A	Y	23.27	734.433	7	1.8	368.224	2	34.09	10	16
Q12499|NOP58_YEAST	K.VSSQLEK.L	Y	22.41	789.423	7	2.5	395.72	2	9.25	68	74
Q12499|NOP58_YEAST	K.LLEEIK(+42.01)K(+14.02)DKK.S	Y	20.47	1298.78	10	0.6	433.935	3	11.11	75	84	Acetylation (K); Methylation(KR)	K6:Acetylation (K):0.00;K7:Methylation(KR):0.00
Q12499|NOP58_YEAST	S.GSLISLAK.S	Y	20.39	787.48	8	0.9	394.748	2	44.53	304	311
P15646|FBRL_YEAST	K.NMAPGESVYGEK.R	Y	37.58	1280.57	12	1.1	641.293	2	24.55	110	121
P15646|FBRL_YEAST	K.NM(+15.99)APGESVYGEK.R	Y	37.35	1296.57	12	2.6	649.292	2	15.93	110	121	Oxidation (M)	M2:Oxidation (M):1000.00
P15646|FBRL_YEAST	R.IIALNSHM(+15.99)FLK.D	Y	36.33	1301.72	11	1.4	434.913	3	58.21	252	262	Oxidation (M)	M8:Oxidation (M):1000.00
P15646|FBRL_YEAST	K.KRPNIIPIIEDAR.H	Y	36.3	1533.9	13	2.4	512.308	3	52.59	213	225
P15646|FBRL_YEAST	K.NMAPGESVYGEKR.I	Y	35.74	1436.67	13	-0.7	479.897	3	16.89	110	122
P15646|FBRL_YEAST	R.IIALNSHMFLK.D	Y	35.61	1285.72	11	2.2	429.582	3	72.44	252	262
P15646|FBRL_YEAST	R.IKPLEQLTLEPYER.D	Y	35.35	1727.95	14	1.5	576.99	3	72.06	298	311
P15646|FBRL_YEAST	R.GKEDLLVTK.N	Y	34.98	1001.58	9	2.8	501.796	2	17.96	101	109
P15646|FBRL_YEAST	R.DHC(+57.02)IVVGR.Y	Y	34.63	954.471	8	1	319.164	3	13.61	312	319	Carbamidomethylation	C3:Carbamidomethylation:1000.00
P15646|FBRL_YEAST	K.DQGGVVISIK.A	Y	32.2	1014.57	10	2.9	508.294	2	48.23	263	272
P15646|FBRL_YEAST	R.HAGVYIAR.G	Y	32.08	885.482	8	0.2	443.748	2	11.28	93	100
P15646|FBRL_YEAST	R.GK(+42.01)EDLLVTK(+14.02)NMAPGESVYGEK.R	Y	30.67	2320.16	21	2.6	581.049	4	51.15	101	121	Acetylation (K); Methylation(KR)	K2:Acetylation (K):4.59;K9:Methylation(KR):4.59
P15646|FBRL_YEAST	R.ELISMAK.K	Y	29.92	790.426	7	1.9	396.221	2	31.45	206	212
P15646|FBRL_YEAST	R.VWNPFR.S	Y	27.92	817.423	6	-0.7	409.719	2	61.19	143	148
P15646|FBRL_YEAST	K.RPNIIPIIEDAR.H	Y	27.06	1405.8	12	2.7	469.61	3	65.81	214	225
P15646|FBRL_YEAST	R.ELISM(+15.99)AK.K	Y	25.76	806.421	7	1.3	404.218	2	14.35	206	212	Oxidation (M)	M5:Oxidation (M):1000.00
P15646|FBRL_YEAST	R.ISVEEPSKEDGVPPTKVEYR.V	Y	25.5	2258.14	20	3.2	565.545	4	39.81	123	142
P15646|FBRL_YEAST	R.ISVEEPSKEDGVPPTK.V	Y	23.09	1710.87	16	2.7	571.298	3	28.89	123	138
P15646|FBRL_YEAST	R.IIALNSH.M	Y	20.64	766.434	7	2	384.225	2	26.09	252	258
Q12692|H2AZ_YEAST	R.ATIASGGVLPHINK.A	Y	41.33	1376.78	14	2.1	459.934	3	45.54	108	121
Q12692|H2AZ_YEAST	R.GDDELDSLIR.A	Y	39.67	1131.54	10	3	566.779	2	66	98	107
Q12692|H2AZ_YEAST	M.S(+42.01)GK(+42.01)AHGGK(+42.01)GK(+42.01)SGAK.D	Y	38.82	1436.74	14	1.3	719.377	2	10.07	2	15	Acetylation (Protein N-term); Acetylation (K)	S1:Acetylation (Protein N-term):1000.00;K3:Acetylation (K):235.98;K8:Acetylation (K):98.75;K10:Acetylation (K):69.71
Q12692|H2AZ_YEAST	K.AHGGK(+42.01)GK(+42.01)SGAK(+42.01)DSGSLR.S	Y	37.93	1737.88	17	2.1	580.3	3	12.41	5	21	Acetylation (K)	K5:Acetylation (K):1000.00;K7:Acetylation (K):1000.00;K11:Acetylation (K):1000.00
Q12692|H2AZ_YEAST	K.SGAK(+104.03)DSGSLR.S	Y	35.48	1080.52	10	2.7	541.269	2	29.04	12	21	benzoylation(K)	K4:benzoylation(K):1000.00
Q12692|H2AZ_YEAST	K.AHGGK(+42.01)GK(+104.03)SGAK.D	Y	33.65	1142.58	11	0.6	381.869	3	9.95	5	15	Acetylation (K); benzoylation(K)	K5:Acetylation (K):45.01;K7:benzoylation(K):25.11
Q12692|H2AZ_YEAST	K.SGAK(+42.01)DSGSLR.S	Y	33.31	1018.5	10	2	510.26	2	10.27	12	21	Acetylation (K)	K4:Acetylation (K):1000.00
Q12692|H2AZ_YEAST	R.AGLQFPVGR.I	Y	33.02	943.524	9	1.8	472.77	2	55.39	29	37
Q12692|H2AZ_YEAST	K.G(+42.01)KSGAK(+42.01)DSGSLR.S	Y	30.02	1245.63	12	1.4	623.824	2	13.61	10	21	Acetylation (Protein N-term); Acetylation (K)	G1:Acetylation (Protein N-term):1000.00;K6:Acetylation (K):109.97
Q12692|H2AZ_YEAST	R.HLQLAIR.G	N	27.97	849.518	7	1	425.767	2	28.11	91	97
Q12692|H2AZ_YEAST	A.EVLELAGNAAK.D	Y	26.66	1113.6	11	2.2	557.81	2	39.74	70	80
Q12692|H2AZ_YEAST	K.GK(+104.03)SGAK(+42.01)DSGSLR.S	Y	26	1307.65	12	3.2	654.833	2	33.07	10	21	benzoylation(K); Acetylation (K)	K2:benzoylation(K):67.69;K6:Acetylation (K):67.69
Q12692|H2AZ_YEAST	K.GK(+42.01)SGAK(+42.01)DSGSLR.S	Y	24.92	1245.63	12	-1.4	623.822	2	13.03	10	21	Acetylation (K)	K2:Acetylation (K):1000.00;K6:Acetylation (K):1000.00
Q12692|H2AZ_YEAST	A.SGGVLPHINK.A	Y	23.72	1020.57	10	0.6	341.198	3	22.4	112	121
Q12692|H2AZ_YEAST	K.AHGGK(+104.03)GK.S	Y	23.29	757.388	7	0.9	379.702	2	8.9	5	11	benzoylation(K)	K5:benzoylation(K):13.67
Q12692|H2AZ_YEAST	K.G(+42.01)K(+28.03)SGAK(+42.01)DSGSLR.S	Y	20.69	1273.66	12	7.5	637.843	2	22.06	10	21	Acetylation (Protein N-term); Dimethylation(KR); Acetylation (K)	G1:Acetylation (Protein N-term):1000.00;K2:Dimethylation(KR):42.68;K6:Acetylation (K):42.68
Q12692|H2AZ_YEAST	M.S(+42.01)GK(+104.03)AHGGK.G	Y	20.11	886.43	8	1.6	444.223	2	13.01	2	9	Acetylation (Protein N-term); benzoylation(K)	S1:Acetylation (Protein N-term):1000.00;K3:benzoylation(K):52.68
Q12692|H2AZ_YEAST	M.S(+42.01)GK(+42.01)AHGGK(+42.01)GK(+42.01)SGAK(+42.01)DSGSLR.S	Y	20.04	2094.05	20	0.7	699.023	3	28.04	2	21	Acetylation (Protein N-term); Acetylation (K)	S1:Acetylation (Protein N-term):1000.00;K3:Acetylation (K):1000.00;K8:Acetylation (K):1000.00;K10:Acetylation (K):1000.00;K14:Acetylation (K):1000.00
P34247|UTP11_YEAST	R.HGDEEDESLSM(+15.99)DQVK.L	Y	53.48	1733.7	15	1.9	578.91	3	13.93	83	97	Oxidation (M)	M11:Oxidation (M):1000.00
P34247|UTP11_YEAST	K.SSGNHTIFVDSR.E	Y	40.34	1318.63	12	1.2	440.55	3	20.32	129	140
P34247|UTP11_YEAST	K.TQDSNYVR.T	Y	34.5	981.452	8	2.9	491.735	2	9.63	101	108
P34247|UTP11_YEAST	R.NPDEYYHAMHSR.K	Y	33.35	1518.63	12	1.3	380.666	4	15.63	59	70
P34247|UTP11_YEAST	K.ERNPDEYYHAMHSR.K	Y	32.59	1803.77	14	0.2	451.951	4	12.47	57	70
P34247|UTP11_YEAST	K.DQLAQDISNNR.N	Y	30.43	1272.61	11	1.7	637.311	2	26.2	169	179
P34247|UTP11_YEAST	R.HGDEEDESLSMDQVK.L	Y	22.05	1717.71	15	3.5	573.579	3	27.35	83	97
P34247|UTP11_YEAST	R.SRYGFLEK.H	Y	20.63	998.519	8	2.3	333.848	3	25.18	23	30
P34247|UTP11_YEAST	R.NASSIMPK.E	Y	20.36	846.427	8	-0.2	424.221	2	16.96	180	187
P60010|ACT_YEAST	K.SYELPDGQVITIGNER.F	Y	45.94	1789.88	16	2	895.951	2	83.21	239	254
P60010|ACT_YEAST	K.DSYVGDEAQSK.R	Y	41.76	1197.51	11	2	599.766	2	10.78	51	61
P60010|ACT_YEAST	K.AGFAGDDAPR.A	Y	37.34	975.441	10	2.4	488.729	2	16.21	19	28
P60010|ACT_YEAST	R.HQGIMVGMGQK.D	Y	30.86	1184.58	11	0.5	395.867	3	21.08	40	50
P60010|ACT_YEAST	K.EITALAPSSMK(+14.02).V	Y	28.41	1160.61	11	1	581.313	2	45.66	316	326	Methylation(KR)	K11:Methylation(KR):1000.00
P60010|ACT_YEAST	R.GYSFSTTAER.E	Y	24.6	1117.5	10	2.3	559.761	2	26.52	197	206
P60010|ACT_YEAST	K.IIAPPER.K	Y	24.54	794.465	7	1	398.24	2	19.67	329	335
P60010|ACT_YEAST	R.AVFPSIVGR.P	Y	23.6	944.544	9	0.9	473.28	2	63.33	29	37
P60010|ACT_YEAST	R.IDLAGR.D	N	22.52	643.365	6	0.5	322.69	2	18.57	178	183
P60010|ACT_YEAST	R.DLTDYLMK.I	Y	22.34	997.479	8	2.4	499.748	2	77.92	184	191
P60010|ACT_YEAST	R.DLTDYLM(+15.99)K.I	Y	21.93	1013.47	8	1.8	507.745	2	60.16	184	191	Oxidation (M)	M7:Oxidation (M):1000.00
P60010|ACT_YEAST	R.GYSFSTTAER(+14.02).E	Y	21.59	1131.52	10	3.3	566.769	2	29.19	197	206	Methylation(KR)	R10:Methylation(KR):1000.00
P04912|H2A2_YEAST	K.LLGNVTIAQGGVLPNIHQNLLPK.K	Y	36.85	2408.39	23	1.3	803.805	3	101.31	98	120
P04912|H2A2_YEAST	A.AEILELAGNAAR.D	Y	33.23	1226.66	12	2.6	614.34	2	59.93	62	73
P04912|H2A2_YEAST	K.AGLTFPVGR.V	Y	32.95	916.513	9	0.8	459.264	2	56.76	23	31
P04912|H2A2_YEAST	K.AGSAAK(+104.03)ASQSR.S	Y	31.96	1136.56	11	0.5	569.287	2	13.08	9	19	benzoylation(K)	K6:benzoylation(K):1000.00
P04912|H2A2_YEAST	K.GGK(+104.03)AGSAAK.A	Y	29.97	849.435	9	0.1	425.725	2	11.14	6	14	benzoylation(K)	K3:benzoylation(K):85.52
P04912|H2A2_YEAST	R.NDDELNK.L	Y	28.13	846.372	7	0	424.193	2	9.01	91	97
P04912|H2A2_YEAST	R.HLQLAIR.N	N	27.97	849.518	7	1	425.767	2	28.11	84	90
P04912|H2A2_YEAST	N.IHQNLLPK.K	Y	27.9	961.571	8	0.5	481.793	2	17.72	113	120
P04912|H2A2_YEAST	L.AAEILELAGNAAR.D	Y	27.77	1297.7	13	0	649.857	2	68.37	61	73
P04912|H2A2_YEAST	K.GGK(+104.03)AGSAAK(+42.01)ASQSR.S	Y	27.51	1420.71	14	2.6	711.362	2	23.22	6	19	benzoylation(K); Acetylation (K)	K3:benzoylation(K):72.73;K9:Acetylation (K):72.73
P04912|H2A2_YEAST	A.EILELAGNAAR.D	Y	26.7	1155.62	11	2.1	578.821	2	51.14	63	73
P04912|H2A2_YEAST	K.G(+42.01)GK(+28.03)AGSAAK.A	Y	24.37	815.45	9	1.6	408.733	2	9.06	6	14	Acetylation (Protein N-term); Dimethylation(KR)	G1:Acetylation (Protein N-term):1000.00;K3:Dimethylation(KR):69.64
P04912|H2A2_YEAST	R.IGSGAPVYLTA.V	Y	24.17	1047.56	11	2	524.788	2	67.93	45	55
P04912|H2A2_YEAST	R.IGSGAPVYLT.A	Y	22.88	976.523	10	0.6	489.269	2	61.29	45	54
P04912|H2A2_YEAST	K.G(+42.01)GK(+42.05)AGSAAK.A	Y	20.31	829.466	9	0	415.74	2	10.78	6	14	Acetylation (Protein N-term); trimethylation(K)	G1:Acetylation (Protein N-term):1000.00;K3:trimethylation(K):62.39
P04911|H2A1_YEAST	K.LLGNVTIAQGGVLPNIHQNLLPK.K	Y	36.85	2408.39	23	1.3	803.805	3	101.31	98	120
P04911|H2A1_YEAST	A.AEILELAGNAAR.D	Y	33.23	1226.66	12	2.6	614.34	2	59.93	62	73
P04911|H2A1_YEAST	K.AGLTFPVGR.V	Y	32.95	916.513	9	0.8	459.264	2	56.76	23	31
P04911|H2A1_YEAST	K.AGSAAK(+104.03)ASQSR.S	Y	31.96	1136.56	11	0.5	569.287	2	13.08	9	19	benzoylation(K)	K6:benzoylation(K):1000.00
P04911|H2A1_YEAST	K.GGK(+104.03)AGSAAK.A	Y	29.97	849.435	9	0.1	425.725	2	11.14	6	14	benzoylation(K)	K3:benzoylation(K):85.52
P04911|H2A1_YEAST	R.NDDELNK.L	Y	28.13	846.372	7	0	424.193	2	9.01	91	97
P04911|H2A1_YEAST	R.HLQLAIR.N	N	27.97	849.518	7	1	425.767	2	28.11	84	90
P04911|H2A1_YEAST	N.IHQNLLPK.K	Y	27.9	961.571	8	0.5	481.793	2	17.72	113	120
P04911|H2A1_YEAST	L.AAEILELAGNAAR.D	Y	27.77	1297.7	13	0	649.857	2	68.37	61	73
P04911|H2A1_YEAST	K.GGK(+104.03)AGSAAK(+42.01)ASQSR.S	Y	27.51	1420.71	14	2.6	711.362	2	23.22	6	19	benzoylation(K); Acetylation (K)	K3:benzoylation(K):72.73;K9:Acetylation (K):72.73
P04911|H2A1_YEAST	A.EILELAGNAAR.D	Y	26.7	1155.62	11	2.1	578.821	2	51.14	63	73
P04911|H2A1_YEAST	K.G(+42.01)GK(+28.03)AGSAAK.A	Y	24.37	815.45	9	1.6	408.733	2	9.06	6	14	Acetylation (Protein N-term); Dimethylation(KR)	G1:Acetylation (Protein N-term):1000.00;K3:Dimethylation(KR):69.64
P04911|H2A1_YEAST	R.IGSGAPVYLTA.V	Y	24.17	1047.56	11	2	524.788	2	67.93	45	55
P04911|H2A1_YEAST	R.IGSGAPVYLT.A	Y	22.88	976.523	10	0.6	489.269	2	61.29	45	54
P04911|H2A1_YEAST	K.G(+42.01)GK(+42.05)AGSAAK.A	Y	20.31	829.466	9	0	415.74	2	10.78	6	14	Acetylation (Protein N-term); trimethylation(K)	G1:Acetylation (Protein N-term):1000.00;K3:trimethylation(K):62.39
P0CX46|RL2B_YEAST	R.ASGNYVIIIGHNPDENK.T	Y	42.96	1839.91	17	2.7	614.313	3	48.44	129	145
P0CX46|RL2B_YEAST	R.KGAGSIFTSHTR.L	Y	37.97	1260.66	12	1.7	421.227	3	11.3	10	21
P0CX46|RL2B_YEAST	R.GVAMNPVDHPHGGGNHQHIGK.A	Y	32.96	2158.02	21	3.6	540.515	4	9.55	201	221
P0CX46|RL2B_YEAST	K.GAGSIFTSHTR.L	Y	31.7	1132.56	11	1.9	567.29	2	18.55	11	21
P0CX46|RL2B_YEAST	R.TLDYAER.H	Y	29.13	866.413	7	1.5	434.215	2	15.44	31	37
P0CX46|RL2B_YEAST	A.NEGVHTGQFIYAGK.K	Y	28.61	1519.74	14	3.2	507.589	3	33.24	79	92
P0CX46|RL2B_YEAST	R.HGYIR.G	N	27.99	644.339	5	2.5	323.178	2	8.96	38	42
P0CX46|RL2B_YEAST	R.GVIGVIAGGGR.V	Y	26.73	954.561	11	-2.3	478.287	2	46.22	164	174
P0CX46|RL2B_YEAST	R.VDKPLLK.A	Y	25.68	811.517	7	1.6	406.766	2	11.84	175	181
P0CX46|RL2B_YEAST	R.ASGNYVIIIGHNPDENKTR.V	Y	25.27	2097.06	19	0.2	525.273	4	39.38	129	147
P0CX46|RL2B_YEAST	K.AGLIAAR.R	Y	24.81	670.413	7	-0.1	336.214	2	18.01	235	241
P0CX45|RL2A_YEAST	R.ASGNYVIIIGHNPDENK.T	Y	42.96	1839.91	17	2.7	614.313	3	48.44	129	145
P0CX45|RL2A_YEAST	R.KGAGSIFTSHTR.L	Y	37.97	1260.66	12	1.7	421.227	3	11.3	10	21
P0CX45|RL2A_YEAST	R.GVAMNPVDHPHGGGNHQHIGK.A	Y	32.96	2158.02	21	3.6	540.515	4	9.55	201	221
P0CX45|RL2A_YEAST	K.GAGSIFTSHTR.L	Y	31.7	1132.56	11	1.9	567.29	2	18.55	11	21
P0CX45|RL2A_YEAST	R.TLDYAER.H	Y	29.13	866.413	7	1.5	434.215	2	15.44	31	37
P0CX45|RL2A_YEAST	A.NEGVHTGQFIYAGK.K	Y	28.61	1519.74	14	3.2	507.589	3	33.24	79	92
P0CX45|RL2A_YEAST	R.HGYIR.G	N	27.99	644.339	5	2.5	323.178	2	8.96	38	42
P0CX45|RL2A_YEAST	R.GVIGVIAGGGR.V	Y	26.73	954.561	11	-2.3	478.287	2	46.22	164	174
P0CX45|RL2A_YEAST	R.VDKPLLK.A	Y	25.68	811.517	7	1.6	406.766	2	11.84	175	181
P0CX45|RL2A_YEAST	R.ASGNYVIIIGHNPDENKTR.V	Y	25.27	2097.06	19	0.2	525.273	4	39.38	129	147
P0CX45|RL2A_YEAST	K.AGLIAAR.R	Y	24.81	670.413	7	-0.1	336.214	2	18.01	235	241
P17076|RL8A_YEAST	K.HWGGGILGNK.A	N	39.68	1037.54	10	2.4	519.779	2	31.47	232	241
P17076|RL8A_YEAST	K.SKQDASPKPYAVK.Y	N	37.85	1417.76	13	-0.4	473.593	3	9.15	121	133
P17076|RL8A_YEAST	K.NFGIGQAVQPK.R	N	37.83	1157.62	11	2.5	579.818	2	42.92	33	43
P17076|RL8A_YEAST	R.LGTLVNQK.T	N	31.94	871.513	8	0.2	436.764	2	17.6	186	193
P17076|RL8A_YEAST	K.TSAVAALTEVR.A	N	30.4	1116.61	11	2.1	559.315	2	49.37	194	204
P17076|RL8A_YEAST	K.WPEYVR.V	N	30.29	848.418	6	2.1	425.217	2	40.53	52	57
P17076|RL8A_YEAST	R.AEDEAALAK.L	N	30.07	916.45	9	1.2	459.233	2	10.95	205	213
P17076|RL8A_YEAST	K.MGVPYAIVK.G	Y	27.68	976.542	9	2.5	489.279	2	59.45	173	181
P17076|RL8A_YEAST	K.QDASPKPYAVK.Y	N	27.09	1202.63	11	0.5	401.884	3	10.75	123	133
P17076|RL8A_YEAST	K.ILSIR.L	N	22.07	600.396	5	2.2	301.206	2	26.48	64	68
P17076|RL8A_YEAST	K.M(+15.99)GVPYAIVK.G	Y	20.36	992.536	9	-0.1	497.275	2	45.41	173	181	Oxidation (M)	M1:Oxidation (M):1000.00
Q12460|NOP56_YEAST	R.KLEDDDEEKKEK.K	Y	42.7	1504.73	12	-0.6	502.582	3	8.59	457	468
Q12460|NOP56_YEAST	K.DKPAAEVEETKEK.E	Y	39.45	1472.74	13	0.9	491.92	3	9.09	438	450
Q12460|NOP56_YEAST	K.YGLIYHSGFISK.A	Y	38.13	1383.72	12	2	462.248	3	56.11	355	366
Q12460|NOP56_YEAST	R.QLYDYLC(+57.02)EK.M	Y	35.49	1230.56	9	3.1	616.289	2	55.32	287	295	Carbamidomethylation	C7:Carbamidomethylation:1000.00
Q12460|NOP56_YEAST	K.LQQDDIGSR.L	Y	28.97	1030.5	9	-0.1	516.259	2	11.55	22	30
Q12460|NOP56_YEAST	K.NITLAISDK.N	Y	27.17	973.544	9	1	487.78	2	46.14	95	103
Q12460|NOP56_YEAST	K.LVLFIK.D	Y	22.5	731.495	6	1	366.755	2	72.55	219	224
Q12460|NOP56_YEAST	K.FSVQK.N	Y	22.17	607.333	5	0.8	304.674	2	10.88	165	169
Q12460|NOP56_YEAST	R.LEFYNTGKPTLK.N	Y	21.2	1409.76	12	3.9	470.928	3	43.76	412	423
P29453|RL8B_YEAST	K.HWGGGILGNK.A	N	39.68	1037.54	10	2.4	519.779	2	31.47	232	241
P29453|RL8B_YEAST	K.SKQDASPKPYAVK.Y	N	37.85	1417.76	13	-0.4	473.593	3	9.15	121	133
P29453|RL8B_YEAST	K.NFGIGQAVQPK.R	N	37.83	1157.62	11	2.5	579.818	2	42.92	33	43
P29453|RL8B_YEAST	R.LGTLVNQK.T	N	31.94	871.513	8	0.2	436.764	2	17.6	186	193
P29453|RL8B_YEAST	K.TSAVAALTEVR.A	N	30.4	1116.61	11	2.1	559.315	2	49.37	194	204
P29453|RL8B_YEAST	K.WPEYVR.L	N	30.29	848.418	6	2.1	425.217	2	40.53	52	57
P29453|RL8B_YEAST	R.AEDEAALAK.L	N	30.07	916.45	9	1.2	459.233	2	10.95	205	213
P29453|RL8B_YEAST	K.MGVPYAIIK.G	Y	27.18	990.557	9	1.4	496.287	2	68.07	173	181
P29453|RL8B_YEAST	K.QDASPKPYAVK.Y	N	27.09	1202.63	11	0.5	401.884	3	10.75	123	133
P29453|RL8B_YEAST	K.ILSIR.L	N	22.07	600.396	5	2.2	301.206	2	26.48	64	68
Q08235|BRX1_YEAST	R.TYEISHSTK.N	Y	40.04	1064.51	9	2.6	533.266	2	9.3	190	198
Q08235|BRX1_YEAST	K.GSRPVLSFDQR.F	Y	35.52	1260.66	11	2.1	421.227	3	32.9	132	142
Q08235|BRX1_YEAST	R.HLIQDLSGLLPHSR.K	Y	35.25	1584.87	14	4.4	529.301	3	81.02	47	60
Q08235|BRX1_YEAST	R.FESSPHYQLIK.E	Y	32	1347.68	11	1.8	450.236	3	37.08	143	153
Q08235|BRX1_YEAST	R.KHQDLYLWLSKPPNGPTIK.F	Y	28.9	2234.22	19	3	559.564	4	65.99	93	111
Q08235|BRX1_YEAST	K.QYVSPNVVR.A	Y	28.81	1060.57	9	2.3	531.292	2	26.92	241	249
Q08235|BRX1_YEAST	K.NKEEYEDGEEDISLVEIGPR.F	Y	28.06	2320.07	20	4.3	774.367	3	70.89	199	218
Q08235|BRX1_YEAST	R.TLLISSR.G	Y	24.94	788.476	7	0.9	395.245	2	30.88	33	39
Q08235|BRX1_YEAST	K.SKPFIDHVM(+15.99)SFSIVDDK.I	Y	24.7	1979.97	17	0.4	495.999	4	64.16	169	185	Oxidation (M)	M9:Oxidation (M):1000.00
Q08235|BRX1_YEAST	K.ELLVHNFGVPPNAR.K	Y	23.39	1561.84	14	0.2	781.926	2	59.88	154	167
P32495|NHP2_YEAST	K.NKEEEYKESFNEVVK.E	Y	42.51	1870.89	15	2.8	624.641	3	32.43	137	151
P32495|NHP2_YEAST	K.RPTSVVFIVPGSNK.K	Y	40.29	1499.85	14	1.5	500.957	3	54.51	118	131
P32495|NHP2_YEAST	K.TVDNYEAR.M	Y	33	966.441	8	1.2	484.228	2	10.04	16	23
P32495|NHP2_YEAST	K.QDLGAAGATK.R	Y	32.35	930.477	10	0.8	466.246	2	10.04	108	117
P32495|NHP2_YEAST	K.RPTSVVFIVPGSNKK.K	Y	32.3	1627.94	15	1.3	543.655	3	39.78	118	132
P32495|NHP2_YEAST	R.MPAVLPFAKPLASK.K	Y	26.88	1468.85	14	0.8	490.623	3	77.96	24	37
P32495|NHP2_YEAST	K.ESFNEVVK.E	Y	24.07	950.471	8	-2	476.242	2	27.66	144	151
P32495|NHP2_YEAST	T.SVVFIVPGSNK.K	Y	20.41	1145.64	11	1	573.83	2	63.08	121	131
P36049|EBP2_YEAST	K.NDATSSADVSGFSSR.K	Y	42.14	1499.65	15	-0.5	750.831	2	26.16	395	409
P36049|EBP2_YEAST	R.KNDATSSADVSGFSSR.K	Y	40.51	1627.74	16	1.7	543.59	3	17.94	394	409
P36049|EBP2_YEAST	K.QVQNATLQK.R	Y	36.04	1028.56	9	4.4	515.29	2	9.74	317	325
P36049|EBP2_YEAST	K.KEEPTIVTASNLK.K	Y	29.87	1428.78	13	4.3	477.27	3	30.62	37	49
P36049|EBP2_YEAST	R.ELAFYK.Q	Y	25.1	769.401	6	1.7	385.708	2	38.92	243	248
P36049|EBP2_YEAST	R.VQLPWK.K	Y	24.53	769.449	6	0.8	385.732	2	53.26	208	213
Q08208|NOP12_YEAST	K.HFEPC(+57.02)GDIEYVR.I	Y	47.13	1520.67	12	2.6	507.899	3	44.36	298	309	Carbamidomethylation	C5:Carbamidomethylation:1000.00
Q08208|NOP12_YEAST	R.NDEDEDLEAR.Y	Y	38.7	1204.48	10	1.5	603.25	2	12.93	91	100
Q08208|NOP12_YEAST	K.GFAYVQFK.D	Y	27.56	958.491	8	2.8	480.254	2	58.6	321	328
Q08208|NOP12_YEAST	R.TVLPDSK.K	Y	24.39	758.417	7	2.4	380.217	2	14.13	43	49
Q08208|NOP12_YEAST	R.KVAFVQQK.F	Y	21.59	946.56	8	2.6	474.288	2	10.71	220	227
Q08208|NOP12_YEAST	K.SRDTINAYIVYK.N	Y	20.54	1441.76	12	1.3	721.886	2	47.73	231	242
P14126|RL3_YEAST	K.GHGFEGVTHR.W	Y	45.72	1095.52	10	2.8	366.182	3	9.34	223	232
P14126|RL3_YEAST	R.HGHLGFLPR.K	Y	34.84	1032.56	9	2.1	345.195	3	26.41	11	19
P14126|RL3_YEAST	K.HAFMGTLK.K	Y	30.75	903.464	8	1.1	452.74	2	20.66	377	384
P14126|RL3_YEAST	K.SLYTNTSR.K	Y	26.84	940.461	8	1.2	471.239	2	11.24	341	348
P14126|RL3_YEAST	K.AHLAEIQLNGGSISEK.V	Y	25.3	1665.87	16	4.8	556.299	3	47.94	176	191
P14126|RL3_YEAST	R.VLVHTQIR.K	Y	25.24	964.582	8	1	322.535	3	15.46	160	167
P14126|RL3_YEAST	K.WIDTASK.F	Y	24.77	819.413	7	0.5	410.714	2	17.17	358	364
P0CX83|RL19B_YEAST	R.ALVEHIIQAK.A	Y	38.37	1120.66	10	1.5	561.338	2	36.61	137	146
P0CX83|RL19B_YEAST	K.HLYHVLYK.E	Y	37.98	1071.59	8	2.7	358.204	3	18.31	118	125
P0CX83|RL19B_YEAST	K.ALNEEAEAR.R	Y	35.78	1001.48	9	1	501.747	2	10.23	154	162
P0CX83|RL19B_YEAST	R.LAASVVGVGK.R	Y	34.61	899.544	10	1.5	450.78	2	30.71	10	19
P0CX83|RL19B_YEAST	R.LPSQVVWIR.R	Y	31.4	1096.64	9	0.4	549.327	2	70.76	89	97
P0CX83|RL19B_YEAST	K.RALVEHIIQAK.A	Y	26.47	1276.76	11	0.6	426.595	3	24.28	136	146
P0CX83|RL19B_YEAST	K.VWLDPNETSEIAQANSR.N	Y	22.23	1928.92	17	1.9	965.471	2	69.73	22	38
P0CX83|RL19B_YEAST	R.DALLKEDA	Y	21.47	873.444	8	-2.7	437.728	2	26.1	182	189
P0CX82|RL19A_YEAST	R.ALVEHIIQAK.A	Y	38.37	1120.66	10	1.5	561.338	2	36.61	137	146
P0CX82|RL19A_YEAST	K.HLYHVLYK.E	Y	37.98	1071.59	8	2.7	358.204	3	18.31	118	125
P0CX82|RL19A_YEAST	K.ALNEEAEAR.R	Y	35.78	1001.48	9	1	501.747	2	10.23	154	162
P0CX82|RL19A_YEAST	R.LAASVVGVGK.R	Y	34.61	899.544	10	1.5	450.78	2	30.71	10	19
P0CX82|RL19A_YEAST	R.LPSQVVWIR.R	Y	31.4	1096.64	9	0.4	549.327	2	70.76	89	97
P0CX82|RL19A_YEAST	K.RALVEHIIQAK.A	Y	26.47	1276.76	11	0.6	426.595	3	24.28	136	146
P0CX82|RL19A_YEAST	K.VWLDPNETSEIAQANSR.N	Y	22.23	1928.92	17	1.9	965.471	2	69.73	22	38
P0CX82|RL19A_YEAST	R.DALLKEDA	Y	21.47	873.444	8	-2.7	437.728	2	26.1	182	189
P0C2H7|RL27B_YEAST	K.SHPFGHALVAGIER.Y	Y	40.94	1489.78	14	0.5	497.601	3	37.48	35	48
P0C2H7|RL27B_YEAST	K.VVIVKPHDEGSK.S	Y	34.65	1306.72	12	1.9	436.583	3	9.7	23	34
P0C2H7|RL27B_YEAST	K.SVVSTETFEQPSQR.E	Y	34.61	1593.76	14	2.1	797.891	2	38.86	94	107
P0C2H7|RL27B_YEAST	K.NQWFFSK.L	Y	34.61	955.455	7	2.1	478.736	2	61.42	127	133
P0C2H7|RL27B_YEAST	K.VVNYNHLLPTR.Y	Y	32.65	1324.73	11	-0.1	442.582	3	46.35	74	84
P0C2H7|RL27B_YEAST	R.YTLDVEAFK.S	Y	29.75	1084.54	9	1.8	543.28	2	69.09	85	93
P0C2H7|RL27B_YEAST	K.VAVVVR.G	Y	25.07	641.422	6	0.8	321.719	2	16.04	10	15
P0C2H6|RL27A_YEAST	K.SHPFGHALVAGIER.Y	Y	40.94	1489.78	14	0.5	497.601	3	37.48	35	48
P0C2H6|RL27A_YEAST	K.VVIVKPHDEGSK.S	Y	34.65	1306.72	12	1.9	436.583	3	9.7	23	34
P0C2H6|RL27A_YEAST	K.SVVSTETFEQPSQR.E	Y	34.61	1593.76	14	2.1	797.891	2	38.86	94	107
P0C2H6|RL27A_YEAST	K.NQWFFSK.L	Y	34.61	955.455	7	2.1	478.736	2	61.42	127	133
P0C2H6|RL27A_YEAST	K.VVNYNHLLPTR.Y	Y	32.65	1324.73	11	-0.1	442.582	3	46.35	74	84
P0C2H6|RL27A_YEAST	R.YTLDVEAFK.S	Y	29.75	1084.54	9	1.8	543.28	2	69.09	85	93
P0C2H6|RL27A_YEAST	K.VAVVVR.G	Y	25.07	641.422	6	0.8	321.719	2	16.04	10	15
Q12213|RL7B_YEAST	K.AAGSYYVEAQHK.L	Y	39.58	1322.63	12	1.9	441.883	3	12.26	71	82
Q12213|RL7B_YEAST	K.HFIQGGSFGNR.E	Y	36.81	1218.59	11	1.6	407.204	3	22.89	222	232
Q12213|RL7B_YEAST	K.HFIQGGSFGNREEFINK.L	Y	30.92	1978.96	17	2	660.663	3	43.63	222	238
Q12213|RL7B_YEAST	K.ATLELLK.L	Y	26.15	786.485	7	1.1	394.25	2	49.66	122	128
Q12213|RL7B_YEAST	K.ILTPESQLK.K	Y	23.47	1027.59	9	2.6	514.804	2	35.47	6	14
Q12213|RL7B_YEAST	K.LVFVVR.I	Y	23.21	731.469	6	2.7	732.479	1	53.59	83	88
Q12213|RL7B_YEAST	R.NIIQAK.R	Y	22.46	685.412	6	-0.7	343.713	2	11.53	61	66
Q12213|RL7B_YEAST	R.KVLQLLR.L	Y	20.85	868.586	7	2.5	435.301	2	32.81	101	107
P05737|RL7A_YEAST	K.AAGSYYVEAQHK.L	Y	39.58	1322.63	12	1.9	441.883	3	12.26	71	82
P05737|RL7A_YEAST	K.HFIQGGSFGNR.E	Y	36.81	1218.59	11	1.6	407.204	3	22.89	222	232
P05737|RL7A_YEAST	K.HFIQGGSFGNREEFINK.L	Y	30.92	1978.96	17	2	660.663	3	43.63	222	238
P05737|RL7A_YEAST	K.ATLELLK.L	Y	26.15	786.485	7	1.1	394.25	2	49.66	122	128
P05737|RL7A_YEAST	K.ILTPESQLK.K	Y	23.47	1027.59	9	2.6	514.804	2	35.47	6	14
P05737|RL7A_YEAST	K.LVFVVR.I	Y	23.21	731.469	6	2.7	732.479	1	53.59	83	88
P05737|RL7A_YEAST	R.NIIQAK.R	Y	22.46	685.412	6	-0.7	343.713	2	11.53	61	66
P05737|RL7A_YEAST	R.KVLQLLR.L	Y	20.85	868.586	7	2.5	435.301	2	32.81	101	107
P0CX28|RL44B_YEAST	K.QSGFGGQTK(+14.02)PVFHK.K	Y	38.06	1530.79	14	-1.5	383.705	4	17.33	47	60	Methylation(KR)	K9:Methylation(KR):24.47
P0CX28|RL44B_YEAST	K.HFELGGEKK.Q	Y	32.95	1043.54	9	0.9	348.854	3	10.23	90	98
P0CX28|RL44B_YEAST	R.C(+57.02)KHFELGGEK.K	Y	31.94	1203.57	10	2.8	402.199	3	10.54	88	97	Carbamidomethylation	C1:Carbamidomethylation:1000.00
P0CX28|RL44B_YEAST	K.HFELGGEK.K	Y	31.47	915.445	8	1.5	458.731	2	15.71	90	97
P0CX28|RL44B_YEAST	R.KQSGFGGQTK(+14.02)PVFHK.K	Y	30.12	1658.89	15	3.6	415.731	4	11.21	46	60	Methylation(KR)	K10:Methylation(KR):22.83
P0CX28|RL44B_YEAST	K.ASLFAQGK(+14.02)R.R	Y	25.27	990.561	9	2.1	496.289	2	15.13	33	41	Methylation(KR)	K8:Methylation(KR):12.28
P0CX28|RL44B_YEAST	R.LEC(+57.02)VK.C	Y	25.25	647.331	5	2.8	324.674	2	9.29	72	76	Carbamidomethylation	C3:Carbamidomethylation:1000.00
P0CX28|RL44B_YEAST	R.AQLTLK.R	Y	24.92	672.417	6	-0.7	337.216	2	17.69	81	86
P0CX28|RL44B_YEAST	K.ASLFAQGK(+14.02).R	Y	24.77	834.46	8	1.4	418.238	2	25.16	33	40	Methylation(KR)	K8:Methylation(KR):1000.00
P0CX27|RL44A_YEAST	K.QSGFGGQTK(+14.02)PVFHK.K	Y	38.06	1530.79	14	-1.5	383.705	4	17.33	47	60	Methylation(KR)	K9:Methylation(KR):24.47
P0CX27|RL44A_YEAST	K.HFELGGEKK.Q	Y	32.95	1043.54	9	0.9	348.854	3	10.23	90	98
P0CX27|RL44A_YEAST	R.C(+57.02)KHFELGGEK.K	Y	31.94	1203.57	10	2.8	402.199	3	10.54	88	97	Carbamidomethylation	C1:Carbamidomethylation:1000.00
P0CX27|RL44A_YEAST	K.HFELGGEK.K	Y	31.47	915.445	8	1.5	458.731	2	15.71	90	97
P0CX27|RL44A_YEAST	R.KQSGFGGQTK(+14.02)PVFHK.K	Y	30.12	1658.89	15	3.6	415.731	4	11.21	46	60	Methylation(KR)	K10:Methylation(KR):22.83
P0CX27|RL44A_YEAST	K.ASLFAQGK(+14.02)R.R	Y	25.27	990.561	9	2.1	496.289	2	15.13	33	41	Methylation(KR)	K8:Methylation(KR):12.28
P0CX27|RL44A_YEAST	R.LEC(+57.02)VK.C	Y	25.25	647.331	5	2.8	324.674	2	9.29	72	76	Carbamidomethylation	C3:Carbamidomethylation:1000.00
P0CX27|RL44A_YEAST	R.AQLTLK.R	Y	24.92	672.417	6	-0.7	337.216	2	17.69	81	86
P0CX27|RL44A_YEAST	K.ASLFAQGK(+14.02).R	Y	24.77	834.46	8	1.4	418.238	2	25.16	33	40	Methylation(KR)	K8:Methylation(KR):1000.00
Q6Q547|NOP10_YEAST	M(+15.99)HLM(+15.99)YTLGPDGK.R	Y	40.6	1393.64	12	-2.4	465.552	3	29.99	1	12	Oxidation (M)	M1:Oxidation (M):1000.00;M4:Oxidation (M):1000.00
Q6Q547|NOP10_YEAST	MHLM(+15.99)YTLGPDGKR.I	Y	37.78	1533.74	13	3.2	384.444	4	32.74	1	13	Oxidation (M)	M4:Oxidation (M):14.84
Q6Q547|NOP10_YEAST	MHLMYTLGPDGK.R	Y	36.62	1361.65	12	0.5	454.89	3	53.79	1	12
Q6Q547|NOP10_YEAST	M(+15.99)HLMYTLGPDGKR.I	Y	35.18	1533.74	13	-0.5	512.255	3	27.82	1	13	Oxidation (M)	M1:Oxidation (M):16.66
Q6Q547|NOP10_YEAST	M(+15.99)HLMYTLGPDGK.R	Y	33.77	1377.64	12	0.3	689.829	2	39.39	1	12	Oxidation (M)	M1:Oxidation (M):32.97
Q6Q547|NOP10_YEAST	K.VTESGEITK.S	Y	31.18	962.492	9	1.3	482.254	2	9.84	20	28
Q6Q547|NOP10_YEAST	R.FSPDDKYSR.Q	Y	30.74	1113.51	9	2	557.763	2	11.4	35	43
Q6Q547|NOP10_YEAST	K.KVTESGEITK.S	Y	29.45	1090.59	10	1.3	546.302	2	9.09	19	28
Q6Q547|NOP10_YEAST	MHLMYTLGPDGKR.I	Y	28.16	1517.75	13	1.8	380.445	4	41.61	1	13
Q6Q547|NOP10_YEAST	R.IYTLK.K	N	23.17	636.385	5	0.4	319.2	2	19.82	14	18
Q6Q547|NOP10_YEAST	MHLM(+15.99)YTLGPDGK.R	Y	20.35	1377.64	12	1.4	689.829	2	42.95	1	12	Oxidation (M)	M4:Oxidation (M):12.33
P10664|RL4A_YEAST	R.SGQGAFGNM(+15.99)C(+57.02)R.G	Y	39.45	1199.48	11	-0.5	600.748	2	10.5	85	95	Oxidation (M); Carbamidomethylation	M9:Oxidation (M):1000.00;C10:Carbamidomethylation:1000.00
P10664|RL4A_YEAST	K.VGYTLPSHIISTSDVTR.I	Y	36.33	1844.96	17	2	615.996	3	66.63	272	288
P10664|RL4A_YEAST	R.RGPLVVYAEDNGIVK.A	Y	35.34	1628.89	15	2.1	543.971	3	55.22	203	217
P10664|RL4A_YEAST	R.MFAPTK.T	Y	28.3	693.352	6	1.4	347.684	2	16.38	99	104
P10664|RL4A_YEAST	K.VFAAEK.L	Y	27.46	663.359	6	3.1	332.688	2	10.53	333	338
P10664|RL4A_YEAST	K.LDQVWGSETVASSK.V	Y	23.07	1505.74	14	-3.2	753.873	2	47.48	258	271
P10664|RL4A_YEAST	K.EAVAALK.A	Y	21.77	700.412	7	1	351.214	2	14.43	164	170
P49626|RL4B_YEAST	R.SGQGAFGNM(+15.99)C(+57.02)R.G	Y	39.45	1199.48	11	-0.5	600.748	2	10.5	85	95	Oxidation (M); Carbamidomethylation	M9:Oxidation (M):1000.00;C10:Carbamidomethylation:1000.00
P49626|RL4B_YEAST	K.VGYTLPSHIISTSDVTR.I	Y	36.33	1844.96	17	2	615.996	3	66.63	272	288
P49626|RL4B_YEAST	R.RGPLVVYAEDNGIVK.A	Y	35.34	1628.89	15	2.1	543.971	3	55.22	203	217
P49626|RL4B_YEAST	R.MFAPTK.T	Y	28.3	693.352	6	1.4	347.684	2	16.38	99	104
P49626|RL4B_YEAST	K.VFAAEK.L	Y	27.46	663.359	6	3.1	332.688	2	10.53	333	338
P49626|RL4B_YEAST	K.LDQVWGSETVASSK.V	Y	23.07	1505.74	14	-3.2	753.873	2	47.48	258	271
P49626|RL4B_YEAST	K.EAVAALK.A	Y	21.77	700.412	7	1	351.214	2	14.43	164	170
P05755|RS9B_YEAST	K.HIDFAPTSPFGGAR.P	N	44.07	1471.72	14	2.9	491.582	3	61.62	155	168
P05755|RS9B_YEAST	R.KAEASGEAAEEAEDEE	Y	30.42	1663.67	16	2.1	832.844	2	11.43	180	195
P05755|RS9B_YEAST	K.TYSTPK.R	N	26.26	695.349	6	0.8	348.682	2	9.13	11	16
P05755|RS9B_YEAST	K.LAGEFGLK.N	N	24.93	833.465	8	1.1	417.74	2	42.24	30	37
P05755|RS9B_YEAST	R.LQTQVYK.L	N	23.96	878.486	7	2.4	440.251	2	14.32	109	115
P05755|RS9B_YEAST	R.VLITQR.H	N	22.99	728.455	6	2.8	365.236	2	15.93	127	132
P05755|RS9B_YEAST	R.DLLTR.D	N	21.26	616.354	5	1.7	309.185	2	21.51	58	62
P05755|RS9B_YEAST	R.ISFQLSK.I	N	21.04	821.465	7	1.4	411.74	2	45.72	45	51
P38061|RL32_YEAST	K.TYAAEIAHNISAK.N	Y	42.84	1387.71	13	2.4	694.864	2	38.88	91	103
P38061|RL32_YEAST	K.TFLVANVK.D	Y	31.02	890.523	8	1.6	446.269	2	46.95	73	80
P38061|RL32_YEAST	K.FLSPSGHK.T	Y	30.47	871.455	8	3	436.736	2	10.4	65	72
P38061|RL32_YEAST	K.DLETLTMHTK.T	Y	30.09	1187.59	10	1.6	396.87	3	38.83	81	90
P38061|RL32_YEAST	R.FRGNISQPK.I	Y	28.03	1045.57	9	-1.4	349.529	3	9.91	46	54
P38061|RL32_YEAST	R.VAENWR.K	Y	25.62	773.382	6	2.7	387.699	2	14.13	28	33
P38061|RL32_YEAST	K.DLETLTM(+15.99)HTK.T	Y	23.61	1203.58	10	0.6	402.201	3	26.97	81	90	Oxidation (M)	M7:Oxidation (M):1000.00
P38061|RL32_YEAST	R.VVILAR.A	Y	22.46	669.454	6	1.7	335.735	2	27.41	106	111
O13516|RS9A_YEAST	K.HIDFAPTSPFGGAR.P	N	44.07	1471.72	14	2.9	491.582	3	61.62	155	168
O13516|RS9A_YEAST	K.TYSTPK.R	N	26.26	695.349	6	0.8	348.682	2	9.13	11	16
O13516|RS9A_YEAST	R.KAEASGEAADEADEADEE	Y	25.36	1835.72	18	5.5	918.871	2	11.64	180	197
O13516|RS9A_YEAST	K.LAGEFGLK.N	N	24.93	833.465	8	1.1	417.74	2	42.24	30	37
O13516|RS9A_YEAST	R.LQTQVYK.L	N	23.96	878.486	7	2.4	440.251	2	14.32	109	115
O13516|RS9A_YEAST	R.VLITQR.H	N	22.99	728.455	6	2.8	365.236	2	15.93	127	132
O13516|RS9A_YEAST	R.DLLTR.D	N	21.26	616.354	5	1.7	309.185	2	21.51	58	62
O13516|RS9A_YEAST	R.ISFQLSK.I	N	21.04	821.465	7	1.4	411.74	2	45.72	45	51
P53335|PXR1_YEAST	R.FGHQFLEK.F	Y	37.65	1004.51	8	0.7	503.262	2	23.86	28	35
P53335|PXR1_YEAST	R.NTAWSNDTSR.F	Y	34.36	1150.5	10	1.5	576.258	2	12.11	18	27
P53335|PXR1_YEAST	K.VSIKDDNVGLGAK.L	Y	32.62	1314.71	13	0.6	439.246	3	28.06	58	70
P53335|PXR1_YEAST	K.ISEELDTQR.K	Y	30.75	1089.53	9	0.8	545.773	2	17.61	105	113
P53335|PXR1_YEAST	K.FGWKPGMGLGLSPMNSNTSHIK.V	Y	25.13	2358.16	22	1.5	590.548	4	75.51	36	57
P53335|PXR1_YEAST	K.GEVLASTWDPK.T	Y	23.31	1201.6	11	2.6	601.808	2	50.6	129	139
P53335|PXR1_YEAST	R.FGLDPR.N	Y	22.95	703.365	6	1.1	352.69	2	32.02	12	17
P0CX49|RL18A_YEAST	R.HFGM(+15.99)GPHK.G	Y	35.31	925.423	8	-0.2	309.481	3	8.65	152	159	Oxidation (M)	M4:Oxidation (M):1000.00
P0CX49|RL18A_YEAST	K.INRPPVSVSR.I	Y	33.45	1123.65	10	0.4	375.556	3	16.19	57	66
P0CX49|RL18A_YEAST	R.HFGMGPHK.G	Y	31.97	909.428	8	2	455.722	2	9.1	152	159
P0CX49|RL18A_YEAST	K.LYTFLAR.R	Y	28.07	882.496	7	0.2	442.255	2	59.44	32	38
P0CX49|RL18A_YEAST	K.GQNTLILR.G	Y	28.01	913.534	8	3	457.776	2	32.86	134	141
P0CX49|RL18A_YEAST	K.TTVAALR.F	Y	27.26	730.434	7	1.5	366.225	2	16.08	99	105
P0CX49|RL18A_YEAST	R.RTDAPFNK.V	Y	25.16	947.482	8	3.8	474.75	2	9.78	39	46
P0CX49|RL18A_YEAST	R.ILSTGR.K	Y	24.76	645.381	6	-0.5	323.698	2	9.95	165	170
P0CX49|RL18A_YEAST	K.ALFLSK.I	Y	23.6	677.411	6	2.1	339.714	2	39.36	51	56
P0CX50|RL18B_YEAST	R.HFGM(+15.99)GPHK.G	Y	35.31	925.423	8	-0.2	309.481	3	8.65	152	159	Oxidation (M)	M4:Oxidation (M):1000.00
P0CX50|RL18B_YEAST	K.INRPPVSVSR.I	Y	33.45	1123.65	10	0.4	375.556	3	16.19	57	66
P0CX50|RL18B_YEAST	R.HFGMGPHK.G	Y	31.97	909.428	8	2	455.722	2	9.1	152	159
P0CX50|RL18B_YEAST	K.LYTFLAR.R	Y	28.07	882.496	7	0.2	442.255	2	59.44	32	38
P0CX50|RL18B_YEAST	K.GQNTLILR.G	Y	28.01	913.534	8	3	457.776	2	32.86	134	141
P0CX50|RL18B_YEAST	K.TTVAALR.F	Y	27.26	730.434	7	1.5	366.225	2	16.08	99	105
P0CX50|RL18B_YEAST	R.RTDAPFNK.V	Y	25.16	947.482	8	3.8	474.75	2	9.78	39	46
P0CX50|RL18B_YEAST	R.ILSTGR.K	Y	24.76	645.381	6	-0.5	323.698	2	9.95	165	170
P0CX50|RL18B_YEAST	K.ALFLSK.I	Y	23.6	677.411	6	2.1	339.714	2	39.36	51	56
P26785|RL16B_YEAST	K.TRGPFHFR.A	N	32.5	1016.53	8	1.8	339.851	3	16.81	66	73
P26785|RL16B_YEAST	R.SAEYYAK.K	N	31.06	830.381	7	0.3	416.198	2	10.02	163	169
P26785|RL16B_YEAST	K.YEDVVAK.L	N	29.13	822.412	7	2.2	412.214	2	12.97	148	154
P26785|RL16B_YEAST	R.GPFHFR.A	N	27.44	759.382	6	0.4	380.698	2	24.31	68	73
P26785|RL16B_YEAST	K.LSTSVGWK.Y	N	25.64	876.471	8	2.8	439.244	2	32.9	140	147
P26785|RL16B_YEAST	K.YTTLGK.L	N	24.37	681.37	6	-0.5	341.692	2	10.46	134	139
P26785|RL16B_YEAST	R.LASTIAK.Q	Y	22.2	702.428	7	2.3	352.222	2	10.64	18	24
P26785|RL16B_YEAST	K.YHDFLR.K	N	22.05	849.413	6	2.2	425.715	2	22.59	53	58
P26785|RL16B_YEAST	K.QVLNGQK.I	Y	21.98	785.439	7	2	393.728	2	9.7	25	31
P26785|RL16B_YEAST	K.IFEGIPPPYDK.K	Y	19.84	1274.65	11	-1.6	638.334	2	64.02	103	113
P0CX38|RS6B_YEAST	K.TFEIDDEHR.I	Y	38.32	1160.51	9	1.9	387.845	3	21.64	15	23
P0CX38|RS6B_YEAST	K.QGVLLPTR.I	Y	28.2	882.529	8	1.3	442.272	2	35.96	65	72
P0CX38|RS6B_YEAST	K.NVSC(+57.02)YRPR.R	Y	27.92	1050.5	8	4.4	526.261	2	9.39	80	87	Carbamidomethylation	C4:Carbamidomethylation:1000.00
P0CX38|RS6B_YEAST	K.KGEQELEGLTDTTVPK.R	Y	26.57	1743.89	16	3.1	582.305	3	46.59	116	131
P0CX38|RS6B_YEAST	K.GYVFK.I	Y	22.22	612.327	5	0.6	307.171	2	21.22	47	51
P0CX38|RS6B_YEAST	R.VFFDKR.I	Y	22.1	810.439	6	1.9	406.227	2	19.39	26	31
P0CX38|RS6B_YEAST	R.KFFGLSK.E	Y	20.91	825.475	7	1.1	413.745	2	32.7	143	149
P0CX37|RS6A_YEAST	K.TFEIDDEHR.I	Y	38.32	1160.51	9	1.9	387.845	3	21.64	15	23
P0CX37|RS6A_YEAST	K.QGVLLPTR.I	Y	28.2	882.529	8	1.3	442.272	2	35.96	65	72
P0CX37|RS6A_YEAST	K.NVSC(+57.02)YRPR.R	Y	27.92	1050.5	8	4.4	526.261	2	9.39	80	87	Carbamidomethylation	C4:Carbamidomethylation:1000.00
P0CX37|RS6A_YEAST	K.KGEQELEGLTDTTVPK.R	Y	26.57	1743.89	16	3.1	582.305	3	46.59	116	131
P0CX37|RS6A_YEAST	K.GYVFK.I	Y	22.22	612.327	5	0.6	307.171	2	21.22	47	51
P0CX37|RS6A_YEAST	R.VFFDKR.I	Y	22.1	810.439	6	1.9	406.227	2	19.39	26	31
P0CX37|RS6A_YEAST	R.KFFGLSK.E	Y	20.91	825.475	7	1.1	413.745	2	32.7	143	149
Q02326|RL6A_YEAST	K.HLEDNTLLISGPFK.V	Y	36.7	1582.84	14	2.9	528.621	3	76.41	57	70
Q02326|RL6A_YEAST	K.FNVEYFAK.E	N	32.15	1016.5	8	2	509.257	2	60.84	101	108
Q02326|RL6A_YEAST	R.YVIATSTK.V	N	30.15	881.486	8	-0.4	441.75	2	17.59	83	90
Q02326|RL6A_YEAST	K.WYPSEDVAALKK.T	Y	27.8	1405.72	12	1.6	469.583	3	49.77	9	20
Q02326|RL6A_YEAST	K.VSVEGVNVEK.F	N	24.44	1058.56	10	3.1	530.289	2	30.87	91	100
Q02326|RL6A_YEAST	K.KTPLLK.Q	N	22.6	698.469	6	2.4	350.243	2	10.2	151	156
Q02326|RL6A_YEAST	K.VNGVPLR.R	N	21.63	753.45	7	0.4	377.732	2	20.19	71	77
Q12690|RL13A_YEAST	K.VHFDQAGK.K	Y	38.93	900.445	8	2.1	451.231	2	9.59	24	31
Q12690|RL13A_YEAST	K.IAPRPLDLLRPVVR.A	Y	33	1614.01	14	1	404.51	4	76.89	46	59
Q12690|RL13A_YEAST	R.TIGIAVDHR.R	Y	30.03	980.54	9	1	327.854	3	21.36	92	100
Q12690|RL13A_YEAST	K.AAGLTAAYAR.T	Y	25.7	963.514	10	0.9	482.765	2	24.17	82	91
Q12690|RL13A_YEAST	K.HWQER.V	Y	24.02	754.351	5	2.7	378.184	2	8.69	17	21
Q12690|RL13A_YEAST	R.PLDLLRPVVR.A	Y	20.21	1176.73	10	2.5	393.253	3	65.31	50	59
P40212|RL13B_YEAST	K.VHFDQAGK.K	Y	38.93	900.445	8	2.1	451.231	2	9.59	24	31
P40212|RL13B_YEAST	K.IAPRPLDLLRPVVR.A	Y	33	1614.01	14	1	404.51	4	76.89	46	59
P40212|RL13B_YEAST	R.TIGIAVDHR.R	Y	30.03	980.54	9	1	327.854	3	21.36	92	100
P40212|RL13B_YEAST	K.AAGLTAAYAR.T	Y	25.7	963.514	10	0.9	482.765	2	24.17	82	91
P40212|RL13B_YEAST	K.HWQER.V	Y	24.02	754.351	5	2.7	378.184	2	8.69	17	21
P40212|RL13B_YEAST	R.PLDLLRPVVR.A	Y	20.21	1176.73	10	2.5	393.253	3	65.31	50	59
P16521|EF3A_YEAST	R.PHLIVLDEPTNYLDR.D	Y	41.09	1793.93	15	2.1	598.986	3	80.12	915	929
P16521|EF3A_YEAST	K.TPSEYIQWR.F	Y	34	1178.57	9	2.4	590.295	2	52.85	751	759
P16521|EF3A_YEAST	R.IAVIGPNGAGK.S	Y	24.6	995.576	11	1.3	498.796	2	28.86	697	707
P16521|EF3A_YEAST	V.NELLK.D	N	22.78	615.359	5	1.5	308.687	2	11.81	346	350
P16521|EF3A_YEAST	R.IAYIK.Q	N	21.4	606.374	5	0.9	304.195	2	20.69	733	737
P53252|PIL1_YEAST	K.IALIAGYGK.A	Y	34.75	904.538	9	1.4	453.277	2	51.73	213	221
P53252|PIL1_YEAST	K.GGLAYSFR.R	Y	32.43	869.439	8	0.5	435.727	2	42.46	36	43
P53252|PIL1_YEAST	R.SAAGAFGPELSR.K	Y	31.4	1161.58	12	2.1	581.797	2	41.43	45	56
P53252|PIL1_YEAST	R.TYSLR.N	N	23.32	638.339	5	-3.8	320.175	2	13.01	4	8
P53252|PIL1_YEAST	R.DIEGSVQPSR.D	Y	22.58	1086.53	10	-1.6	544.272	2	17.76	134	143
P53252|PIL1_YEAST	R.SMELTANER.R	Y	22.41	1049.48	9	3	525.75	2	18.79	71	79
P53252|PIL1_YEAST	R.KLSQLVK.I	N	21.97	814.528	7	2.7	408.272	2	11.68	57	63
P53252|PIL1_YEAST	K.IAYLK.Y	N	21.4	606.374	5	0.9	304.195	2	20.69	153	157
Q02753|RL21A_YEAST	K.HGAVHLSTYLK.V	Y	39.06	1224.66	11	-1	409.227	3	23.46	22	32
Q02753|RL21A_YEAST	K.TGVVYNVTK.S	N	30.77	979.534	9	1.5	490.775	2	23.16	61	69
Q02753|RL21A_YEAST	K.SSVGVIINK.M	N	29.13	915.539	9	2.2	458.778	2	29.58	70	78
Q02753|RL21A_YEAST	K.AQGVAVQLK.R	N	28.55	912.539	9	0.4	457.277	2	24.73	121	129
Q02753|RL21A_YEAST	Q.EFLER.V	N	21.33	692.349	5	0.9	347.182	2	20.55	104	108
P05739|RL6B_YEAST	K.HLEDNTLLVTGPFK.V	Y	34.98	1582.84	14	4.6	528.621	3	72.27	57	70
P05739|RL6B_YEAST	K.FNVEYFAK.E	N	32.15	1016.5	8	2	509.257	2	60.84	101	108
P05739|RL6B_YEAST	R.YVIATSTK.V	N	30.15	881.486	8	-0.4	441.75	2	17.59	83	90
P05739|RL6B_YEAST	K.VSVEGVNVEK.F	N	24.44	1058.56	10	3.1	530.289	2	30.87	91	100
P05739|RL6B_YEAST	K.KTPLLK.Q	N	22.6	698.469	6	2.4	350.243	2	10.2	151	156
P05739|RL6B_YEAST	K.VNGVPLR.R	N	21.63	753.45	7	0.4	377.732	2	20.19	71	77
P05739|RL6B_YEAST	K.NGDKPHLLK.F	Y	21.52	1020.57	9	3.5	341.199	3	9.35	167	175
P0CX48|RS11B_YEAST	K.NVPVHVSPAFR.V	Y	36.32	1221.66	11	1.5	408.228	3	38.04	106	116
P0CX48|RS11B_YEAST	K.TAIEGSYIDKK.C	Y	29.7	1223.64	11	1.8	408.888	3	18.34	47	57
P0CX48|RS11B_YEAST	K.ILTGTVVSTK.M	Y	28.6	1017.61	10	2.3	509.812	2	31.38	70	79
P0CX48|RS11B_YEAST	K.QPHIFNNPK.V	Y	27.82	1093.57	9	2.6	365.531	3	15.24	16	24
P0CX48|RS11B_YEAST	R.AYLHYIPK.Y	Y	24.89	1003.55	8	1.8	335.524	3	29.73	89	96
P0CX48|RS11B_YEAST	R.TIVIR.R	Y	23.19	600.396	5	0.2	301.205	2	18.03	83	87
P0CX47|RS11A_YEAST	K.NVPVHVSPAFR.V	Y	36.32	1221.66	11	1.5	408.228	3	38.04	106	116
P0CX47|RS11A_YEAST	K.TAIEGSYIDKK.C	Y	29.7	1223.64	11	1.8	408.888	3	18.34	47	57
P0CX47|RS11A_YEAST	K.ILTGTVVSTK.M	Y	28.6	1017.61	10	2.3	509.812	2	31.38	70	79
P0CX47|RS11A_YEAST	K.QPHIFNNPK.V	Y	27.82	1093.57	9	2.6	365.531	3	15.24	16	24
P0CX47|RS11A_YEAST	R.AYLHYIPK.Y	Y	24.89	1003.55	8	1.8	335.524	3	29.73	89	96
P0CX47|RS11A_YEAST	R.TIVIR.R	Y	23.19	600.396	5	0.2	301.205	2	18.03	83	87
P26784|RL16A_YEAST	K.TRGPFHFR.A	N	32.5	1016.53	8	1.8	339.851	3	16.81	67	74
P26784|RL16A_YEAST	S.SAEYYAK.K	N	31.06	830.381	7	0.3	416.198	2	10.02	164	170
P26784|RL16A_YEAST	K.YEDVVAK.L	N	29.13	822.412	7	2.2	412.214	2	12.97	149	155
P26784|RL16A_YEAST	R.GPFHFR.A	N	27.44	759.382	6	0.4	380.698	2	24.31	69	74
P26784|RL16A_YEAST	K.LSTSVGWK.Y	N	25.64	876.471	8	2.8	439.244	2	32.9	141	148
P26784|RL16A_YEAST	K.YTTLGK.L	N	24.37	681.37	6	-0.5	341.692	2	10.46	135	140
P26784|RL16A_YEAST	K.YHDFLR.K	N	22.05	849.413	6	2.2	425.715	2	22.59	54	59
P04449|RL24A_YEAST	R.RIAWTVLFR.K	N	31.53	1160.68	9	2.1	581.349	2	82.72	48	56
P04449|RL24A_YEAST	R.IAWTVLFR.K	N	30.31	1004.58	8	2.8	503.299	2	102.86	49	56
P04449|RL24A_YEAST	R.SLKPEVR.K	N	27.11	827.486	7	3.9	414.752	2	9.52	95	101
P04449|RL24A_YEAST	K.GITEEVAK.K	N	26.8	845.449	8	1.3	423.733	2	15.63	62	69
P04449|RL24A_YEAST	MKVEIDSFSGAK.I	Y	26.04	1310.65	12	3.3	437.893	3	44.09	1	12
P04449|RL24A_YEAST	R.GTLFVR.G	N	25.37	691.402	6	1.4	346.709	2	31.6	18	23
P04449|RL24A_YEAST	K.VEIDSFSGAK.I	Y	23.19	1051.52	10	2.5	526.768	2	37.08	3	12
P40024|ARB1_YEAST	K.LGVYSQHSQDQLDLTK.S	Y	47.93	1830.91	16	2.5	611.312	3	44.37	460	475
P40024|ARB1_YEAST	K.LGVYSQHSQDQLDLT.K	Y	29.58	1702.82	15	2.5	852.418	2	58.29	460	474
P40024|ARB1_YEAST	K.LGVYSQH.S	Y	27.31	802.397	7	1.1	402.206	2	16.76	460	466
P40024|ARB1_YEAST	K.LGVYSQHSQDQLD.L	Y	21.18	1488.68	13	2.3	745.351	2	34.15	460	472
P02829|HSP82_YEAST	K.LGVHEDTQNR.A	Y	42.29	1167.56	10	0.3	584.789	2	9.15	427	436
P02829|HSP82_YEAST	K.GVVDSEDLPLNLSR.E	Y	38.46	1512.78	14	2.1	757.398	2	75.64	367	380
P02829|HSP82_YEAST	R.ELISNASDALDK.I	Y	30.77	1274.64	12	1.3	638.326	2	44.15	33	44
P02829|HSP82_YEAST	K.NIYYITGESLK.A	Y	21.02	1299.67	11	2.1	650.844	2	60.91	470	480
P15108|HSC82_YEAST	K.LGVHEDTQNR.A	Y	42.29	1167.56	10	0.3	584.789	2	9.15	423	432
P15108|HSC82_YEAST	K.GVVDSEDLPLNLSR.E	Y	38.46	1512.78	14	2.1	757.398	2	75.64	363	376
P15108|HSC82_YEAST	R.ELISNASDALDK.I	Y	30.77	1274.64	12	1.3	638.326	2	44.15	33	44
P15108|HSC82_YEAST	K.NIYYITGESLK.A	Y	21.02	1299.67	11	2.1	650.844	2	60.91	466	476
Q12672|RL21B_YEAST	K.HGAVHMSTYLK.I	Y	35.39	1242.62	11	1.3	415.214	3	16.02	22	32
Q12672|RL21B_YEAST	K.TGVVYNVTK.S	N	30.77	979.534	9	1.5	490.775	2	23.16	61	69
Q12672|RL21B_YEAST	K.SSVGVIINK.M	N	29.13	915.539	9	2.2	458.778	2	29.58	70	78
Q12672|RL21B_YEAST	K.AQGVAVQLK.R	N	28.55	912.539	9	0.4	457.277	2	24.73	121	129
Q12672|RL21B_YEAST	Q.EFLER.V	N	21.33	692.349	5	0.9	347.182	2	20.55	104	108
P0CX29|RS23A_YEAST	K.VSGVSLLALWK.E	Y	33.25	1171.7	11	3.8	586.858	2	111.96	127	137
P0CX29|RS23A_YEAST	R.WAENNYK.K	Y	33.16	923.414	7	-0.2	462.714	2	13.44	24	30
P0CX29|RS23A_YEAST	K.SSPFGGSSHAK.G	Y	28.78	1060.49	11	-0.4	531.254	2	9.21	40	50
P0CX29|RS23A_YEAST	K.LGIESK.Q	N	23.14	645.37	6	-3.4	323.691	2	13.26	57	62
P0CX29|RS23A_YEAST	R.LLGTAFK.S	Y	22.38	748.448	7	1.3	375.232	2	39.56	33	39
P0CX29|RS23A_YEAST	K.AKGDIPGVR.F	Y	22.01	911.519	9	1.8	456.767	2	12.19	113	121
P0CX29|RS23A_YEAST	R.FKVVK.V	N	21.51	619.406	5	3.6	310.711	2	9.75	122	126
P0CX30|RS23B_YEAST	K.VSGVSLLALWK.E	Y	33.25	1171.7	11	3.8	586.858	2	111.96	127	137
P0CX30|RS23B_YEAST	R.WAENNYK.K	Y	33.16	923.414	7	-0.2	462.714	2	13.44	24	30
P0CX30|RS23B_YEAST	K.SSPFGGSSHAK.G	Y	28.78	1060.49	11	-0.4	531.254	2	9.21	40	50
P0CX30|RS23B_YEAST	K.LGIESK.Q	N	23.14	645.37	6	-3.4	323.691	2	13.26	57	62
P0CX30|RS23B_YEAST	R.LLGTAFK.S	Y	22.38	748.448	7	1.3	375.232	2	39.56	33	39
P0CX30|RS23B_YEAST	K.AKGDIPGVR.F	Y	22.01	911.519	9	1.8	456.767	2	12.19	113	121
P0CX30|RS23B_YEAST	R.FKVVK.V	N	21.51	619.406	5	3.6	310.711	2	9.75	122	126
P28007|GAR1_YEAST	K.C(+57.02)GDGVQATSFK.E	Y	37.36	1168.52	11	2.3	585.268	2	19.81	94	104	Carbamidomethylation	C1:Carbamidomethylation:1000.00
P28007|GAR1_YEAST	K.VVGPPKPK.N	Y	32.49	820.517	8	1.9	411.267	2	9.25	128	135
P28007|GAR1_YEAST	K.FYIAADK.L	Y	31.34	826.423	7	2.2	414.219	2	29.79	109	115
P28007|GAR1_YEAST	K.IPYFNAPIYLENK.T	Y	29.47	1580.82	13	2.7	791.421	2	96.69	60	72
P28007|GAR1_YEAST	R.FLPKPK.V	Y	24.01	728.458	6	2.7	365.238	2	11.22	122	127
P49166|RL37A_YEAST	K.TC(+57.02)SSC(+57.02)GYPAAK.T	Y	40.11	1200.49	11	3.3	601.255	2	9.75	33	43	Carbamidomethylation	C2:Carbamidomethylation:1000.00;C5:Carbamidomethylation:1000.00
P49166|RL37A_YEAST	K.GTPSFGK.R	N	28.7	692.349	7	1.6	347.183	2	12.82	4	10
P49166|RL37A_YEAST	R.SFHVQK.K	N	28.55	744.392	6	2.1	373.204	2	9.17	26	31
P49166|RL37A_YEAST	R.SYNWGAK.A	Y	27.33	824.382	7	2.4	413.199	2	18.55	46	52
P49166|RL37A_YEAST	R.FKNGFQTGSASK.A	Y	24.03	1270.63	12	1.1	424.551	3	11.02	74	85
P24000|RL24B_YEAST	R.RIAWTVLFR.K	N	31.53	1160.68	9	2.1	581.349	2	82.72	48	56
P24000|RL24B_YEAST	R.IAWTVLFR.K	N	30.31	1004.58	8	2.8	503.299	2	102.86	49	56
P24000|RL24B_YEAST	R.SLKPEVR.K	N	27.11	827.486	7	3.9	414.752	2	9.52	95	101
P24000|RL24B_YEAST	K.GITEEVAK.K	N	26.8	845.449	8	1.3	423.733	2	15.63	62	69
P24000|RL24B_YEAST	R.GTLFVR.G	N	25.37	691.402	6	1.4	346.709	2	31.6	18	23
P24000|RL24B_YEAST	M(+15.99)KVEVDSFSGAK.I	Y	22.63	1312.63	12	2.5	438.553	3	21.1	1	12	Oxidation (M)	M1:Oxidation (M):1000.00
P0CX24|RL20B_YEAST	K.SRYWYFLQK.L	Y	35.09	1289.66	9	-2.6	430.891	3	63.68	39	47
P0CX24|RL20B_YEAST	R.YWYFLQK.L	Y	30.99	1046.52	7	2.9	524.27	2	80.37	41	47
P0CX24|RL20B_YEAST	R.IFASNEVIAK.S	Y	26.82	1090.6	10	3.2	546.31	2	40.74	29	38
P0CX24|RL20B_YEAST	K.NFGVWVR.Y	Y	23.56	876.461	7	1.8	439.238	2	58.43	74	80
P0CX24|RL20B_YEAST	K.TFSYK.R	Y	21.26	644.317	5	0.7	323.166	2	13.65	162	166
P0CX24|RL20B_YEAST	K.QFLTK.D	N	20.26	635.364	5	0.7	318.69	2	15.9	142	146
P0CX23|RL20A_YEAST	K.SRYWYFLQK.L	Y	35.09	1289.66	9	-2.6	430.891	3	63.68	39	47
P0CX23|RL20A_YEAST	R.YWYFLQK.L	Y	30.99	1046.52	7	2.9	524.27	2	80.37	41	47
P0CX23|RL20A_YEAST	R.IFASNEVIAK.S	Y	26.82	1090.6	10	3.2	546.31	2	40.74	29	38
P0CX23|RL20A_YEAST	K.NFGVWVR.Y	Y	23.56	876.461	7	1.8	439.238	2	58.43	74	80
P0CX23|RL20A_YEAST	K.TFSYK.R	Y	21.26	644.317	5	0.7	323.166	2	13.65	162	166
P0CX23|RL20A_YEAST	K.QFLTK.D	N	20.26	635.364	5	0.7	318.69	2	15.9	142	146
P09435|HSP73_YEAST	R.TTPSYVAFTDTER.L	N	38.81	1486.69	13	2.4	744.356	2	52.44	35	47
P09435|HSP73_YEAST	R.VEIIANDQGNR.T	N	28.17	1227.62	11	2.8	614.819	2	22.27	24	34
P09435|HSP73_YEAST	K.ATAGDTHLGGEDFDNR.L	N	27.59	1674.72	16	-0.6	559.248	3	23.76	219	234
P09435|HSP73_YEAST	R.IINEPTAAAIAYGLDK.K	N	22.69	1658.89	16	3	830.454	2	81.33	170	185
P09435|HSP73_YEAST	R.LIGDAAK.N	N	21.09	686.396	7	0.2	344.205	2	11.25	48	54
P0CX36|RS4B_YEAST	R.HDGGFDLVHIK.D	Y	40.58	1236.63	11	0.6	413.216	3	45.76	201	211
P0CX36|RS4B_YEAST	K.LSIAEER.D	Y	26.03	816.434	7	0.5	409.224	2	19.58	246	252
P0CX36|RS4B_YEAST	K.IDLASGK.I	Y	25.42	702.391	7	0.3	352.203	2	15.1	162	168
P0CX36|RS4B_YEAST	R.LVYDVK.G	Y	20.04	735.417	6	0.9	368.716	2	23.96	101	106
P0CX35|RS4A_YEAST	R.HDGGFDLVHIK.D	Y	40.58	1236.63	11	0.6	413.216	3	45.76	201	211
P0CX35|RS4A_YEAST	K.LSIAEER.D	Y	26.03	816.434	7	0.5	409.224	2	19.58	246	252
P0CX35|RS4A_YEAST	K.IDLASGK.I	Y	25.42	702.391	7	0.3	352.203	2	15.1	162	168
P0CX35|RS4A_YEAST	R.LVYDVK.G	Y	20.04	735.417	6	0.9	368.716	2	23.96	101	106
Q3E7Y3|RS22B_YEAST	K.HGYIGEFEYIDDHR.S	Y	50.25	1749.77	14	2.4	584.267	3	53.51	44	57
Q3E7Y3|RS22B_YEAST	Y.IGEFEYIDDHR.S	Y	31.33	1392.63	11	2	465.219	3	48.62	47	57
Q3E7Y3|RS22B_YEAST	K.IGDIEK.W	Y	22.01	673.365	6	-0.8	337.689	2	11.07	83	88
P0C0W1|RS22A_YEAST	K.HGYIGEFEYIDDHR.S	Y	50.25	1749.77	14	2.4	584.267	3	53.51	44	57
P0C0W1|RS22A_YEAST	Y.IGEFEYIDDHR.S	Y	31.33	1392.63	11	2	465.219	3	48.62	47	57
P0C0W1|RS22A_YEAST	K.IGDIEK.W	Y	22.01	673.365	6	-0.8	337.689	2	11.07	83	88
P00549|KPYK1_YEAST	K.YRPNC(+57.02)PIILVTR.C	Y	37.46	1500.82	12	2.1	501.283	3	53.2	414	425	Carbamidomethylation	C5:Carbamidomethylation:1000.00
P00549|KPYK1_YEAST	R.FSHLYR.G	Y	26.36	821.418	6	2.9	411.718	2	11.89	432	437
P00549|KPYK1_YEAST	R.TSIIGTIGPK.T	N	26.19	985.581	10	2.3	493.799	2	49.52	21	30
P00549|KPYK1_YEAST	K.AIIVLSTSGTTPR.L	Y	24.66	1314.75	13	2.2	658.384	2	56.3	397	409
P00549|KPYK1_YEAST	R.MNFSHGSYEYHK.S	Y	20.38	1498.63	12	-0.4	500.55	3	17.84	50	61
P13393|TBP_YEAST	R.DGTKPATTFQSEEDIKR.A	Y	28.04	1921.94	17	0.2	481.492	4	22.33	32	48
P13393|TBP_YEAST	R.NAEYNPK.R	Y	27.4	834.387	7	1.4	418.201	2	9.07	91	97
P13393|TBP_YEAST	K.IQNIVGSC(+57.02)DVK.F	Y	27.31	1231.62	11	1.1	616.819	2	30.59	157	167	Carbamidomethylation	C8:Carbamidomethylation:1000.00
P13393|TBP_YEAST	K.IGFAAK.F	Y	23.46	605.354	6	0.6	303.684	2	18.55	146	151
P13393|TBP_YEAST	R.FAAVIMR.I	Y	23.41	806.447	7	0.7	404.231	2	45.17	99	105
P13393|TBP_YEAST	K.IVLLIFVSGK.I	Y	22.43	1087.7	10	2.2	544.859	2	113.82	202	211
P13393|TBP_YEAST	K.IVLTGAK.Q	Y	22.17	700.448	7	-4	351.23	2	17.72	212	218
P13393|TBP_YEAST	K.IVFDPNTR.Q	Y	19.8	960.503	8	2.4	481.26	2	36.61	16	23
P22202|HSP74_YEAST	R.TTPSYVAFTDTER.L	N	38.81	1486.69	13	2.4	744.356	2	52.44	35	47
P22202|HSP74_YEAST	R.VEIIANDQGNR.T	N	28.17	1227.62	11	2.8	614.819	2	22.27	24	34
P22202|HSP74_YEAST	K.DAGTIAGLNVLR.I	N	25.41	1198.67	12	2.3	600.342	2	77.81	158	169
P22202|HSP74_YEAST	R.IINEPTAAAIAYGLDK.K	N	22.69	1658.89	16	3	830.454	2	81.33	170	185
P22202|HSP74_YEAST	R.LIGDAAK.N	N	21.09	686.396	7	0.2	344.205	2	11.25	48	54
P05740|RL17A_YEAST	K.YLEQVLDHQR.A	Y	36.15	1299.66	10	1.6	434.227	3	38	47	56
P05740|RL17A_YEAST	K.LYVSHIQVNQAPK.Q	Y	34.41	1495.81	13	3	499.614	3	34.95	112	124
P05740|RL17A_YEAST	T.KLYVSHIQVNQAPK.Q	Y	23.11	1623.91	14	1.2	406.985	4	25.35	111	124
P05740|RL17A_YEAST	K.ARWPAK.S	Y	23.03	727.413	6	2.4	364.715	2	9.39	81	86
P05740|RL17A_YEAST	K.EFGVTK.A	Y	21.33	679.354	6	1.7	340.685	2	15.98	75	80
P27476|NSR1_YEAST	R.KSEDAEEEEDEESSNKK.Q	Y	49.27	1981.82	17	3.6	661.617	3	8.84	142	158
P27476|NSR1_YEAST	K.NEETEEPATIFVGR.L	Y	20.88	1590.75	14	1.1	796.384	2	61.08	161	174
P27476|NSR1_YEAST	K.KEFEHIGGVIGAR.V	Y	19.85	1411.76	13	2.5	471.594	3	31.25	186	198
Q92393|YO12B_YEAST	R.LNNNGIHINNK.V	N	32.73	1249.65	11	0.8	417.558	3	11.66	297	307
Q92393|YO12B_YEAST	K.VAC(+57.02)QLIMR.G	N	28.78	989.515	8	0.9	495.765	2	36.65	308	315	Carbamidomethylation	C3:Carbamidomethylation:1000.00
Q92393|YO12B_YEAST	K.VTNIIDR.L	N	25.86	829.466	7	0.6	415.74	2	20.7	290	296
Q92393|YO12B_YEAST	R.GLSGEYK.F	N	25.09	752.37	7	0.6	377.193	2	10.36	316	322
Q12316|YG13B_YEAST	R.LNNNGIHINNK.V	N	32.73	1249.65	11	0.8	417.558	3	11.66	297	307
Q12316|YG13B_YEAST	K.VAC(+57.02)QLIMR.G	N	28.78	989.515	8	0.9	495.765	2	36.65	308	315	Carbamidomethylation	C3:Carbamidomethylation:1000.00
Q12316|YG13B_YEAST	K.VTNIIDR.L	N	25.86	829.466	7	0.6	415.74	2	20.7	290	296
Q12316|YG13B_YEAST	R.GLSGEYK.F	N	25.09	752.37	7	0.6	377.193	2	10.36	316	322
Q12193|YB12B_YEAST	R.LNNNGIHINNK.V	N	32.73	1249.65	11	0.8	417.558	3	11.66	297	307
Q12193|YB12B_YEAST	K.VAC(+57.02)QLIMR.G	N	28.78	989.515	8	0.9	495.765	2	36.65	308	315	Carbamidomethylation	C3:Carbamidomethylation:1000.00
Q12193|YB12B_YEAST	K.VTNIIDR.L	N	25.86	829.466	7	0.6	415.74	2	20.7	290	296
Q12193|YB12B_YEAST	R.GLSGEYK.F	N	25.09	752.37	7	0.6	377.193	2	10.36	316	322
P0CX25|RL43A_YEAST	R.GAAGIWTC(+57.02)SC(+57.02)C(+57.02)K.K	Y	48.67	1369.56	12	2.8	685.788	2	33.94	50	61	Carbamidomethylation	C8:Carbamidomethylation:1000.00;C10:Carbamidomethylation:1000.00;C11:Carbamidomethylation:1000.00
P0CX25|RL43A_YEAST	K.RGAAGIWTC(+57.02)SC(+57.02)C(+57.02)K.K	Y	43.2	1525.66	13	3.1	509.562	3	22.43	49	61	Carbamidomethylation	C9:Carbamidomethylation:1000.00;C11:Carbamidomethylation:1000.00;C12:Carbamidomethylation:1000.00
P0CX26|RL43B_YEAST	R.GAAGIWTC(+57.02)SC(+57.02)C(+57.02)K.K	Y	48.67	1369.56	12	2.8	685.788	2	33.94	50	61	Carbamidomethylation	C8:Carbamidomethylation:1000.00;C10:Carbamidomethylation:1000.00;C11:Carbamidomethylation:1000.00
P0CX26|RL43B_YEAST	K.RGAAGIWTC(+57.02)SC(+57.02)C(+57.02)K.K	Y	43.2	1525.66	13	3.1	509.562	3	22.43	49	61	Carbamidomethylation	C9:Carbamidomethylation:1000.00;C11:Carbamidomethylation:1000.00;C12:Carbamidomethylation:1000.00
Q12141|YG11B_YEAST	R.LNNNGIHINNK.V	N	32.73	1249.65	11	0.8	417.558	3	11.66	297	307
Q12141|YG11B_YEAST	K.VAC(+57.02)QLIMR.G	N	28.78	989.515	8	0.9	495.765	2	36.65	308	315	Carbamidomethylation	C3:Carbamidomethylation:1000.00
Q12141|YG11B_YEAST	K.VTNIIDR.L	N	25.86	829.466	7	0.6	415.74	2	20.7	290	296
Q12141|YG11B_YEAST	R.GLSGEYK.F	N	25.09	752.37	7	0.6	377.193	2	10.36	316	322
Q12141|YG11B_YEAST	K.TWDTDEYYDRK.E	N	20.9	1490.63	11	2.3	497.885	3	31.54	1266	1276
Q12141|YG11B_YEAST	I.IDKLK.M	N	19.95	615.395	5	1.3	308.705	2	10.59	1443	1447
P0C2I3|YD15B_YEAST	R.LNNNGIHINNK.V	N	32.73	1249.65	11	0.8	417.558	3	11.66	297	307
P0C2I3|YD15B_YEAST	K.VAC(+57.02)QLIMR.G	N	28.78	989.515	8	0.9	495.765	2	36.65	308	315	Carbamidomethylation	C3:Carbamidomethylation:1000.00
P0C2I3|YD15B_YEAST	K.VTNIIDR.L	N	25.86	829.466	7	0.6	415.74	2	20.7	290	296
P0C2I3|YD15B_YEAST	R.GLSGEYK.F	N	25.09	752.37	7	0.6	377.193	2	10.36	316	322
P0C2I3|YD15B_YEAST	K.TWDTDEYYDRK.E	N	20.9	1490.63	11	2.3	497.885	3	31.54	1266	1276
P0C2I7|YL14B_YEAST	R.LNNNGIHINNK.V	N	32.73	1249.65	11	0.8	417.558	3	11.66	297	307
P0C2I7|YL14B_YEAST	K.VAC(+57.02)QLIMR.G	N	28.78	989.515	8	0.9	495.765	2	36.65	308	315	Carbamidomethylation	C3:Carbamidomethylation:1000.00
P0C2I7|YL14B_YEAST	K.VTNIIDR.L	N	25.86	829.466	7	0.6	415.74	2	20.7	290	296
P0C2I7|YL14B_YEAST	R.GLSGEYK.F	N	25.09	752.37	7	0.6	377.193	2	10.36	316	322
P0C2I7|YL14B_YEAST	K.TWDTDEYYDRK.E	N	20.9	1490.63	11	2.3	497.885	3	31.54	1266	1276
Q12329|HSP42_YEAST	L.IGVPPYEGTEPEIEANTEQEGEKGEEKDKK.D	Y	49.31	3329.58	30	1.7	666.924	5	45.46	150	179
Q12329|HSP42_YEAST	L.IGVPPYEGTEPEIEANTEQEGEKGEEK.D	Y	39.48	2958.36	27	2.8	987.131	3	56.34	150	176
P53883|NOP13_YEAST	K.HFQHC(+57.02)GDIVK.I	Y	40.29	1239.58	10	0.3	414.201	3	9.84	258	267	Carbamidomethylation	C5:Carbamidomethylation:1000.00
P53883|NOP13_YEAST	K.GFC(+57.02)YM(+15.99)FFK.N	Y	33.2	1114.46	8	2.1	558.239	2	76.47	184	191	Carbamidomethylation; Oxidation (M)	C3:Carbamidomethylation:1000.00;M5:Oxidation (M):1000.00
P53883|NOP13_YEAST	R.FFIAK.T	N	22.32	624.364	5	-0.1	313.189	2	35.51	144	148
Q99337|YN12B_YEAST	R.LNNNGIHINNK.V	N	32.73	1249.65	11	0.8	417.558	3	11.66	297	307
Q99337|YN12B_YEAST	K.VAC(+57.02)QLIMR.G	N	28.78	989.515	8	0.9	495.765	2	36.65	308	315	Carbamidomethylation	C3:Carbamidomethylation:1000.00
Q99337|YN12B_YEAST	K.VTNIIDR.L	N	25.86	829.466	7	0.6	415.74	2	20.7	290	296
Q99337|YN12B_YEAST	R.GLSGEYK.F	N	25.09	752.37	7	0.6	377.193	2	10.36	316	322
Q03855|YD11B_YEAST	R.LNNNGIHINNK.V	N	32.73	1249.65	11	0.8	417.558	3	11.66	297	307
Q03855|YD11B_YEAST	K.VAC(+57.02)QLIMR.G	N	28.78	989.515	8	0.9	495.765	2	36.65	308	315	Carbamidomethylation	C3:Carbamidomethylation:1000.00
Q03855|YD11B_YEAST	K.VTNIIDR.L	N	25.86	829.466	7	0.6	415.74	2	20.7	290	296
Q03855|YD11B_YEAST	R.GLSGEYK.F	N	25.09	752.37	7	0.6	377.193	2	10.36	316	322
P02406|RL28_YEAST	K.GRIPNVPVIVK.A	Y	33.88	1190.75	11	0.4	397.924	3	52.65	116	126
P02406|RL28_YEAST	K.YHPGYFGK.V	Y	33.72	967.455	8	2	484.736	2	17.25	48	55
P02406|RL28_YEAST	K.LWTLIPEDKR.D	Y	29.91	1269.71	10	3.2	424.245	3	64.53	78	87
P02406|RL28_YEAST	K.QQAHFWKPVLNLDK.L	Y	28.33	1722.92	14	3.4	575.316	3	57.46	64	77
P54785|MOT3_YEAST	R.HFLC(+57.02)PWC(+57.02)LSR.Q	Y	36.37	1374.63	10	0.3	459.218	3	68.6	373	382	Carbamidomethylation	C4:Carbamidomethylation:1000.00;C7:Carbamidomethylation:1000.00
P54785|MOT3_YEAST	K.HTNYLLDELKK.N	Y	30.81	1372.73	11	1.1	458.586	3	42.19	397	407
P54785|MOT3_YEAST	K.TLINDGVLNKDDVKR.V	Y	27.53	1698.93	15	0.8	425.739	4	35.48	465	479
P54785|MOT3_YEAST	K.YIHQC(+57.02)QFC(+57.02)EK.S	Y	27.16	1411.6	10	0.1	471.541	3	13.1	344	353	Carbamidomethylation	C5:Carbamidomethylation:1000.00;C8:Carbamidomethylation:1000.00
P33322|CBF5_YEAST	R.TIYESNLIEFDNKR.N	Y	34.67	1740.87	14	1.7	581.298	3	61.47	168	181
P33322|CBF5_YEAST	K.EYVC(+57.02)IVR.L	Y	29.07	937.469	7	3.6	469.743	2	36.31	122	128	Carbamidomethylation	C4:Carbamidomethylation:1000.00
P33322|CBF5_YEAST	R.SGHYTPIPAGSSPLKR.D	Y	27.68	1666.88	16	2.9	556.635	3	26.62	36	51
P33322|CBF5_YEAST	K.DSAVNAVC(+57.02)YGAK.L	Y	22.03	1253.57	12	2.4	627.794	2	26.57	273	284	Carbamidomethylation	C8:Carbamidomethylation:1000.00
P06367|RS14A_YEAST	K.TPGPGGQAALR.A	Y	33.91	1023.55	11	1.1	512.781	2	15	93	103
P06367|RS14A_YEAST	R.TKTPGPGGQAALR.A	Y	33.45	1252.69	13	-0.7	418.57	3	10.86	91	103
P06367|RS14A_YEAST	R.DNSQVFGVAR.I	Y	30.6	1091.54	10	1.2	546.776	2	36.48	9	18
P06367|RS14A_YEAST	R.IEDVTPVPSDSTR.K	Y	25.22	1414.69	13	2.1	708.356	2	33.61	115	127
P39516|RS14B_YEAST	K.TPGPGGQAALR.A	Y	33.91	1023.55	11	1.1	512.781	2	15	94	104
P39516|RS14B_YEAST	R.TKTPGPGGQAALR.A	Y	33.45	1252.69	13	-0.7	418.57	3	10.86	92	104
P39516|RS14B_YEAST	R.DNSQVFGVAR.I	Y	30.6	1091.54	10	1.2	546.776	2	36.48	10	19
P39516|RS14B_YEAST	R.IEDVTPVPSDSTR.K	Y	25.22	1414.69	13	2.1	708.356	2	33.61	116	128
Q12230|LSP1_YEAST	K.FALIAGYGK.A	Y	33.76	938.523	9	1.9	470.269	2	61.77	213	221
Q12230|LSP1_YEAST	R.NIEASVQPSR.D	Y	28.88	1099.56	10	1.3	550.789	2	17.79	134	143
Q12230|LSP1_YEAST	R.PAYDGYEASR.Q	Y	25.96	1127.49	10	2.9	564.753	2	17.77	239	248
Q12230|LSP1_YEAST	R.TYSLR.N	N	23.32	638.339	5	-3.8	320.175	2	13.01	4	8
Q12230|LSP1_YEAST	R.KLSQLVK.T	N	21.97	814.528	7	2.7	408.272	2	11.68	57	63
Q6Q5H1|YP14A_YEAST	R.LNNNGIHINNK.V	N	32.73	1249.65	11	0.8	417.558	3	11.66	297	307
Q6Q5H1|YP14A_YEAST	K.VAC(+57.02)QLIMR.G	N	28.78	989.515	8	0.9	495.765	2	36.65	308	315	Carbamidomethylation	C3:Carbamidomethylation:1000.00
Q6Q5H1|YP14A_YEAST	K.VTNIIDR.L	N	25.86	829.466	7	0.6	415.74	2	20.7	290	296
Q6Q5H1|YP14A_YEAST	R.GLSGEYK.F	N	25.09	752.37	7	0.6	377.193	2	10.36	316	322
Q6Q5H1|YP14A_YEAST	K.HDLHLRPGTY	Y	21.87	1207.61	10	2	403.545	3	20.48	431	440
P0CX76|YM12A_YEAST	R.LNNNGIHINNK.V	N	32.73	1249.65	11	0.8	417.558	3	11.66	297	307
P0CX76|YM12A_YEAST	K.VAC(+57.02)QLIMR.G	N	28.78	989.515	8	0.9	495.765	2	36.65	308	315	Carbamidomethylation	C3:Carbamidomethylation:1000.00
P0CX76|YM12A_YEAST	K.VTNIIDR.L	N	25.86	829.466	7	0.6	415.74	2	20.7	290	296
P0CX76|YM12A_YEAST	R.GLSGEYK.F	N	25.09	752.37	7	0.6	377.193	2	10.36	316	322
P0CX76|YM12A_YEAST	K.HDLHLRPGTY	Y	21.87	1207.61	10	2	403.545	3	20.48	431	440
P0CX74|YJ11A_YEAST	R.LNNNGIHINNK.V	N	32.73	1249.65	11	0.8	417.558	3	11.66	297	307
P0CX74|YJ11A_YEAST	K.VAC(+57.02)QLIMR.G	N	28.78	989.515	8	0.9	495.765	2	36.65	308	315	Carbamidomethylation	C3:Carbamidomethylation:1000.00
P0CX74|YJ11A_YEAST	K.VTNIIDR.L	N	25.86	829.466	7	0.6	415.74	2	20.7	290	296
P0CX74|YJ11A_YEAST	R.GLSGEYK.F	N	25.09	752.37	7	0.6	377.193	2	10.36	316	322
P0CX74|YJ11A_YEAST	K.HDLHLRPGTY	Y	21.87	1207.61	10	2	403.545	3	20.48	431	440
P0CX71|YE11A_YEAST	R.LNNNGIHINNK.V	N	32.73	1249.65	11	0.8	417.558	3	11.66	297	307
P0CX71|YE11A_YEAST	K.VAC(+57.02)QLIMR.G	N	28.78	989.515	8	0.9	495.765	2	36.65	308	315	Carbamidomethylation	C3:Carbamidomethylation:1000.00
P0CX71|YE11A_YEAST	K.VTNIIDR.L	N	25.86	829.466	7	0.6	415.74	2	20.7	290	296
P0CX71|YE11A_YEAST	R.GLSGEYK.F	N	25.09	752.37	7	0.6	377.193	2	10.36	316	322
P0CX71|YE11A_YEAST	K.HDLHLRPGTY	Y	21.87	1207.61	10	2	403.545	3	20.48	431	440
P0CX75|YL13A_YEAST	R.LNNNGIHINNK.V	N	32.73	1249.65	11	0.8	417.558	3	11.66	297	307
P0CX75|YL13A_YEAST	K.VAC(+57.02)QLIMR.G	N	28.78	989.515	8	0.9	495.765	2	36.65	308	315	Carbamidomethylation	C3:Carbamidomethylation:1000.00
P0CX75|YL13A_YEAST	K.VTNIIDR.L	N	25.86	829.466	7	0.6	415.74	2	20.7	290	296
P0CX75|YL13A_YEAST	R.GLSGEYK.F	N	25.09	752.37	7	0.6	377.193	2	10.36	316	322
P0CX75|YL13A_YEAST	K.HDLHLRPGTY	Y	21.87	1207.61	10	2	403.545	3	20.48	431	440
P0C2I8|YL14A_YEAST	R.LNNNGIHINNK.V	N	32.73	1249.65	11	0.8	417.558	3	11.66	297	307
P0C2I8|YL14A_YEAST	K.VAC(+57.02)QLIMR.G	N	28.78	989.515	8	0.9	495.765	2	36.65	308	315	Carbamidomethylation	C3:Carbamidomethylation:1000.00
P0C2I8|YL14A_YEAST	K.VTNIIDR.L	N	25.86	829.466	7	0.6	415.74	2	20.7	290	296
P0C2I8|YL14A_YEAST	R.GLSGEYK.F	N	25.09	752.37	7	0.6	377.193	2	10.36	316	322
P0C2I8|YL14A_YEAST	K.HDLHLRPGTY	Y	21.87	1207.61	10	2	403.545	3	20.48	431	440
P0CX72|YL12A_YEAST	R.LNNNGIHINNK.V	N	32.73	1249.65	11	0.8	417.558	3	11.66	297	307
P0CX72|YL12A_YEAST	K.VAC(+57.02)QLIMR.G	N	28.78	989.515	8	0.9	495.765	2	36.65	308	315	Carbamidomethylation	C3:Carbamidomethylation:1000.00
P0CX72|YL12A_YEAST	K.VTNIIDR.L	N	25.86	829.466	7	0.6	415.74	2	20.7	290	296
P0CX72|YL12A_YEAST	R.GLSGEYK.F	N	25.09	752.37	7	0.6	377.193	2	10.36	316	322
P0CX72|YL12A_YEAST	K.HDLHLRPGTY	Y	21.87	1207.61	10	2	403.545	3	20.48	431	440
P0CX70|YD15A_YEAST	R.LNNNGIHINNK.V	N	32.73	1249.65	11	0.8	417.558	3	11.66	297	307
P0CX70|YD15A_YEAST	K.VAC(+57.02)QLIMR.G	N	28.78	989.515	8	0.9	495.765	2	36.65	308	315	Carbamidomethylation	C3:Carbamidomethylation:1000.00
P0CX70|YD15A_YEAST	K.VTNIIDR.L	N	25.86	829.466	7	0.6	415.74	2	20.7	290	296
P0CX70|YD15A_YEAST	R.GLSGEYK.F	N	25.09	752.37	7	0.6	377.193	2	10.36	316	322
P0CX70|YD15A_YEAST	K.HDLHLRPGTY	Y	21.87	1207.61	10	2	403.545	3	20.48	431	440
Q12085|YG11A_YEAST	R.LNNNGIHINNK.V	N	32.73	1249.65	11	0.8	417.558	3	11.66	297	307
Q12085|YG11A_YEAST	K.VAC(+57.02)QLIMR.G	N	28.78	989.515	8	0.9	495.765	2	36.65	308	315	Carbamidomethylation	C3:Carbamidomethylation:1000.00
Q12085|YG11A_YEAST	K.VTNIIDR.L	N	25.86	829.466	7	0.6	415.74	2	20.7	290	296
Q12085|YG11A_YEAST	R.GLSGEYK.F	N	25.09	752.37	7	0.6	377.193	2	10.36	316	322
Q12085|YG11A_YEAST	K.HDLHLRPGTY	Y	21.87	1207.61	10	2	403.545	3	20.48	431	440
P0CX73|YP11A_YEAST	R.LNNNGIHINNK.V	N	32.73	1249.65	11	0.8	417.558	3	11.66	297	307
P0CX73|YP11A_YEAST	K.VAC(+57.02)QLIMR.G	N	28.78	989.515	8	0.9	495.765	2	36.65	308	315	Carbamidomethylation	C3:Carbamidomethylation:1000.00
P0CX73|YP11A_YEAST	K.VTNIIDR.L	N	25.86	829.466	7	0.6	415.74	2	20.7	290	296
P0CX73|YP11A_YEAST	R.GLSGEYK.F	N	25.09	752.37	7	0.6	377.193	2	10.36	316	322
P0CX73|YP11A_YEAST	K.HDLHLRPGTY	Y	21.87	1207.61	10	2	403.545	3	20.48	431	440
Q03856|YD11A_YEAST	R.LNNNGIHINNK.V	N	32.73	1249.65	11	0.8	417.558	3	11.66	297	307
Q03856|YD11A_YEAST	K.VAC(+57.02)QLIMR.G	N	28.78	989.515	8	0.9	495.765	2	36.65	308	315	Carbamidomethylation	C3:Carbamidomethylation:1000.00
Q03856|YD11A_YEAST	K.VTNIIDR.L	N	25.86	829.466	7	0.6	415.74	2	20.7	290	296
Q03856|YD11A_YEAST	R.GLSGEYK.F	N	25.09	752.37	7	0.6	377.193	2	10.36	316	322
Q03856|YD11A_YEAST	K.HDLHLRPGTY	Y	21.87	1207.61	10	2	403.545	3	20.48	431	440
Q12485|YG12A_YEAST	R.LNNNGIHINNK.V	N	32.73	1249.65	11	0.8	417.558	3	11.66	297	307
Q12485|YG12A_YEAST	K.VAC(+57.02)QLIMR.G	N	28.78	989.515	8	0.9	495.765	2	36.65	308	315	Carbamidomethylation	C3:Carbamidomethylation:1000.00
Q12485|YG12A_YEAST	K.VTNIIDR.L	N	25.86	829.466	7	0.6	415.74	2	20.7	290	296
Q12485|YG12A_YEAST	R.GLSGEYK.F	N	25.09	752.37	7	0.6	377.193	2	10.36	316	322
Q12485|YG12A_YEAST	K.HDLHLRPGTY	Y	21.87	1207.61	10	2	403.545	3	20.48	431	440
P87262|RL34A_YEAST	K.C(+57.02)GDC(+57.02)GSALQGISTLRPR.Q	Y	34.35	1846.88	17	1.2	616.634	3	53.13	44	60	Carbamidomethylation	C1:Carbamidomethylation:1000.00;C4:Carbamidomethylation:1000.00
P87262|RL34A_YEAST	R.AFLIEEQK.I	Y	31.03	976.523	8	0	489.269	2	42.45	92	99
P87262|RL34A_YEAST	R.QYATVSK.T	Y	27.64	795.413	7	1.8	398.714	2	9.26	61	67
P87262|RL34A_YEAST	R.RRNPYNTR.S	Y	27.36	1075.56	8	0.2	359.529	3	8.59	9	16
P40525|RL34B_YEAST	K.C(+57.02)GDC(+57.02)GSALQGISTLRPR.Q	Y	34.35	1846.88	17	1.2	616.634	3	53.13	44	60	Carbamidomethylation	C1:Carbamidomethylation:1000.00;C4:Carbamidomethylation:1000.00
P40525|RL34B_YEAST	R.AFLIEEQK.I	Y	31.03	976.523	8	0	489.269	2	42.45	92	99
P40525|RL34B_YEAST	R.QYATVSK.T	Y	27.64	795.413	7	1.8	398.714	2	9.26	61	67
P40525|RL34B_YEAST	R.RRNPYNTR.S	Y	27.36	1075.56	8	0.2	359.529	3	8.59	9	16
P41805|RL10_YEAST	R.VHPFHVLR.I	Y	31.71	1003.57	8	4.9	335.533	3	19.04	91	98
P41805|RL10_YEAST	R.GAWGKPHGLAAR.V	Y	30.83	1219.66	12	1.9	407.56	3	13.01	117	128
P41805|RL10_YEAST	K.MLSC(+57.02)AGADR.L	Y	28.72	979.422	9	2.9	490.719	2	11.78	102	110	Carbamidomethylation	C4:Carbamidomethylation:1000.00
P41805|RL10_YEAST	R.DAFHLR.V	Y	22.31	757.387	6	0.7	379.701	2	22.72	83	88
Q12306|SMT3_YEAST	K.VSDGSSEIFFKIKK.T	Y	40.61	1583.86	14	1.6	528.96	3	47.65	28	41
Q12306|SMT3_YEAST	E.VKPETHINLK.V	Y	27.18	1177.68	10	0.9	393.568	3	12.41	18	27
Q12306|SMT3_YEAST	E.THINLK.V	Y	20.71	724.423	6	0.9	363.219	2	9.42	22	27
P0C2H8|RL31A_YEAST	K.LHMGTDDVR.L	Y	35.03	1042.49	9	1.6	348.503	3	14.56	42	50
P0C2H8|RL31A_YEAST	R.EYTINLHK.R	Y	30.59	1016.53	8	1.8	509.273	2	25.4	11	18
P0C2H8|RL31A_YEAST	R.LAPELNQAIWK.R	Y	26.42	1281.71	11	3.4	641.864	2	72.68	51	61
P32835|GSP1_YEAST	K.NLQYYDISAK.S	Y	35.19	1213.6	10	1.7	607.807	2	45.78	145	154
P32835|GSP1_YEAST	R.HLTGEFEK.K	Y	32.79	959.471	8	1.3	480.743	2	11.45	32	39
P32835|GSP1_YEAST	K.LVLVGDGGTGK.T	Y	29.64	1014.57	11	2	508.294	2	35.23	15	25
P32836|GSP2_YEAST	K.NLQYYDISAK.S	Y	35.19	1213.6	10	1.7	607.807	2	45.78	146	155
P32836|GSP2_YEAST	R.HLTGEFEK.K	Y	32.79	959.471	8	1.3	480.743	2	11.45	33	40
P32836|GSP2_YEAST	K.LVLVGDGGTGK.T	Y	29.64	1014.57	11	2	508.294	2	35.23	16	26
Q03532|HAS1_YEAST	K.SNYYLHQTAK.D	Y	32.51	1223.59	10	4.8	408.874	3	11.63	435	444
Q03532|HAS1_YEAST	R.TNTFFEFC(+57.02)NAER.G	Y	24.74	1534.65	12	4.1	768.336	2	71.63	329	340	Carbamidomethylation	C8:Carbamidomethylation:1000.00
Q03532|HAS1_YEAST	R.SYLQAYASHSLK.T	Y	22.66	1366.69	12	1.3	456.571	3	38.99	449	460
Q03532|HAS1_YEAST	R.NGTGIIVITPTR.E	Y	22.03	1240.71	12	3.6	621.366	2	58.07	113	124
P32774|T2AG_YEAST	K.NC(+57.02)QVTVEDSHR.D	Y	41.48	1343.59	11	-0.6	448.87	3	9.46	82	92	Carbamidomethylation	C2:Carbamidomethylation:1000.00
P32774|T2AG_YEAST	M.AVPGYYELYR.R	Y	25.01	1229.61	10	2.9	615.813	2	58.84	2	11
P32774|T2AG_YEAST	K.VVAETLK.D	Y	22.28	758.454	7	2.1	380.235	2	13.67	47	53
P05756|RS13_YEAST	R.NAPAWFK.L	Y	30.11	832.423	7	2.4	417.22	2	43.15	21	27
P05756|RS13_YEAST	K.GISSSAIPYSR.N	Y	28.32	1136.58	11	1.6	569.299	2	36.76	10	20
P05756|RS13_YEAST	R.TVAVLPPNWK.Y	Y	24.06	1123.64	10	1.8	562.828	2	64.23	131	140
P05756|RS13_YEAST	R.LILIESR.I	Y	21.7	842.523	7	1.1	422.269	2	48.49	115	121
P51402|RL37B_YEAST	R.SHNWAAK.A	Y	37.24	812.393	7	1.5	407.204	2	8.97	46	52
P51402|RL37B_YEAST	K.GTPSFGK.R	N	28.7	692.349	7	1.6	347.183	2	12.82	4	10
P51402|RL37B_YEAST	R.SFHVQK.K	N	28.55	744.392	6	2.1	373.204	2	9.17	26	31
P39939|RS26B_YEAST	K.LHYC(+57.02)VSC(+57.02)AIHAR.I	Y	48.26	1485.7	12	2.7	496.241	3	25.71	71	82	Carbamidomethylation	C4:Carbamidomethylation:1000.00;C7:Carbamidomethylation:1000.00
P39939|RS26B_YEAST	R.NIVEAAAVR.D	Y	25.16	941.529	9	0.5	471.772	2	28.19	43	51
P39938|RS26A_YEAST	K.LHYC(+57.02)VSC(+57.02)AIHAR.I	Y	48.26	1485.7	12	2.7	496.241	3	25.71	71	82	Carbamidomethylation	C4:Carbamidomethylation:1000.00;C7:Carbamidomethylation:1000.00
P39938|RS26A_YEAST	R.NIVEAAAVR.D	Y	25.16	941.529	9	0.5	471.772	2	28.19	43	51
P32583|SRP40_YEAST	R.GGSITLESGSYK.F	Y	32.57	1197.59	12	-0.3	599.801	2	29.95	392	403
P32583|SRP40_YEAST	K.GAAGTWGEK.A	Y	29.32	875.414	9	2.1	438.715	2	12.2	357	365
P32583|SRP40_YEAST	K.LNIPAGTDEIKEGQR.K	Y	25.77	1639.85	15	4.5	547.627	3	40.93	318	332
P53927|NOP15_YEAST	R.HYGFLEFVNK.E	Y	29.91	1252.62	10	3.5	627.322	2	70.29	133	142
P53927|NOP15_YEAST	K.TLEEYSGIIYVSR.L	Y	29.81	1528.78	13	2.1	765.398	2	76.11	85	97
P53927|NOP15_YEAST	K.YFAQFGDLK.E	Y	28.83	1087.53	9	3.2	544.776	2	64.56	110	118
P53927|NOP15_YEAST	K.SGIEFK.W	Y	23.39	679.354	6	2.4	340.685	2	21.94	214	219
P53941|IMP4_YEAST	K.HLFNAGPK.K	Y	28.56	882.471	8	1.8	442.244	2	13.65	208	215
P53941|IMP4_YEAST	R.KAQELQDSQLQQK.R	Y	21.57	1542.8	13	2.1	515.275	3	10.82	16	28
P53941|IMP4_YEAST	R.GDFISVR.Q	Y	21.55	792.413	7	1.2	397.214	2	36.86	228	234
P53941|IMP4_YEAST	R.VITFANR.G	Y	21.44	819.46	7	2.9	410.739	2	27.28	221	227
P53941|IMP4_YEAST	R.IIVTTSR.D	Y	20.36	788.476	7	0.8	395.245	2	15.61	88	94
P53941|IMP4_YEAST	R.LFELR.L	N	20.28	676.391	5	0.2	339.203	2	46.14	258	262
P14120|RL30_YEAST	R.KSELEYYAMLSK.T	Y	43.57	1460.72	12	2.2	487.916	3	58.28	53	64
P14120|RL30_YEAST	R.KSELEYYAM(+15.99)LSK.T	Y	37.85	1476.72	12	1.8	493.247	3	46.45	53	64	Oxidation (M)	M9:Oxidation (M):1000.00
P0CX32|RS24B_YEAST	R.KQFVVDVLHPNR.A	Y	26.58	1450.8	12	2.1	484.61	3	44.54	21	32
P0CX32|RS24B_YEAST	K.IFGTGK.R	Y	21.66	621.349	6	0.8	311.682	2	14.41	118	123
P0CX32|RS24B_YEAST	K.LAEVYK.A	Y	20.81	721.401	6	1.5	361.708	2	15.24	44	49
P0CX32|RS24B_YEAST	K.KFEPTYR.L	Y	20.34	939.481	7	2.3	470.749	2	11.76	84	90
P0CX31|RS24A_YEAST	R.KQFVVDVLHPNR.A	Y	26.58	1450.8	12	2.1	484.61	3	44.54	21	32
P0CX31|RS24A_YEAST	K.IFGTGK.R	Y	21.66	621.349	6	0.8	311.682	2	14.41	118	123
P0CX31|RS24A_YEAST	K.LAEVYK.A	Y	20.81	721.401	6	1.5	361.708	2	15.24	44	49
P0CX31|RS24A_YEAST	K.KFEPTYR.L	Y	20.34	939.481	7	2.3	470.749	2	11.76	84	90
Q12335|PST2_YEAST	K.TFYETVAK.F	Y	29.49	957.481	8	1.6	479.748	2	28.6	190	197
Q12335|PST2_YEAST	R.FGNFPAQWK.A	Y	28.88	1093.53	9	2.5	547.776	2	62.22	80	88
Q12335|PST2_YEAST	R.TGGLWAK.G	Y	26.68	731.397	7	1.1	366.706	2	23.2	94	100
Q12335|PST2_YEAST	K.AFWDR.T	Y	20.9	693.323	5	2	347.67	2	37.95	89	93
P0CX54|RL12B_YEAST	K.IGPLGLSPK.K	Y	24.84	880.538	9	2.1	441.277	2	50.31	32	40
P0CX54|RL12B_YEAST	K.VTVQLK.I	Y	24.25	686.433	6	2	344.224	2	19.37	58	63
P0CX54|RL12B_YEAST	R.TLASVTK.E	Y	24.16	718.423	7	0.3	360.219	2	10.88	124	130
P0CX54|RL12B_YEAST	K.EILGTAQSVGC(+57.02)R.V	Y	21.45	1289.64	12	2.6	645.829	2	33.06	131	142	Carbamidomethylation	C11:Carbamidomethylation:1000.00
P0CX54|RL12B_YEAST	K.YLYLR.A	N	21.42	726.406	5	1.2	364.211	2	36.99	12	16
P0CX53|RL12A_YEAST	K.IGPLGLSPK.K	Y	24.84	880.538	9	2.1	441.277	2	50.31	32	40
P0CX53|RL12A_YEAST	K.VTVQLK.I	Y	24.25	686.433	6	2	344.224	2	19.37	58	63
P0CX53|RL12A_YEAST	R.TLASVTK.E	Y	24.16	718.423	7	0.3	360.219	2	10.88	124	130
P0CX53|RL12A_YEAST	K.EILGTAQSVGC(+57.02)R.V	Y	21.45	1289.64	12	2.6	645.829	2	33.06	131	142	Carbamidomethylation	C11:Carbamidomethylation:1000.00
P0CX53|RL12A_YEAST	K.YLYLR.A	N	21.42	726.406	5	1.2	364.211	2	36.99	12	16
P32787|MG101_YEAST	R.EYGLIC(+57.02)HGQLISVAR.G	Y	37.81	1714.88	15	1.5	572.636	3	64.74	176	190	Carbamidomethylation	C6:Carbamidomethylation:1000.00
P32787|MG101_YEAST	K.EYSSGINSK.L	Y	28.67	983.456	9	1	492.736	2	9.79	64	72
P53115|INO80_YEAST	R.HYDNTYTTIWK.D	Y	41.61	1440.67	11	0	481.23	3	46.37	468	478
P53115|INO80_YEAST	R.LVQQIQSIR.S	Y	20.93	1083.64	9	1	542.828	2	34.36	491	499
P27614|CBPS_YEAST	K.HFYELHDYFEK.T	Y	44.15	1526.68	11	3.7	509.904	3	54.77	120	130
P40535|ACA2_YEAST	K.EFNEIKDENR.I	Y	29.59	1292.6	10	1.7	647.308	2	14.26	456	465
P40535|ACA2_YEAST	R.NFVNAPSK.N	Y	28.87	875.45	8	0.7	438.733	2	16.79	354	361
P40535|ACA2_YEAST	K.KLNYYEK.L	Y	25.67	956.497	7	3.6	479.257	2	10.39	470	476
P38779|CIC1_YEAST	K.HSFYKPWK.E	Y	35.62	1091.56	8	0.7	364.859	3	20.71	104	111
P38779|CIC1_YEAST	V.NELIK.F	N	22.78	615.359	5	1.5	308.687	2	11.81	42	46
P06169|PDC1_YEAST	K.NIVEFHSDHMK.I	Y	37.87	1355.63	11	2.5	452.885	3	21.58	305	315
P06169|PDC1_YEAST	K.QLLLHHTLGNGDFTVFHR.M	N	30.79	2104.1	18	1.8	527.032	4	62.84	110	127
P06169|PDC1_YEAST	K.NIVEFHSDHM(+15.99)K.I	Y	21.76	1371.62	11	1.6	458.216	3	14.04	305	315	Oxidation (M)	M10:Oxidation (M):1000.00
P10592|HSP72_YEAST	K.ATAGDTHLGGEDFDNR.L	N	27.59	1674.72	16	-0.6	559.248	3	23.76	218	233
P10592|HSP72_YEAST	K.DAGTIAGLNVLR.I	N	25.41	1198.67	12	2.3	600.342	2	77.81	158	169
P10592|HSP72_YEAST	R.IINEPTAAAIAYGLDK.K	N	22.69	1658.89	16	3	830.454	2	81.33	170	185
P10592|HSP72_YEAST	R.LIGDAAK.N	N	21.09	686.396	7	0.2	344.205	2	11.25	48	54
P40157|VID27_YEAST	K.GNSSLTVAFR.N	Y	22.69	1050.55	10	0.9	526.281	2	44.26	419	428
P40157|VID27_YEAST	K.TYVLK.I	N	22.06	622.369	5	1.9	312.192	2	15.87	659	663
P40157|VID27_YEAST	K.NISNLGGK.S	Y	20.76	801.434	8	1.2	401.725	2	12.01	460	467
P40157|VID27_YEAST	K.GILNQDGSNNYPYR.I	Y	20.11	1609.75	14	2.2	805.883	2	45.22	713	726
P25491|MAS5_YEAST	K.YGGYGNLIIK.F	Y	30.31	1096.59	10	3.3	549.305	2	58.04	321	330
P25491|MAS5_YEAST	K.HEISASLEELYK.G	Y	28.35	1417.71	12	1.8	473.578	3	56.2	118	129
P25491|MAS5_YEAST	K.KLEEILPPR.I	Y	21.18	1093.65	9	0.1	365.557	3	36.75	348	356
P05759|RS31_YEAST	K.LAVLSYYK.V	Y	27.96	955.538	8	1.7	478.777	2	55.98	100	107
P05759|RS31_YEAST	MQIFVK.T	Y	23.33	764.426	6	0.8	383.22	2	42.03	1	6
P40553|DOT5_YEAST	R.VVVFFVYPR.A	Y	33.91	1124.64	9	2.8	563.328	2	96.3	93	101
P40553|DOT5_YEAST	R.SHFIFVDGK.L	Y	31.61	1048.53	9	3	525.276	2	43.18	176	184
Q12490|YB11B_YEAST	E.VTNILDR.L	N	25.86	829.466	7	0.6	415.74	2	20.7	290	296
Q12490|YB11B_YEAST	R.GLSGEYK.F	N	25.09	752.37	7	0.6	377.193	2	10.36	316	322
Q12490|YB11B_YEAST	I.IDKLK.M	N	19.95	615.395	5	1.3	308.705	2	10.59	1443	1447
Q04214|YM13B_YEAST	E.VTNILDR.L	N	25.86	829.466	7	0.6	415.74	2	20.7	290	296
Q04214|YM13B_YEAST	R.GLSGEYK.F	N	25.09	752.37	7	0.6	377.193	2	10.36	316	322
Q04214|YM13B_YEAST	I.IDKLK.M	N	19.95	615.395	5	1.3	308.705	2	10.59	1443	1447
P21827|RCC1_YEAST	K.THASHIINAQEDYK.H	Y	36.62	1625.78	14	0.6	542.934	3	11.3	24	37
P11632|NHP6A_YEAST	K.RALSAYMFFANENR.D	Y	29.63	1688.81	14	2.3	563.945	3	74.76	23	36
P11632|NHP6A_YEAST	R.ALSAYM(+15.99)FFANENR.D	Y	26.06	1548.7	13	0.3	775.359	2	78.24	24	36	Oxidation (M)	M6:Oxidation (M):1000.00
P11632|NHP6A_YEAST	K.ALTPEEK.Q	Y	20.1	786.412	7	2.9	394.215	2	10.15	61	67
P10659|METK1_YEAST	K.SLVAAGLC(+57.02)K.R	Y	26.93	917.5	9	2.2	459.759	2	33.05	291	299	Carbamidomethylation	C8:Carbamidomethylation:1000.00
P10659|METK1_YEAST	K.YFIQPSGR.F	Y	21.64	966.492	8	1.7	484.254	2	31.71	229	236
P10659|METK1_YEAST	K.TQVTVEYK.D	Y	20.98	966.502	8	1.3	484.259	2	18.41	169	176
P53309|AP18B_YEAST	R.HYSHNLDVFQLR.K	Y	35.36	1527.76	12	2.7	510.261	3	51.11	79	90
P53309|AP18B_YEAST	R.LGMDHLR.D	Y	27.86	840.428	7	-0.8	421.221	2	17.75	123	129
P39990|SNU13_YEAST	K.NVPYVFVPSR.V	Y	35.27	1176.63	10	0.8	589.322	2	68.06	75	84
P39990|SNU13_YEAST	K.TQIYAVK.D	Y	27.9	821.465	7	2	822.474	1	19.46	112	118
P33749|MSN4_YEAST	R.SDNLSQHLK.T	N	30.7	1040.53	9	1.4	347.849	3	10.68	614	622
P33749|MSN4_YEAST	K.VPVQPR.K	Y	24.8	694.413	6	3.2	348.215	2	9.71	549	554
P32445|RIM1_YEAST	R.IGSEFTEHTSANNNR.Y	Y	31.33	1675.76	15	4.9	559.595	3	15.11	28	42
P32445|RIM1_YEAST	K.GTTLSLVQK.D	Y	23.7	945.549	9	2.3	473.783	2	33.44	103	111
P40422|RPAB4_YEAST	K.YIC(+57.02)AEC(+57.02)SSK.L	Y	38.86	1116.46	9	4.2	559.239	2	10.49	29	37	Carbamidomethylation	C3:Carbamidomethylation:1000.00;C6:Carbamidomethylation:1000.00
P11938|RAP1_YEAST	K.HFAEEHAAHTENAWR.D	Y	47.39	1804.8	15	2.1	452.209	4	12.71	528	542
Q07807|PUF3_YEAST	K.FFGNGGNYYQYR.S	Y	38.42	1484.65	12	2	743.332	2	54.33	100	111
P48589|RS12_YEAST	K.QLGEWAGLGK.I	Y	32.36	1057.56	10	1.2	529.786	2	56.92	96	105
P48589|RS12_YEAST	R.TALVHDGLAR.G	Y	26.49	1051.58	10	1.8	351.534	3	18.64	34	43
P35194|UTP20_YEAST	F.ILSIR.D	N	22.07	600.396	5	2.2	301.206	2	26.48	458	462
P35194|UTP20_YEAST	Q.TVLER.R	N	19.91	616.354	5	2.4	309.185	2	9.4	2436	2440
P0CX56|RS18B_YEAST	K.IPAWFLNR.Q	Y	27.78	1015.56	8	1.5	508.788	2	80.83	81	88
P0CX56|RS18B_YEAST	R.HFWGLR.V	Y	23.63	814.424	6	-0.3	408.219	2	39.53	127	132
P0CX55|RS18A_YEAST	K.IPAWFLNR.Q	Y	27.78	1015.56	8	1.5	508.788	2	80.83	81	88
P0CX55|RS18A_YEAST	R.HFWGLR.V	Y	23.63	814.424	6	-0.3	408.219	2	39.53	127	132
P53336|YG5X_YEAST	K.GKPLGYHVR.M	Y	27.31	1025.58	9	2.7	342.867	3	9.31	215	223
P53336|YG5X_YEAST	K.SSTSEKPC(+57.02)NILLIFGK.W	Y	24.33	1792.94	16	2.4	598.655	3	88.97	271	286	Carbamidomethylation	C8:Carbamidomethylation:1000.00
P25586|KRR1_YEAST	K.NIHPIYHIK.E	Y	21.15	1133.63	9	0.1	378.885	3	18.14	193	201
P25586|KRR1_YEAST	R.KTYDPAIILK.A	Y	20.78	1160.68	10	-0.4	581.347	2	46.19	87	96
P51401|RL9B_YEAST	K.HIDVTFTK.V	Y	34.38	959.508	8	1.9	480.762	2	27.46	40	47
P51401|RL9B_YEAST	K.FIEVR.N	Y	19.8	662.375	5	-0.6	332.195	2	24.24	111	115
P05738|RL9A_YEAST	K.HIDVTFTK.V	Y	34.38	959.508	8	1.9	480.762	2	27.46	40	47
P05738|RL9A_YEAST	K.FIEVR.N	Y	19.8	662.375	5	-0.6	332.195	2	24.24	111	115
P00950|PMG1_YEAST	R.HYGDLQGK.D	Y	35.12	916.44	8	2.9	459.229	2	9.29	89	96
Q01519|COX12_YEAST	K.HC(+57.02)WQSYVDYHK.C	Y	43.89	1521.65	11	2.3	508.224	3	31.22	26	36	Carbamidomethylation	C2:Carbamidomethylation:1000.00
P0CX42|RL23B_YEAST	K.EC(+57.02)ADLWPR.V	Y	31.58	1045.47	8	1.6	523.741	2	46.85	121	128	Carbamidomethylation	C2:Carbamidomethylation:1000.00
P0CX42|RL23B_YEAST	R.NLYIIAVK.G	Y	22.67	932.569	8	2.7	467.293	2	65.44	33	40
P0CX41|RL23A_YEAST	K.EC(+57.02)ADLWPR.V	Y	31.58	1045.47	8	1.6	523.741	2	46.85	121	128	Carbamidomethylation	C2:Carbamidomethylation:1000.00
P0CX41|RL23A_YEAST	R.NLYIIAVK.G	Y	22.67	932.569	8	2.7	467.293	2	65.44	33	40
Q03525|TMA23_YEAST	K.EYLISYGWK.E	Y	32.6	1157.58	9	1.3	579.796	2	74.64	5	13
Q03525|TMA23_YEAST	K.NLDVSTDSNNGSIK.F	Y	20.1	1462.69	14	1.8	732.354	2	24.35	61	74
P28274|URA7_YEAST	R.LGLRPTFFQNETEWSQIK.K	Y	31.04	2193.12	18	2.2	732.049	3	92.02	457	474
P28274|URA7_YEAST	R.LGLRPTFFQNETEWSQIKK.L	Y	22.84	2321.22	19	2.9	581.313	4	77.31	457	475
P33748|MSN2_YEAST	R.SDNLSQHIK.T	N	30.7	1040.53	9	1.4	347.849	3	10.68	688	696
P33748|MSN2_YEAST	K.ELEEKPFHC(+57.02)HIC(+57.02)PK.S	Y	22.55	1822.85	14	-0.4	456.719	4	19.3	641	654	Carbamidomethylation	C9:Carbamidomethylation:1000.00;C12:Carbamidomethylation:1000.00
P04650|RL39_YEAST	K.KQNRPLPQWIR.L	Y	29.24	1434.82	11	1.7	479.282	3	32.29	18	28
P04650|RL39_YEAST	K.QNRPLPQWIR.L	Y	25.1	1306.73	10	1.7	436.583	3	45.32	19	28
P47128|EAF6_YEAST	K.SHYSGNIIK.G	Y	32	1017.52	9	2.9	509.771	2	11.44	63	71
Q07653|HBT1_YEAST	R.HHQYGSDEGEQDYHDDEQGEEQAGK.Q	Y	41.38	2887.12	25	3.4	722.789	4	9.71	1000	1024
P16474|BIP_YEAST	K.DAGTIAGLNVLR.I	N	25.41	1198.67	12	2.3	600.342	2	77.81	206	217
P16474|BIP_YEAST	R.LIGDAAK.N	N	21.09	686.396	7	0.2	344.205	2	11.25	96	102
P10080|SSBP1_YEAST	R.SKDTLYINNVPFK.A	Y	27.84	1537.81	13	3.9	513.614	3	59.65	184	196
P10080|SSBP1_YEAST	R.IFTSDSANR.G	Y	26.73	1009.48	9	3.4	505.75	2	14.06	228	236
P38429|SAP30_YEAST	R.HFDEHSIK.E	Y	33.47	1011.48	8	2	338.167	3	9.64	169	176
P05745|RL36A_YEAST	R.LGSFTR.A	Y	22.83	679.365	6	1	340.69	2	16.19	77	82
P05745|RL36A_YEAST	K.AKVEEMNNIIAASR.R	Y	22.14	1544.8	14	0.9	515.94	3	40.64	85	98
O14455|RL36B_YEAST	R.LGSFTR.A	Y	22.83	679.365	6	1	340.69	2	16.19	77	82
O14455|RL36B_YEAST	K.AKVEEMNNIIAASR.R	Y	22.14	1544.8	14	0.9	515.94	3	40.64	85	98
P40340|TBP7_YEAST	R.TNEELTNER.N	Y	27.7	1104.5	9	2.9	553.261	2	10.19	101	109
Q12496|YO098_YEAST	K.ILETR.P	N	23.11	630.37	5	3.1	316.193	2	11.24	546	550
Q12496|YO098_YEAST	K.YISER.T	N	22.34	666.334	5	2.2	334.175	2	9.16	22	26
Q02100|SKO1_YEAST	K.QLIC(+57.02)ETNFYR.R	Y	22.13	1342.63	10	1.6	672.325	2	55.56	533	542	Carbamidomethylation	C4:Carbamidomethylation:1000.00
Q02100|SKO1_YEAST	K.NSAVTTAPAQKDDVENNK.I	Y	21.71	1900.91	18	4	634.647	3	10.4	398	415
Q02100|SKO1_YEAST	K.EFLER.N	N	21.33	692.349	5	0.9	347.182	2	20.55	434	438
P05744|RL33A_YEAST	K.TFGASVR.I	Y	25.39	736.387	7	1.7	369.201	2	15.2	93	99
P41056|RL33B_YEAST	K.TFGASVR.I	Y	25.39	736.387	7	1.7	369.201	2	15.2	93	99
P31374|PSK1_YEAST	K.VILLWVTHSR.D	Y	28.28	1222.72	10	3	408.581	3	71.37	866	875
P31374|PSK1_YEAST	K.SQFVK.E	N	23.2	607.333	5	0.3	304.674	2	9.88	996	1000
Q07471|THI3_YEAST	K.QLLLHHTLGNGDFTVFHR.I	N	30.79	2104.1	18	1.8	527.032	4	62.84	121	138
P18239|ADT2_YEAST	R.TATQEGVISFWR.G	Y	25.02	1393.7	12	4	697.86	2	80.72	77	88
P00560|PGK_YEAST	K.YVLEHHPR.Y	Y	29.75	1049.54	8	-1	350.854	3	9.22	49	56
P23254|TKT1_YEAST	K.LGNLIAIYDDNK.I	Y	25.51	1347.7	12	2.8	674.861	2	74.24	177	188
P53959|COG6_YEAST	F.NELLK.R	N	22.78	615.359	5	1.5	308.687	2	11.81	394	398
P53959|COG6_YEAST	I.LLSIR.D	N	22.07	600.396	5	2.2	301.206	2	26.48	277	281
P53281|LSB1_YEAST	K.IGIFPANYVKPAFTR.S	Y	38.73	1692.94	15	2.4	565.32	3	85.68	99	113
P32597|STH1_YEAST	S.LGLESK.F	N	23.14	645.37	6	-3.4	323.691	2	13.26	172	177
P32597|STH1_YEAST	T.LLIIR.R	N	20.42	626.448	5	1.3	314.232	2	52.51	680	684
P32832|RSC7_YEAST	K.HITDDYYASELR.T	Y	37.99	1481.68	12	3.1	494.902	3	40.06	239	250
P11746|MCM1_YEAST	R.HVTFSK.R	Y	26.73	717.381	6	0.8	359.698	2	9.12	33	38
P11746|MCM1_YEAST	K.FEPIVTQQEGR.N	Y	21.67	1302.66	11	0	652.336	2	37.63	77	87
Q12482|AGC1_YEAST	T.ILQNDLK.N	N	27	842.486	7	2	422.251	2	18.61	246	252
Q12482|AGC1_YEAST	A.NYYYK.S	Y	20.96	749.338	5	1.8	375.677	2	12.55	863	867
P53150|LIF1_YEAST	K.LLETR.D	N	23.11	630.37	5	3.1	316.193	2	11.24	200	204
P0CX52|RS16B_YEAST	K.GLVAYHQK.Y	Y	26.32	914.497	8	2.4	458.257	2	10.79	88	95
P0CX52|RS16B_YEAST	R.VTGGGHVSQVYAIR.Q	Y	22.03	1442.76	14	1.5	481.929	3	25.47	69	82
P0CX51|RS16A_YEAST	K.GLVAYHQK.Y	Y	26.32	914.497	8	2.4	458.257	2	10.79	88	95
P0CX51|RS16A_YEAST	R.VTGGGHVSQVYAIR.Q	Y	22.03	1442.76	14	1.5	481.929	3	25.47	69	82
P10964|RPA1_YEAST	L.YIYLR.A	N	21.42	726.406	5	1.2	364.211	2	36.99	95	99
P10964|RPA1_YEAST	C.QFLTK.A	N	20.26	635.364	5	0.7	318.69	2	15.9	1620	1624
Q12487|RM23_YEAST	K.TYWSHSGRPGQLK.L	Y	27.98	1515.76	13	3	506.262	3	16.03	76	88
P40007|NOP16_YEAST	K.NFDADEDVNEIK.A	Y	36.8	1407.62	12	3.5	704.817	2	42.13	137	148
Q08561|IES4_YEAST	K.SFSGYK.V	Y	21.35	687.323	6	0.4	344.669	2	11.27	52	57
P33200|PDR3_YEAST	A.EFIER.L	N	21.33	692.349	5	0.9	347.182	2	20.55	796	800
P23248|RS3A2_YEAST	R.IFAIAFTR.K	Y	24.08	937.538	8	0.2	469.777	2	79.01	137	144
P23248|RS3A2_YEAST	K.TSDDYVLR.I	Y	23.44	967.461	8	1.7	484.739	2	25.31	129	136
P33442|RS3A1_YEAST	R.IFAIAFTR.K	Y	24.08	937.538	8	0.2	469.777	2	79.01	137	144
P33442|RS3A1_YEAST	K.TSDDYVLR.I	Y	23.44	967.461	8	1.7	484.739	2	25.31	129	136
P43588|RPN11_YEAST	R.HYYSLNIDYHK.T	Y	35.66	1451.68	11	1.1	484.902	3	36.68	195	205
P36006|MYO3_YEAST	V.FILTK.K	N	24.26	620.39	5	2.1	311.203	2	31.04	835	839
P36006|MYO3_YEAST	R.SM(+15.99)SLL.G	N	22.65	565.278	5	1.9	566.287	1	35.31	775	779	Oxidation (M)	M2:Oxidation (M):1000.00
P32773|TOA1_YEAST	R.NDYTFQK.A	Y	27.27	914.413	7	-1.5	458.213	2	17.31	272	278
P11075|SEC7_YEAST	N.FILTK.S	N	24.26	620.39	5	2.1	311.203	2	31.04	1412	1416
P11075|SEC7_YEAST	A.DLITR.L	N	21.26	616.354	5	1.7	309.185	2	21.51	1917	1921
Q00955|ACAC_YEAST	K.HYQPLC(+57.02)K.L	Y	23.78	944.454	7	4.9	473.236	2	9.55	988	994	Carbamidomethylation	C6:Carbamidomethylation:1000.00
Q00955|ACAC_YEAST	K.SHTIYWK.E	Y	22.05	933.471	7	1.5	467.743	2	18.81	671	677
P52489|KPYK2_YEAST	R.TSIIGTIGPK.T	N	26.19	985.581	10	2.3	493.799	2	49.52	23	32
Q3E841|YN034_YEAST	K.AGHFIVYFTPK.N	Y	23.82	1278.68	11	6.6	640.35	2	61.78	73	83
Q3E841|YN034_YEAST	K.KAGHFIVYFTPK.N	Y	21.69	1406.77	12	-0.2	469.931	3	47.74	72	83
P47054|NU192_YEAST	A.FLLTK.I	N	24.26	620.39	5	2.1	311.203	2	31.04	448	452
P47054|NU192_YEAST	L.LLIIR.S	N	20.42	626.448	5	1.3	314.232	2	52.51	1486	1490
Q12275|YO093_YEAST	E.TYSLR.E	N	23.32	638.339	5	-3.8	320.175	2	13.01	252	256
Q12275|YO093_YEAST	P.LISLR.S	N	22.07	600.396	5	2.2	301.206	2	26.48	1359	1363
Q03125|NRG1_YEAST	R.GFTTSGHLAR.H	Y	25.27	1045.53	10	2	349.518	3	13.72	182	191
P28241|IDH2_YEAST	K.TFGLFANVRPAK.S	Y	34.26	1319.73	12	0.7	440.919	3	61.32	121	132
Q03973|HMO1_YEAST	K.QAYNVELENYQR.E	Y	34.09	1525.72	12	2.5	763.867	2	44.58	162	173
P26786|RS7A_YEAST	K.LESFQAVYNK.L	Y	20.05	1197.6	10	3.9	599.811	2	43.94	166	175
Q12028|AP1G1_YEAST	I.IYTLK.L	N	23.17	636.385	5	0.4	319.2	2	19.82	272	276
Q12028|AP1G1_YEAST	C.DLLTR.I	N	21.26	616.354	5	1.7	309.185	2	21.51	299	303
P32874|HFA1_YEAST	E.LLETR.D	N	23.11	630.37	5	3.1	316.193	2	11.24	614	618
P32874|HFA1_YEAST	V.EFIER.N	N	21.33	692.349	5	0.9	347.182	2	20.55	2222	2226
P32504|CBF3A_YEAST	L.NELLK.Q	N	22.78	615.359	5	1.5	308.687	2	11.81	574	578
P32504|CBF3A_YEAST	A.YLYLR.F	N	21.42	726.406	5	1.2	364.211	2	36.99	289	293
Q02890|PNG1_YEAST	K.LLETR.K	N	23.11	630.37	5	3.1	316.193	2	11.24	183	187
Q02890|PNG1_YEAST	C.QFITK.R	N	20.26	635.364	5	0.7	318.69	2	15.9	294	298
Q07478|SUB2_YEAST	K.TAVFYGGTPISK.D	Y	33.15	1239.65	12	5	620.835	2	50.19	162	173
Q04336|YM54_YEAST	P.YLSER.S	N	22.34	666.334	5	2.2	334.175	2	9.16	34	38
Q04336|YM54_YEAST	L.DLLTR.E	N	21.26	616.354	5	1.7	309.185	2	21.51	503	507
P36022|DYHC_YEAST	E.LDKLK.D	N	19.95	615.395	5	1.3	308.705	2	10.59	2246	2250
P32480|HIR2_YEAST	I.LISIR.L	N	22.07	600.396	5	2.2	301.206	2	26.48	786	790
P32480|HIR2_YEAST	D.DILTR.A	N	21.26	616.354	5	1.7	309.185	2	21.51	643	647
P18963|IRA1_YEAST	R.VLPNFAASSFSSK(+104.03)FGTLDLFTK(+42.05)NIMLLMEYGSISEGAQWEAK(+42.01)YK.K	Y	22.16	5106.54	44	7.8	852.105	6	134.48	2651	2694	benzoylation(K); trimethylation(K); Acetylation (K)	K13:benzoylation(K):0.00;K22:trimethylation(K):0.00;K42:Acetylation (K):0.00
P18963|IRA1_YEAST	I.IIIIR.T	N	20.42	626.448	5	1.3	314.232	2	52.51	1434	1438
P15938|PRP16_YEAST	K.FFIAK.S	N	22.32	624.364	5	-0.1	313.189	2	35.51	835	839
P15938|PRP16_YEAST	R.IDKLK.A	N	19.95	615.395	5	1.3	308.705	2	10.59	124	128
P14905|CBS2_YEAST	A.QDIIK.K	N	22	615.359	5	2.6	308.688	2	12.08	278	282
P14905|CBS2_YEAST	K.QFITK.Q	N	20.26	635.364	5	0.7	318.69	2	15.9	376	380
P05748|RL15A_YEAST	K.QGFVIYR.V	Y	22.3	881.476	7	3.2	441.747	2	45.99	57	63
P54780|RL15B_YEAST	K.QGFVIYR.V	Y	22.3	881.476	7	3.2	441.747	2	45.99	57	63
P50077|CCH1_YEAST	L.YIYLR.E	N	21.42	726.406	5	1.2	364.211	2	36.99	432	436
P50077|CCH1_YEAST	L.IAYLK.N	N	21.4	606.374	5	0.9	304.195	2	20.69	1294	1298
P51533|PDR10_YEAST	S.NELLK.I	N	22.78	615.359	5	1.5	308.687	2	11.81	1468	1472
Q03920|MTQ2_YEAST	K.LIETR.K	N	23.11	630.37	5	3.1	316.193	2	11.24	203	207
P53037|PSD2_YEAST	R.LAPQDYHR.F	Y	31.74	998.493	8	0.2	333.839	3	10.41	947	954
P40470|RRT14_YEAST	K.HQHEGTLTDHER.K	Y	31.72	1458.66	12	-0.8	365.672	4	8.73	101	112
P19158|IRA2_YEAST	P.DLLTR.E	N	21.26	616.354	5	1.7	309.185	2	21.51	1371	1375
P19158|IRA2_YEAST	I.LIILR.L	N	20.42	626.448	5	1.3	314.232	2	52.51	106	110
P39526|LAA1_YEAST	W.IISLR.E	N	22.07	600.396	5	2.2	301.206	2	26.48	1525	1529
Q08281|RTC1_YEAST	R.EFDEK.D	N	22.65	666.286	5	2	334.151	2	9.26	806	810
P29496|MCM5_YEAST	R.QLEAIIR.I	Y	21.06	841.502	7	1.7	421.759	2	39.13	652	658
P29496|MCM5_YEAST	K.QLLINELESTER.S	Y	20.39	1443.76	12	5.9	722.89	2	74.08	632	643
P36081|YKH7_YEAST	K.TYFVTWYTR.F	Y	31.24	1235.6	9	3	618.808	2	78.69	188	196
Q08748|YO296_YEAST	Y.LYTLK.L	N	23.17	636.385	5	0.4	319.2	2	19.82	37	41
P32333|MOT1_YEAST	L.NEILK.S	N	22.78	615.359	5	1.5	308.687	2	11.81	137	141
P47136|BUD4_YEAST	P.FKVVK.A	N	21.51	619.406	5	3.6	310.711	2	9.75	999	1003
Q04119|PPN1_YEAST	Y.LDLAGR.L	N	22.52	643.365	6	0.5	322.69	2	18.57	645	650
Q06163|TERT_YEAST	N.IILLR.K	N	20.42	626.448	5	1.3	314.232	2	52.51	862	866
P17106|CBF1_YEAST	K.WTLQK.L	N	20.29	674.375	5	1.6	338.195	2	22.12	281	285
P38968|SEC31_YEAST	T.EFIER.F	N	21.33	692.349	5	0.9	347.182	2	20.55	676	680
Q99315|YG31B_YEAST	A.IDKLK.D	N	19.95	615.395	5	1.3	308.705	2	10.59	866	870
Q99315|YG31B_YEAST	D.TVLER.L	N	19.91	616.354	5	2.4	309.185	2	9.4	766	770
P36161|NU133_YEAST	K.LGIWSK.I	Y	20.25	702.406	6	1.6	352.211	2	42.95	254	259
P38789|SSF1_YEAST	R.HYFIDIR.E	Y	19.83	962.497	7	2.5	482.257	2	49.12	205	211
P32324|EF2_YEAST	R.FYAFGR.V	Y	21.98	759.37	6	2.3	380.693	2	41.87	394	399
Q08702|APTX_YEAST	H.LLILPR.T	N	21.54	723.501	6	4.9	362.759	2	22.21	43	48
P53968|CRZ1_YEAST	K.LKDGKPWGC(+57.02)GK.K	Y	29.46	1244.63	11	2.7	415.886	3	9.48	631	641	Carbamidomethylation	C9:Carbamidomethylation:1000.00
Q06287|NEP1_YEAST	K.VGLSNYPLSASVAC(+57.02)SK.F	Y	21.71	1651.82	16	2.2	826.921	2	62.88	225	240	Carbamidomethylation	C14:Carbamidomethylation:1000.00
P40150|SSB2_YEAST	R.LIGDAAK.N	N	21.09	686.396	7	0.2	344.205	2	11.25	52	58
Q02884|ELP4_YEAST	T.EFLER.V	N	21.33	692.349	5	0.9	347.182	2	20.55	363	367
P04147|PABP_YEAST	K.TSLGYAYVNFNDHEAGR.K	Y	20.73	1912.87	17	3.5	638.633	3	58.08	77	93
P51979|HFM1_YEAST	W.DLLTR.R	N	21.26	616.354	5	1.7	309.185	2	21.51	246	250
P38701|RS20_YEAST	K.TWETYEM(+15.99)R.I	Y	28.71	1130.47	8	1.5	566.243	2	26.19	78	85	Oxidation (M)	M7:Oxidation (M):1000.00
P38701|RS20_YEAST	K.TWETYEMR.I	Y	22.73	1114.48	8	2.8	558.246	2	41.33	78	85
Q08096|RCL1_YEAST	F.IILLR.D	N	20.42	626.448	5	1.3	314.232	2	52.51	323	327
P05747|RL29_YEAST	K.TYKYPSLK.G	Y	27.18	998.544	8	1.9	500.28	2	22.04	26	33
P33201|MRT4_YEAST	R.YVWVLHLDDVR.T	Y	26.7	1413.74	11	2.2	472.255	3	88.14	39	49
Q03103|ERO1_YEAST	R.IGNFPDR.V	Y	25.96	817.408	7	1.1	409.712	2	22.19	261	267
P17119|KAR3_YEAST	R.SHSIFIIHLSGSNAK.T	Y	25.94	1609.86	15	1.1	403.472	4	52.27	599	613
P04806|HXKA_YEAST	K.HFIDELNK.G	Y	25.92	1014.51	8	1.5	508.265	2	29.44	47	54
Q08032|CDC45_YEAST	R.LGNWLIEC(+57.02)C(+57.02)AESEDK.Q	Y	25.63	1822.79	15	3	912.403	2	73.17	548	562	Carbamidomethylation	C8:Carbamidomethylation:1000.00;C9:Carbamidomethylation:1000.00
P06105|SC160_YEAST	K.FHGSLIGPHGTYR.N	Y	25.33	1440.73	13	0.9	481.25	3	23.66	723	735
P36094|SPC42_YEAST	K.KLEDQNLNLQIK.I	Y	25.07	1454.81	12	1.5	485.944	3	44.53	106	117
P00330|ADH1_YEAST	K.SISIVGSYVGNR.A	Y	24.84	1250.66	12	3	626.34	2	57.19	288	299
P00331|ADH2_YEAST	K.SISIVGSYVGNR.A	Y	24.84	1250.66	12	3	626.34	2	57.19	288	299
Q02931|UTP17_YEAST	K.LANVFHSEGNYR.I	Y	24.52	1405.67	12	-0.1	469.565	3	29.9	141	152
P41940|MPG1_YEAST	K.GLILVGGYGTR.L	Y	24.43	1104.63	11	-0.7	553.322	2	65.46	3	13
P11633|NHP6B_YEAST	K.RGLSAYMFFANENR.D	Y	24.38	1674.79	14	0.3	559.272	3	77	29	42
P11633|NHP6B_YEAST	K.RGLSAYM(+15.99)FFANENR.D	Y	24.17	1690.79	14	4.3	564.606	3	62.39	29	42	Oxidation (M)	M7:Oxidation (M):1000.00
P07280|RS19A_YEAST	R.HIYMR.K	Y	24.2	718.359	5	0.3	360.187	2	9.42	64	68
P07280|RS19A_YEAST	R.HIYM(+15.99)R.K	Y	21.71	734.353	5	1.4	368.185	2	8.82	64	68	Oxidation (M)	M4:Oxidation (M):1000.00
P07281|RS19B_YEAST	R.HIYMR.K	Y	24.2	718.359	5	0.3	360.187	2	9.42	64	68
P07281|RS19B_YEAST	R.HIYM(+15.99)R.K	Y	21.71	734.353	5	1.4	368.185	2	8.82	64	68	Oxidation (M)	M4:Oxidation (M):1000.00
Q07623|NOP6_YEAST	R.FIVFVGSLPR.D	Y	24.17	1133.66	10	2.8	567.839	2	97.16	78	87
P34730|BMH2_YEAST	R.NLLSVAYK.N	Y	23.97	906.518	8	1.7	454.267	2	51.02	44	51
P29311|BMH1_YEAST	R.NLLSVAYK.N	Y	23.97	906.518	8	1.7	454.267	2	51.02	44	51
Q05050|EIS1_YEAST	K.ARLDQDLEEWGK.K	Y	23.89	1458.71	12	0.1	487.244	3	54.12	513	524
P20447|DBP3_YEAST	K.VLIFALYK.K	Y	23.82	965.595	8	0.9	483.805	2	93.23	362	369
P32588|PUB1_YEAST	K.GC(+57.02)C(+57.02)FIK.Y	Y	23.7	783.341	6	0.4	392.678	2	19.48	377	382	Carbamidomethylation	C2:Carbamidomethylation:1000.00;C3:Carbamidomethylation:1000.00
Q12102|CFT2_YEAST	K.YNC(+57.02)C(+57.02)DDGSGTTVGSVVR.F	Y	23.64	1845.76	17	3.2	923.891	2	31.56	5	21	Carbamidomethylation	C3:Carbamidomethylation:1000.00;C4:Carbamidomethylation:1000.00
P47006|RPA34_YEAST	K.IPAIDYSK.V	Y	23.48	905.486	8	0.9	453.751	2	33.92	145	152
P54885|PROA_YEAST	Q.LIETR.Q	N	23.11	630.37	5	3.1	316.193	2	11.24	182	186
P53742|NOG2_YEAST	K.GSLIQLLR.Q	Y	22.95	898.56	8	1.5	450.288	2	79.3	297	304
Q03640|TCB3_YEAST	L.NELIK.Q	N	22.78	615.359	5	1.5	308.687	2	11.81	1001	1005
Q05024|TRI1_YEAST	K.HLFNPDEIVKHEEEQK.Q	Y	22.68	1990.97	16	1	498.752	4	47.5	192	207
Q00582|GTR1_YEAST	R.LGATIDVEHSHLR.F	Y	22.62	1446.76	13	2.3	483.261	3	31.9	38	50
P19657|PMA2_YEAST	K.TVEEDHPIPEDVHENYENK.V	Y	22.6	2293.01	19	3.6	574.263	4	28.55	512	530
P05030|PMA1_YEAST	K.TVEEDHPIPEDVHENYENK.V	Y	22.6	2293.01	19	3.6	574.263	4	28.55	483	501
P07260|IF4E_YEAST	R.NDVRPEWEDEANAK.G	Y	22.43	1671.75	14	1.5	558.258	3	26.29	98	111
P33750|DCA13_YEAST	P.YISER.K	N	22.34	666.334	5	2.2	334.175	2	9.16	453	457
Q12154|GET3_YEAST	K.WIFVGGK.G	Y	22.15	805.449	7	2.5	403.733	2	61.66	20	26
P32600|TOR2_YEAST	N.LLSLR.Q	N	22.07	600.396	5	2.2	301.206	2	26.48	14	18
P38631|FKS1_YEAST	I.LLSLR.E	N	22.07	600.396	5	2.2	301.206	2	26.48	854	858
P40457|MLP2_YEAST	E.LISLR.K	N	22.07	600.396	5	2.2	301.206	2	26.48	487	491
Q12152|YP150_YEAST	H.LLSLR.R	N	22.07	600.396	5	2.2	301.206	2	26.48	123	127
P52488|UBA2_YEAST	S.LISLR.V	N	22.07	600.396	5	2.2	301.206	2	26.48	386	390
P40546|FAF1_YEAST	K.TLTQINK.K	Y	22.07	816.471	7	4.3	409.244	2	12.69	122	128
P25642|IMG2_YEAST	K.TYYVER.S	Y	21.76	829.397	6	1.5	415.706	2	14.27	65	70
P32332|OAC1_YEAST	R.LGFYEPIR.S	Y	21.57	993.528	8	2.1	497.772	2	62.28	102	109
P34760|TSA1_YEAST	R.NVDEALR.L	Y	21.46	815.414	7	2.2	408.715	2	14.27	148	154
Q03280|TOM1_YEAST	M.DLLTR.I	N	21.26	616.354	5	1.7	309.185	2	21.51	2618	2622
Q04545|TDA9_YEAST	L.DIITR.T	N	21.26	616.354	5	1.7	309.185	2	21.51	1199	1203
P09624|DLDH_YEAST	K.IGKFPFAANSR.A	Y	21.22	1206.65	11	0.3	403.224	3	41.73	409	419
Q06146|YL257_YEAST	K.LLLLK(+42.05)K(+42.05)K.Q	Y	21.15	938.726	7	2.2	470.371	2	55.77	110	116	trimethylation(K)	K5:trimethylation(K):1000.00;K6:trimethylation(K):1000.00
P00942|TPIS_YEAST	R.TFFVGGNFK.L	Y	20.9	1015.51	9	3.2	508.765	2	62.66	4	12
P40096|NCB1_YEAST	K.IMQTDEDIGK.V	Y	20.72	1148.54	10	4.9	575.279	2	20.13	61	70
Q08962|NIP7_YEAST	R.VYYVPDHVAK.L	Y	20.62	1189.61	10	-0.4	397.545	3	28.17	44	53
P14063|RM31_YEAST	K.DKYWTFDKK.A	Y	20.53	1229.61	9	2.3	410.878	3	28.06	97	105
P0CX43|RL1A_YEAST	K.FPTPVSHNDDLYGK.V	Y	20.36	1588.75	14	1.7	530.592	3	41.94	134	147
P0CX44|RL1B_YEAST	K.FPTPVSHNDDLYGK.V	Y	20.36	1588.75	14	1.7	530.592	3	41.94	134	147
P05750|RS3_YEAST	R.ELAEEGYSGVEVR.V	Y	20.35	1436.68	13	1.9	719.348	2	42.05	28	40
Q12505|SKS1_YEAST	R.LGIYHC(+57.02)DIKPENVLLDR.N	Y	20.24	2054.06	17	3.7	514.525	4	70.3	180	196	Carbamidomethylation	C6:Carbamidomethylation:1000.00
P38795|NADE_YEAST	R.C(+57.02)GGVYLYANQR.G	Y	20.21	1299.6	11	-9	650.803	2	58.28	223	233	Carbamidomethylation	C1:Carbamidomethylation:1000.00
P38969|PNT1_YEAST	V.FWDTR.N	Y	20.1	723.334	5	1.6	362.675	2	25.82	128	132
Q12206|WTM2_YEAST	R.FWDTR.T	Y	20.1	723.334	5	1.6	362.675	2	25.82	271	275
Q12363|WTM1_YEAST	R.FWDTR.T	Y	20.1	723.334	5	1.6	362.675	2	25.82	248	252
P36010|NDK_YEAST	R.TFIAVK(+14.02)PDGVQR.G	Y	20.01	1343.76	12	1	672.886	2	44.66	8	19	Methylation(KR)	K6:Methylation(KR):22.09

## Sheet: CY263-peptides-FT
Protein Accession	Peptide	Unique	-10lgP	Mass	Length	ppm	m/z	z	RT	Start	End	PTM	AScore
P02994|EF1A_YEAST	K.NDPPKGC(+57.02)ASFNATVIVLNHPGQISAGYSPVLDC(+57.02)HTAHIAC(+57.02)R.F	Y	69.14	4444.13	41	4.3	889.836	5	82.47	329	369	Carbamidomethylation	C7:Carbamidomethylation:1000.00;C33:Carbamidomethylation:1000.00;C40:Carbamidomethylation:1000.00
P02994|EF1A_YEAST	K.NM(+15.99)ITGTSQADC(+57.02)AILIIAGGVGEFEAGISK.D	Y	64.08	2938.44	29	5.5	980.493	3	151.33	101	129	Oxidation (M); Carbamidomethylation	M2:Oxidation (M):1000.00;C11:Carbamidomethylation:1000.00
P02994|EF1A_YEAST	K.NMITGTSQADC(+57.02)AILIIAGGVGEFEAGISK.D	Y	61.55	2922.45	29	4.6	975.161	3	155.7	101	129	Carbamidomethylation	C11:Carbamidomethylation:1000.00
P02994|EF1A_YEAST	K.GC(+57.02)ASFNATVIVLNHPGQISAGYSPVLDC(+57.02)HTAHIAC(+57.02)R.F	Y	61.17	3892.86	36	3.8	974.225	4	87.24	334	369	Carbamidomethylation	C2:Carbamidomethylation:1000.00;C28:Carbamidomethylation:1000.00;C35:Carbamidomethylation:1000.00
P02994|EF1A_YEAST	F.NATVIVLNHPGQISAGYSPVLDC(+57.02)HTAHIAC(+57.02)R.F	Y	60.69	3370.67	31	3.5	843.677	4	70.76	339	369	Carbamidomethylation	C23:Carbamidomethylation:1000.00;C30:Carbamidomethylation:1000.00
P02994|EF1A_YEAST	S.FNATVIVLNHPGQISAGYSPVLDC(+57.02)HTAHIAC(+57.02)R.F	Y	58.6	3517.73	32	3.6	704.557	5	82.94	338	369	Carbamidomethylation	C24:Carbamidomethylation:1000.00;C31:Carbamidomethylation:1000.00
P02994|EF1A_YEAST	K.FVPSKPMC(+57.02)VEAFSEYPPLGR.F	Y	58.09	2310.12	20	3.8	1156.07	2	87.78	402	421	Carbamidomethylation	C8:Carbamidomethylation:1000.00
P02994|EF1A_YEAST	T.VIVLNHPGQISAGYSPVLDC(+57.02)HTAHIAC(+57.02)R.F	Y	55.23	3084.54	28	1.2	772.143	4	64.17	342	369	Carbamidomethylation	C20:Carbamidomethylation:1000.00;C27:Carbamidomethylation:1000.00
P02994|EF1A_YEAST	A.TVIVLNHPGQISAGYSPVLDC(+57.02)HTAHIAC(+57.02)R.F	Y	53.9	3185.59	29	4.5	797.407	4	67.54	341	369	Carbamidomethylation	C21:Carbamidomethylation:1000.00;C28:Carbamidomethylation:1000.00
P02994|EF1A_YEAST	L.NHPGQISAGYSPVLDC(+57.02)HTAHIAC(+57.02)R.F	Y	52.85	2660.23	24	2.5	887.754	3	40.78	346	369	Carbamidomethylation	C16:Carbamidomethylation:1000.00;C23:Carbamidomethylation:1000.00
P02994|EF1A_YEAST	D.PPKGC(+57.02)ASFNATVIVLNHPGQISAGYSPVLDC(+57.02)HTAHIAC(+57.02)R.F	Y	52.76	4215.06	39	5.7	703.521	6	80.23	331	369	Carbamidomethylation	C5:Carbamidomethylation:1000.00;C31:Carbamidomethylation:1000.00;C38:Carbamidomethylation:1000.00
P02994|EF1A_YEAST	R.VETGVIKPGMVVTFAPAGVTTEVK.S	Y	51.47	2429.32	24	2.2	810.784	3	92.52	265	288
P02994|EF1A_YEAST	K.SVEMHHEQLEQGVPGDNVGFNVK.N	Y	51.27	2549.2	23	5.2	638.31	4	50.96	289	311
P02994|EF1A_YEAST	K.SVEM(+15.99)HHEQLEQGVPGDNVGFNVK.N	Y	51.25	2565.19	23	4	642.308	4	45.36	289	311	Oxidation (M)	M4:Oxidation (M):1000.00
P02994|EF1A_YEAST	C.ASFNATVIVLNHPGQISAGYSPVLDC(+57.02)HTAHIAC(+57.02)R.F	Y	51.01	3675.8	34	1.9	919.96	4	85.93	336	369	Carbamidomethylation	C26:Carbamidomethylation:1000.00;C33:Carbamidomethylation:1000.00
P02994|EF1A_YEAST	K.TLLEAIDAIEQPSRPTDKPLRLPLQDVYK.I	Y	50.59	3318.82	29	6.6	664.775	5	109.12	225	253
P02994|EF1A_YEAST	R.VETGVIKPGM(+15.99)VVTFAPAGVTTEVK.S	Y	50.27	2445.32	24	5.5	816.118	3	86.49	265	288	Oxidation (M)	M10:Oxidation (M):1000.00
P02994|EF1A_YEAST	N.HPGQISAGYSPVLDC(+57.02)HTAHIAC(+57.02)R.F	Y	49.89	2546.19	23	3.5	637.557	4	41.18	347	369	Carbamidomethylation	C15:Carbamidomethylation:1000.00;C22:Carbamidomethylation:1000.00
P02994|EF1A_YEAST	K.FVPSKPM(+15.99)C(+57.02)VEAFSEYPPLGR.F	Y	49.35	2326.11	20	4.9	776.382	3	82.59	402	421	Oxidation (M); Carbamidomethylation	M7:Oxidation (M):1000.00;C8:Carbamidomethylation:1000.00
P02994|EF1A_YEAST	K.TLLEAIDAIEQPSRPTDKPLR.L	Y	49.34	2362.29	21	2.8	591.58	4	82.92	225	245
P02994|EF1A_YEAST	K.NDPPKGC(+57.02)ASFNATVIVLNHPGQISAGYSPVLDC(+57.02)HTAHIA.C	Y	48.81	4127.99	39	5	826.61	5	90.57	329	367	Carbamidomethylation	C7:Carbamidomethylation:1000.00;C33:Carbamidomethylation:1000.00
P02994|EF1A_YEAST	K.GC(+57.02)ASFNATVIVLNHPGQISAGYSPVLDC(+57.02)HTAHIA.C	Y	48.74	3576.72	34	5.6	895.193	4	96.23	334	367	Carbamidomethylation	C2:Carbamidomethylation:1000.00;C28:Carbamidomethylation:1000.00
P02994|EF1A_YEAST	V.GRVETGVIKPGMVVTFAPAGVTTEVK.S	Y	48.61	2642.45	26	0.1	661.619	4	80.87	263	288
P02994|EF1A_YEAST	K.GC(+57.02)ASFNATVIVLNHPGQISAGYSPVLDC(+57.02)H.T	Y	47.38	3083.46	29	2.4	1028.83	3	100.9	334	362	Carbamidomethylation	C2:Carbamidomethylation:1000.00;C28:Carbamidomethylation:1000.00
P02994|EF1A_YEAST	L.LEAIDAIEQPSRPTDKPLRLPLQDVYK.I	Y	46.57	3104.69	27	4.1	621.947	5	85.36	227	253
P02994|EF1A_YEAST	K.GC(+57.02)ASFNATVIVLNHPGQISAGYSPVLDC(+57.02)HTAH.I	Y	46.13	3392.6	32	3.5	1131.88	3	91.66	334	365	Carbamidomethylation	C2:Carbamidomethylation:1000.00;C28:Carbamidomethylation:1000.00
P02994|EF1A_YEAST	K.GC(+57.02)ASFNATVIVLNHPGQISAGYSPVLDC(+57.02)HTA.H	Y	45.55	3255.54	31	2.1	1086.19	3	99.03	334	364	Carbamidomethylation	C2:Carbamidomethylation:1000.00;C28:Carbamidomethylation:1000.00
P02994|EF1A_YEAST	K.TVPFVPISGWNGDNMIEATTNAPWYK.G	Y	45.55	2907.39	26	3.5	970.141	3	135.51	185	210
P02994|EF1A_YEAST	K.PMC(+57.02)VEAFSEYPPLGR.F	Y	45.19	1751.8	15	4.3	876.912	2	89.38	407	421	Carbamidomethylation	C3:Carbamidomethylation:1000.00
P02994|EF1A_YEAST	K.SHINVVVIGHVDSGK.S	Y	45.09	1559.84	15	3	780.931	2	34.7	6	20
P02994|EF1A_YEAST	G.YSPVLDC(+57.02)HTAHIAC(+57.02)R.F	Y	44.62	1798.82	15	4.2	600.618	3	30.25	355	369	Carbamidomethylation	C7:Carbamidomethylation:1000.00;C14:Carbamidomethylation:1000.00
P02994|EF1A_YEAST	K.NDPPKGC(+57.02)ASFNATVIVLNHPGQISAGYSPVLDC(+57.02)HTAH.I	Y	44.35	3943.87	37	2.8	986.978	4	85.39	329	365	Carbamidomethylation	C7:Carbamidomethylation:1000.00;C33:Carbamidomethylation:1000.00
P02994|EF1A_YEAST	L.LEAIDAIEQPSRPTDKPLR.L	Y	43.83	2148.15	19	4.5	538.048	4	48.86	227	245
P02994|EF1A_YEAST	I.VLNHPGQISAGYSPVLDC(+57.02)HTAHIAC(+57.02)R.F	Y	43.57	2872.39	26	3.8	575.487	5	49.06	344	369	Carbamidomethylation	C18:Carbamidomethylation:1000.00;C25:Carbamidomethylation:1000.00
P02994|EF1A_YEAST	K.TVPFVPISGWNGDNM(+15.99)IEATTNAPWYK.G	Y	43.31	2923.39	26	4.1	975.473	3	122.92	185	210	Oxidation (M)	M15:Oxidation (M):1000.00
P02994|EF1A_YEAST	M.HHEQLEQGVPGDNVGFNVK.N	Y	43.26	2103.01	19	3.5	526.763	4	42.2	293	311
P02994|EF1A_YEAST	A.DC(+57.02)AILIIAGGVGEFEAGISK.D	Y	42.5	2019.03	20	7.4	674.024	3	137.8	110	129	Carbamidomethylation	C2:Carbamidomethylation:1000.00
P02994|EF1A_YEAST	K.NDPPKGC(+57.02)ASFNATVIVLNHPGQISAGYSPVLDC(+57.02)H.T	Y	42.39	3634.73	34	6.2	909.695	4	93.3	329	362	Carbamidomethylation	C7:Carbamidomethylation:1000.00;C33:Carbamidomethylation:1000.00
P02994|EF1A_YEAST	K.NDPPK(+28.03)GC(+57.02)ASFNATVIVLNHPGQISAGYSPVLDC(+57.02)HTAHIAC(+57.02)R.F	Y	42.38	4472.16	41	-5.9	895.433	5	91.75	329	369	Dimethylation(KR); Carbamidomethylation	K5:Dimethylation(KR):110.54;C7:Carbamidomethylation:1000.00;C33:Carbamidomethylation:1000.00;C40:Carbamidomethylation:1000.00
P02994|EF1A_YEAST	T.GTSQADC(+57.02)AILIIAGGVGEFEAGISK.D	Y	42.09	2463.23	25	2.6	822.087	3	144.31	105	129	Carbamidomethylation	C7:Carbamidomethylation:1000.00
P02994|EF1A_YEAST	S.AGYSPVLDC(+57.02)HTAHIAC(+57.02)R.F	Y	41.73	1926.88	17	3.9	482.73	4	34.48	353	369	Carbamidomethylation	C9:Carbamidomethylation:1000.00;C16:Carbamidomethylation:1000.00
P02994|EF1A_YEAST	K.STTTGHLIYK(+14.02)C(+57.02)GGIDKR.T	Y	41.08	1919.99	17	1.7	641.005	3	15.06	21	37	Methylation(KR); Carbamidomethylation	K10:Methylation(KR):45.03;C11:Carbamidomethylation:1000.00
P02994|EF1A_YEAST	K.GC(+57.02)ASFNATVIVLNHPGQIS.A	Y	41.03	1983.98	19	4.6	993.004	2	87.82	334	352	Carbamidomethylation	C2:Carbamidomethylation:1000.00
P02994|EF1A_YEAST	S.HINVVVIGHVDSGK.S	Y	40.96	1472.81	14	2.5	491.945	3	34.19	7	20
P02994|EF1A_YEAST	H.HEQLEQGVPGDNVGFNVK.N	Y	40.73	1965.95	18	5.6	656.329	3	49.34	294	311
P02994|EF1A_YEAST	K.STTTGHLIYK(+14.02)C(+57.02)GGIDK.R	Y	40.47	1763.89	16	2.3	882.953	2	19.66	21	36	Methylation(KR); Carbamidomethylation	K10:Methylation(KR):84.46;C11:Carbamidomethylation:1000.00
P02994|EF1A_YEAST	V.LDC(+57.02)HTAHIAC(+57.02)R.F	Y	40.47	1352.61	11	1.7	451.877	3	10.4	359	369	Carbamidomethylation	C3:Carbamidomethylation:1000.00;C10:Carbamidomethylation:1000.00
P02994|EF1A_YEAST	M.ITGTSQADC(+57.02)AILIIAGGVGEFEAGISK.D	Y	40.46	2677.36	27	4.6	893.466	3	149.12	103	129	Carbamidomethylation	C9:Carbamidomethylation:1000.00
P02994|EF1A_YEAST	K.PM(+15.99)C(+57.02)VEAFSEYPPLGR.F	Y	40.16	1767.8	15	7	884.911	2	73.88	407	421	Oxidation (M); Carbamidomethylation	M2:Oxidation (M):1000.00;C3:Carbamidomethylation:1000.00
P02994|EF1A_YEAST	R.GITIDIALWK(+42.05)FETPK.Y	Y	40.14	1773.01	15	3.7	887.514	2	114.53	70	84	trimethylation(K)	K10:trimethylation(K):89.05
P02994|EF1A_YEAST	K.TLLEAIDAIEQPSRPTDK.P	Y	40.05	1996.05	18	5.3	999.036	2	86.63	225	242
P02994|EF1A_YEAST	A.SFNATVIVLNHPGQISAGYSPVLDC(+57.02)HTAHIAC(+57.02)R.F	Y	39.86	3604.77	33	4.3	902.203	4	84.89	337	369	Carbamidomethylation	C25:Carbamidomethylation:1000.00;C32:Carbamidomethylation:1000.00
P02994|EF1A_YEAST	V.KFVPSKPMC(+57.02)VEAFSEYPPLGR.F	Y	39.82	2438.21	21	-1.5	813.744	3	75.5	401	421	Carbamidomethylation	C9:Carbamidomethylation:1000.00
P02994|EF1A_YEAST	K.TLLEAIDAIEQPSRPTDKPL.R	Y	38.13	2206.18	20	5	1104.11	2	98.5	225	244
P02994|EF1A_YEAST	M.C(+57.02)VEAFSEYPPLGR.F	Y	37.66	1523.71	13	4.5	762.865	2	69.36	409	421	Carbamidomethylation	C1:Carbamidomethylation:1000.00
P02994|EF1A_YEAST	K.NDPPKGC(+57.02)ASFNATVIVLNHPGQISAGYSPVLDC(+57.02)HTA.H	Y	37.65	3806.81	36	3.3	952.714	4	92.73	329	364	Carbamidomethylation	C7:Carbamidomethylation:1000.00;C33:Carbamidomethylation:1000.00
P02994|EF1A_YEAST	K.YQVTVIDAPGHR.D	Y	37.37	1354.7	12	1.7	452.575	3	35.2	85	96
P02994|EF1A_YEAST	K.TLLEAIDAIEQPSRPT.D	Y	36.85	1752.93	16	4.1	877.474	2	99.22	225	240
P02994|EF1A_YEAST	G.MVVTFAPAGVTTEVK.S	Y	36.74	1548.82	15	4.7	775.422	2	78.95	274	288
P02994|EF1A_YEAST	A.ILIIAGGVGEFEAGISK.D	Y	36.29	1672.94	17	5.6	837.482	2	105.69	113	129
P02994|EF1A_YEAST	N.ATVIVLNHPGQISAGYSPVLDC(+57.02)HTAHIAC(+57.02)R.F	Y	36.09	3256.62	30	3.2	815.166	4	69.66	340	369	Carbamidomethylation	C22:Carbamidomethylation:1000.00;C29:Carbamidomethylation:1000.00
P02994|EF1A_YEAST	L.IIAGGVGEFEAGISK.D	Y	35.87	1446.77	15	3.7	724.396	2	68.58	115	129
P02994|EF1A_YEAST	V.KSVEMHHEQLEQGVPGDNVGFNVK.N	Y	35.82	2677.29	24	7.1	670.335	4	42.96	288	311
P02994|EF1A_YEAST	K.GC(+57.02)ASFNATVIVLNHPGQISAG.Y	Y	35.75	2112.04	21	4.2	1057.03	2	88.9	334	354	Carbamidomethylation	C2:Carbamidomethylation:1000.00
P02994|EF1A_YEAST	V.VTFAPAGVTTEVK.S	Y	35.74	1318.71	13	0.4	660.364	2	54.47	276	288
P02994|EF1A_YEAST	R.GITIDIALWK(+28.03)FETPK.Y	Y	35.51	1758.99	15	5.4	587.341	3	115.61	70	84	Dimethylation(KR)	K10:Dimethylation(KR):29.88
P02994|EF1A_YEAST	K.GC(+57.02)ASFNATVIVLNHPGQISAGYSPVLDC(+57.02)HTAHIAC(+57.02).R	Y	35.47	3736.75	35	3.4	1246.6	3	95.94	334	368	Carbamidomethylation	C2:Carbamidomethylation:1000.00;C28:Carbamidomethylation:1000.00;C35:Carbamidomethylation:1000.00
P02994|EF1A_YEAST	R.FDELLEKNDR.R	Y	35.35	1277.63	10	3	639.822	2	27.78	370	379
P02994|EF1A_YEAST	K.GC(+57.02)ASFNATVIVLNHPGQISAGYSPV.L	Y	35.29	2558.26	25	3.7	1280.14	2	105.03	334	358	Carbamidomethylation	C2:Carbamidomethylation:1000.00
P02994|EF1A_YEAST	R.FQEIVKETSNFIK.K	Y	35.28	1581.84	13	1.5	528.288	3	60.65	165	177
P02994|EF1A_YEAST	A.K(+42.05)NDPPKGC(+57.02)ASFNATVIVLNHPGQISAGYSPVLDC(+57.02)HTAHIAC(+57.02)R.F	Y	35.03	4614.27	42	18.6	1154.6	4	63.98	328	369	trimethylation(K); Carbamidomethylation	K1:trimethylation(K):0.00;C8:Carbamidomethylation:1000.00;C34:Carbamidomethylation:1000.00;C41:Carbamidomethylation:1000.00
P02994|EF1A_YEAST	K.STTTGHLIYK.C	Y	34.45	1119.59	10	1.8	560.804	2	14.49	21	30
P02994|EF1A_YEAST	K.KLEDHPK(+28.03)FLK.S	Y	34.16	1281.74	10	1.4	321.444	4	14.42	384	393	Dimethylation(KR)	K7:Dimethylation(KR):18.00
P02994|EF1A_YEAST	K.PGMVVTFAPAGVTTEVK.S	Y	34.07	1702.9	17	7.8	852.462	2	86.34	272	288
P02994|EF1A_YEAST	V.EAFSEYPPLGR.F	Y	33.87	1264.61	11	4.2	633.314	2	55.83	411	421
P02994|EF1A_YEAST	R.EHALLAFTLGVR.Q	Y	33.08	1325.75	12	1.3	442.923	3	83.22	135	146
P02994|EF1A_YEAST	K.STTTGHLIYK(+14.02)C(+57.02)G.G	Y	32.99	1350.66	12	4.4	676.34	2	17.23	21	32	Methylation(KR); Carbamidomethylation	K10:Methylation(KR):1000.00;C11:Carbamidomethylation:1000.00
P02994|EF1A_YEAST	R.LPLQDVYK.I	Y	32.63	974.544	8	3.7	488.281	2	47.53	246	253
P02994|EF1A_YEAST	V.EMHHEQLEQGVPGDNVGFNVK.N	Y	32.6	2363.1	21	3.1	788.709	3	47.45	291	311
P02994|EF1A_YEAST	N.VVVIGHVDSGK.S	Y	32.26	1108.62	11	1.9	370.549	3	19.45	10	20
P02994|EF1A_YEAST	K.STTTGHLIYK(+14.02).C	Y	32.14	1133.61	10	2.9	567.813	2	15.33	21	30	Methylation(KR)	K10:Methylation(KR):1000.00
P02994|EF1A_YEAST	L.EAIDAIEQPSRPTDKPLR.L	Y	31.9	2035.07	18	3.7	679.366	3	34.55	228	245
P02994|EF1A_YEAST	K.STTTGHLIYK(+14.02)C(+57.02).G	Y	31.82	1293.64	11	4.1	647.829	2	18.25	21	31	Methylation(KR); Carbamidomethylation	K10:Methylation(KR):1000.00;C11:Carbamidomethylation:1000.00
P02994|EF1A_YEAST	C.AILIIAGGVGEFEAGISK.D	Y	31.33	1743.98	18	5.8	873.001	2	113.6	112	129
P02994|EF1A_YEAST	K.IGGIGTVPVGR.V	Y	31.29	1024.6	11	3.4	513.311	2	44.4	254	264
P02994|EF1A_YEAST	T.FAPAGVTTEVK.S	Y	31.2	1118.6	11	3.3	560.308	2	35.49	278	288
P02994|EF1A_YEAST	K.KLEDHPK(+14.02)FLK.S	Y	31.02	1267.73	10	2.3	423.584	3	15.25	384	393	Methylation(KR)	K7:Methylation(KR):45.70
P02994|EF1A_YEAST	F.APAGVTTEVK.S	Y	30.87	971.529	10	3.2	486.773	2	14.23	279	288
P02994|EF1A_YEAST	R.GNVC(+57.02)GDAK.N	Y	30.71	819.355	8	0.6	410.685	2	8.25	321	328	Carbamidomethylation	C4:Carbamidomethylation:1000.00
P02994|EF1A_YEAST	K.NMITGTSQADC(+57.02)A.I	Y	30.59	1267.52	12	1.2	634.767	2	29.87	101	112	Carbamidomethylation	C11:Carbamidomethylation:1000.00
P02994|EF1A_YEAST	R.GITIDIALWK.F	Y	30.59	1128.65	10	2.2	565.336	2	108.03	70	79
P02994|EF1A_YEAST	K.YAWVLDK.L	Y	30.49	893.465	7	5.5	447.742	2	54.34	56	62
P02994|EF1A_YEAST	Y.KIGGIGTVPVGR.V	Y	30.42	1152.7	12	3.9	577.359	2	31.24	253	264
P02994|EF1A_YEAST	R.GITIDIALWK(+14.02)FETPK.Y	Y	30.2	1744.98	15	6.2	582.67	3	115.18	70	84	Methylation(KR)	K10:Methylation(KR):10.19
P02994|EF1A_YEAST	K.NDPPKGC(+57.02)ASFNATVIVLNHPGQISAGYSPVLDC(+57.02)HTAHIAC(+57.02).R	Y	29.69	4288.03	40	8	1073.02	4	90.4	329	368	Carbamidomethylation	C7:Carbamidomethylation:1000.00;C33:Carbamidomethylation:1000.00;C40:Carbamidomethylation:1000.00
P02994|EF1A_YEAST	K.SHINVVVIGH.V	Y	29.51	1073.6	10	3.1	358.875	3	33.45	6	15
P02994|EF1A_YEAST	K.NMITGTSQADC(+57.02)AIL.I	Y	29.35	1493.69	14	4.4	747.853	2	82.18	101	114	Carbamidomethylation	C11:Carbamidomethylation:1000.00
P02994|EF1A_YEAST	K.NDPPKGC(+57.02)ASFNATVIVLNHPGQIS.A	Y	29.31	2535.25	24	5.9	846.097	3	77.99	329	352	Carbamidomethylation	C7:Carbamidomethylation:1000.00
P02994|EF1A_YEAST	K.GC(+57.02)ASFNATVIVLNHPGQISA.G	Y	29.13	2055.02	20	8.1	1028.53	2	91.18	334	353	Carbamidomethylation	C2:Carbamidomethylation:1000.00
P02994|EF1A_YEAST	K.LEDHPK(+14.02)FLK.S	Y	28.91	1139.63	9	3.6	570.826	2	18.11	385	393	Methylation(KR)	K6:Methylation(KR):73.31
P02994|EF1A_YEAST	K.SVEMHHEQLEQGVPGDNVGF.N	Y	28.83	2207.99	20	1.4	737.005	3	57.4	289	308
P02994|EF1A_YEAST	K.SGDAALVK.F	Y	28.74	759.413	8	1	380.714	2	11.42	394	401
P02994|EF1A_YEAST	E.ATTNAPWYK.G	Y	28.05	1050.51	9	4.4	526.266	2	28.86	202	210
P02994|EF1A_YEAST	K.ETSNFIKK.V	Y	28.04	965.518	8	2.8	483.768	2	10.53	171	178
P02994|EF1A_YEAST	K.NDPPKGC(+57.02)ASFNAT.V	Y	28.01	1377.6	13	3.4	689.809	2	17.9	329	341	Carbamidomethylation	C7:Carbamidomethylation:1000.00
P02994|EF1A_YEAST	R.QTVAVGVIK.S	Y	27.82	913.56	9	0.5	457.787	2	31.32	429	437
P02994|EF1A_YEAST	S.QADC(+57.02)AILIIAGGVGEFEAGISK.D	Y	27.46	2218.13	22	9.7	1110.08	2	138.49	108	129	Carbamidomethylation	C4:Carbamidomethylation:1000.00
P02994|EF1A_YEAST	I.DIALWK(+42.05)FETPK.Y	Y	27.41	1388.77	11	4	695.395	2	81.75	74	84	trimethylation(K)	K6:trimethylation(K):83.98
P02994|EF1A_YEAST	T.GHLIYK(+14.02)C(+57.02)GGIDK.R	Y	27.29	1373.71	12	1.8	458.912	3	14.37	25	36	Methylation(KR); Carbamidomethylation	K6:Methylation(KR):57.71;C7:Carbamidomethylation:1000.00
P02994|EF1A_YEAST	K.GC(+57.02)ASFNATVIVL.N	Y	26.91	1250.63	12	7.7	626.329	2	108.48	334	345	Carbamidomethylation	C2:Carbamidomethylation:1000.00
P02994|EF1A_YEAST	K.NVSVK(+28.03)EIR.R	Y	26.71	971.576	8	2.6	486.797	2	12.54	312	319	Dimethylation(KR)	K5:Dimethylation(KR):78.06
P02994|EF1A_YEAST	A.C(+57.02)RFDELLEK.N	Y	26.53	1208.59	9	2.2	403.87	3	46.68	368	376	Carbamidomethylation	C1:Carbamidomethylation:1000.00
P02994|EF1A_YEAST	I.NVVVIGHVDSGK.S	Y	26.5	1222.67	12	1.2	612.341	2	23.1	9	20
P02994|EF1A_YEAST	R.VETGVIKPGMVVT.F	Y	26.17	1328.74	13	3.4	665.378	2	57.51	265	277
P02994|EF1A_YEAST	A.GGVGEFEAGISK.D	Y	26.04	1149.57	12	3.7	575.793	2	40.7	118	129
P02994|EF1A_YEAST	T.DKPLRLPLQDVYK.I	Y	26.01	1583.9	13	4.5	528.977	3	59.26	241	253
P02994|EF1A_YEAST	T.NAPWYK.G	Y	25.96	777.381	6	6.3	389.7	2	21.81	205	210
P02994|EF1A_YEAST	A.FSEYPPLGR.F	Y	25.83	1064.53	9	3	533.273	2	46.2	413	421
P02994|EF1A_YEAST	R.GITIDIALWK(+14.02).F	Y	25.81	1142.67	10	6.4	572.346	2	108.99	70	79	Methylation(KR)	K10:Methylation(KR):1000.00
P02994|EF1A_YEAST	L.RLPLQDVYK.I	Y	25.73	1130.64	9	3	566.331	2	39.02	245	253
P02994|EF1A_YEAST	R.VETGVIKPGMVVTF.A	Y	25.68	1475.81	14	2.5	738.912	2	91.73	265	278
P02994|EF1A_YEAST	K.YAWVLDKLK.A	Y	25.65	1134.64	9	1.8	379.223	3	64.71	56	64
P02994|EF1A_YEAST	K.ETSNFIK.K	Y	25.23	837.423	7	4.3	419.721	2	17.12	171	177
P02994|EF1A_YEAST	R.VETGVIKPGM(+15.99)VVT.F	Y	25.09	1344.73	13	0.2	673.374	2	44.62	265	277	Oxidation (M)	M10:Oxidation (M):1000.00
P02994|EF1A_YEAST	R.FDELLEK.N	Y	25.03	892.454	7	4.4	447.236	2	38.47	370	376
P02994|EF1A_YEAST	I.SGWNGDNMIEATTNAPWYK.G	Y	24.88	2153.95	19	4.2	1077.99	2	93.59	192	210
P02994|EF1A_YEAST	K.NDPPKGC(+57.02)ASFNATVIVL.N	Y	24.71	1801.9	17	3	901.962	2	91.61	329	345	Carbamidomethylation	C7:Carbamidomethylation:1000.00
P02994|EF1A_YEAST	K.GC(+57.02)ASFNATVIVLNHPGQISAGYSPVLD.C	Y	24.7	2786.37	27	5.4	929.802	3	112.8	334	360	Carbamidomethylation	C2:Carbamidomethylation:1000.00
P02994|EF1A_YEAST	R.VETGVIKPGMV.V	Y	24.28	1128.62	11	3.7	565.32	2	49.79	265	275
P02994|EF1A_YEAST	T.TNAPWYK.G	Y	23.8	878.429	7	-0.9	440.221	2	24.76	204	210
P02994|EF1A_YEAST	K.NDPPKGC(+57.02)ASFNA.T	Y	23.66	1276.55	12	3.8	639.285	2	18.43	329	340	Carbamidomethylation	C7:Carbamidomethylation:1000.00
P02994|EF1A_YEAST	R.FQEIVK.E	Y	23.64	762.428	6	2.6	382.222	2	20.99	165	170
P02994|EF1A_YEAST	R.FQEIVKETSNFIKK.V	Y	23.53	1709.94	14	0.9	570.986	3	49.27	165	178
P02994|EF1A_YEAST	V.VIGHVDSGK.S	Y	23.4	910.487	9	-0.1	456.251	2	34.32	12	20
P02994|EF1A_YEAST	F.SEYPPLGR.F	Y	23.28	917.461	8	3.9	459.739	2	26.15	414	421
P02994|EF1A_YEAST	K.FVPSKPMC(+57.02)V.E	Y	23.21	1063.52	9	4	532.769	2	42.02	402	410	Carbamidomethylation	C8:Carbamidomethylation:1000.00
P02994|EF1A_YEAST	A.KNDPPKGC(+57.02)ASFNATVIVLNHPGQISAGYSPVLDC(+57.02)HTAHIAC(+57.02)R.F	Y	23.1	4572.22	42	6.8	1144.07	4	87.12	328	369	Carbamidomethylation	C8:Carbamidomethylation:1000.00;C34:Carbamidomethylation:1000.00;C41:Carbamidomethylation:1000.00
P02994|EF1A_YEAST	K.STTTGHLIY.K	Y	23.09	991.497	9	2.5	496.757	2	31.81	21	29
P02994|EF1A_YEAST	K.DGQTREHALLAFTLGVR(+28.03)QLIVAVNK.M	Y	22.85	2776.57	25	-19.6	926.513	3	168.43	130	154	Dimethylation(KR)	R17:Dimethylation(KR):0.00
P02994|EF1A_YEAST	R.VETGVIKPGMVVTFAPA.G	Y	22.63	1714.93	17	4.8	858.478	2	94.01	265	281
P02994|EF1A_YEAST	K.FVPSKPM(+15.99)C(+57.02)V.E	Y	22.17	1079.51	9	4	540.767	2	27.82	402	410	Oxidation (M); Carbamidomethylation	M7:Oxidation (M):1000.00;C8:Carbamidomethylation:1000.00
P02994|EF1A_YEAST	I.IAGGVGEFEAGISK.D	Y	21.99	1333.69	14	3	667.853	2	54.72	116	129
P02994|EF1A_YEAST	A.LWK(+42.05)FETPK.Y	Y	21.67	1089.62	8	3.3	545.82	2	46.24	77	84	trimethylation(K)	K3:trimethylation(K):104.58
P02994|EF1A_YEAST	K.FVPSKPMC(+57.02)VE.A	Y	21.52	1192.56	10	5.2	597.291	2	38.64	402	411	Carbamidomethylation	C8:Carbamidomethylation:1000.00
P02994|EF1A_YEAST	L.WK(+42.05)FETPKYQVTVIDAPGHR.D	Y	21.51	2313.23	19	-1.1	772.082	3	90.31	78	96	trimethylation(K)	K2:trimethylation(K):3.36
P02994|EF1A_YEAST	K.GC(+57.02)ASFNATVIVLNHPGQ.I	Y	21.31	1783.87	17	1.8	892.943	2	77.33	334	350	Carbamidomethylation	C2:Carbamidomethylation:1000.00
P02994|EF1A_YEAST	R.TIEKFEK.E	Y	21.1	893.486	7	0.7	447.75	2	10.49	38	44
P02994|EF1A_YEAST	K.GC(+57.02)ASFNATVIVLNHPGQISAGYSPVLDC(+57.02).H	Y	21.04	2946.4	28	0.3	983.141	3	112.28	334	361	Carbamidomethylation	C2:Carbamidomethylation:1000.00;C28:Carbamidomethylation:1000.00
P02994|EF1A_YEAST	R.EHALLAFTL.G	Y	20.91	1013.55	9	2.8	507.786	2	101.87	135	143
P02994|EF1A_YEAST	R.RGNVC(+57.02)GDAK.N	Y	20.47	975.456	9	3.5	488.737	2	4.35	320	328	Carbamidomethylation	C5:Carbamidomethylation:1000.00
P02994|EF1A_YEAST	R.FQEIVKET.S	Y	20.46	992.518	8	5.1	497.269	2	27.16	165	172
P02994|EF1A_YEAST	K.WDESR.F	N	20.24	691.293	5	-1.5	346.653	2	9.54	160	164
P02994|EF1A_YEAST	T.VIDAPGHR.D	Y	19.84	863.461	8	1.2	432.738	2	9.34	89	96
P02994|EF1A_YEAST	K.SVEM(+15.99)HHEQLEQGVPGDNVGF.N	Y	19.55	2223.99	20	4.6	742.339	3	50.5	289	308	Oxidation (M)	M4:Oxidation (M):1000.00
P02994|EF1A_YEAST	R.VETGVIKPG.M	Y	19.52	898.512	9	1.5	450.264	2	19.22	265	273
P02994|EF1A_YEAST	K.NVSVK(+42.05)EIR.R	Y	19.34	985.592	8	1.8	329.538	3	12.35	312	319	trimethylation(K)	K5:trimethylation(K):1000.00
P02994|EF1A_YEAST	R.EHALLAF.T	Y	18.96	799.423	7	2.5	400.72	2	66.84	135	141
P02994|EF1A_YEAST	K.NDPPKGC(+57.02)ASFNATVIVLNHPGQISAGYSPV.L	Y	18.49	3109.53	30	3.4	1037.52	3	95.33	329	358	Carbamidomethylation	C7:Carbamidomethylation:1000.00
P02994|EF1A_YEAST	K.NMITGTSQADC(+57.02)AILIIAGGVGEFEAGISK(+104.03)DGQTREHALLAFTLGVRQLIVAVNK(+104.03).M	Y	18.44	5861.03	54	-18.7	1173.19	5	154.68	101	154	Carbamidomethylation; benzoylation(K)	C11:Carbamidomethylation:1000.00;K29:benzoylation(K):1000.00;K54:benzoylation(K):1000.00
P02994|EF1A_YEAST	K.TVPFVPISGWNGDNMIE.A	Y	18.29	1874.89	17	4.2	938.455	2	132.42	185	201
P02994|EF1A_YEAST	Y.AWVLDK.L	Y	18.19	730.401	6	1.6	366.209	2	34.89	57	62
P02994|EF1A_YEAST	K.KLEDHPK(+28.03)FL.K	Y	18.05	1153.65	9	3.7	385.558	3	27.93	384	392	Dimethylation(KR)	K7:Dimethylation(KR):90.32
P02994|EF1A_YEAST	K.FVPSKPM.C	Y	17.9	804.42	7	2.4	403.218	2	24.07	402	408
P02994|EF1A_YEAST	K.NDPPKGC(+57.02)ASFNATVIVLNHPGQISAG.Y	Y	17.83	2663.31	26	6.2	888.784	3	79.26	329	354	Carbamidomethylation	C7:Carbamidomethylation:1000.00
P02994|EF1A_YEAST	K.KLEDHPK(+14.02)FLK(+42.05)SGDAALVK(+42.01).F	Y	17.82	2093.19	18	8.8	524.309	4	44.81	384	401	Methylation(KR); trimethylation(K); Acetylation (K)	K7:Methylation(KR):22.45;K10:trimethylation(K):8.28;K18:Acetylation (K):8.28
P02994|EF1A_YEAST	L.AFTLGVR.Q	Y	17.68	762.439	7	3.5	382.228	2	41.99	140	146
P02994|EF1A_YEAST	V.SVK(+28.03)EIR.R	N	17.58	758.465	6	1.9	380.24	2	12.54	314	319	Dimethylation(KR)	K3:Dimethylation(KR):91.37
P02994|EF1A_YEAST	T.IDIALWK(+42.05)FETPK.Y	Y	17.39	1501.85	12	5.4	501.628	3	93.04	73	84	trimethylation(K)	K7:trimethylation(K):30.64
P02994|EF1A_YEAST	D.IALWK.F	N	16.28	629.39	5	2.8	315.703	2	47.67	75	79
P02994|EF1A_YEAST	K.FVPSKPMC(+57.02)VEAF.S	Y	15.6	1410.67	12	5.5	706.345	2	71.86	402	413	Carbamidomethylation	C8:Carbamidomethylation:1000.00
P02994|EF1A_YEAST	A.WVLDK.L	Y	15.47	659.364	5	1.4	330.69	2	31.54	58	62
P02994|EF1A_YEAST	R.VETGVIKPGM(+15.99)VVTFAPA.G	Y	15.05	1730.93	17	7.2	866.477	2	80.71	265	281	Oxidation (M)	M10:Oxidation (M):1000.00
P02994|EF1A_YEAST	K.TVPFVPISGWNGDNMIEAT.T	Y	15	2046.97	19	2.3	1024.5	2	132.62	185	203
P02994|EF1A_YEAST	K.TVPFVPISGWNGDNMIEATT.N	Y	14.74	2148.02	20	0.8	1075.02	2	133.58	185	204
P02994|EF1A_YEAST	A.FTLGVR.Q	Y	14.69	691.402	6	2.3	346.709	2	37.51	141	146
P02994|EF1A_YEAST	K.FVPSKPM(+15.99).C	Y	14.6	820.415	7	5.8	411.217	2	14.22	402	408	Oxidation (M)	M7:Oxidation (M):1000.00
P02994|EF1A_YEAST	R.GITIDIALWK(+42.05)F.E	Y	14.59	1317.77	11	4.1	659.895	2	136.7	70	80	trimethylation(K)	K10:trimethylation(K):1000.00
P02994|EF1A_YEAST	K.LEDHPK(+28.03)FLK.S	Y	14.47	1153.65	9	4.1	385.559	3	18.23	385	393	Dimethylation(KR)	K6:Dimethylation(KR):4.52
P02994|EF1A_YEAST	T.GHLIYK(+14.02).C	Y	14.15	743.433	6	2.2	372.725	2	11.23	25	30	Methylation(KR)	K6:Methylation(KR):1000.00
P02994|EF1A_YEAST	K.FVPSKPM(+15.99)C(+57.02)VEAF.S	Y	13.66	1426.66	12	5	714.342	2	55.5	402	413	Oxidation (M); Carbamidomethylation	M7:Oxidation (M):1000.00;C8:Carbamidomethylation:1000.00
P02994|EF1A_YEAST	N.VSVK(+28.03)EIR.R	Y	13.65	857.533	7	3.5	429.776	2	11.53	313	319	Dimethylation(KR)	K4:Dimethylation(KR):101.94
P02994|EF1A_YEAST	P.K(+104.03)YQVTVIDAPGHRDFIKNMITGTSQADC(+57.02)AILIIAGGVGEFEAGISK.D	Y	13.62	4994.53	46	-17.3	999.896	5	157.68	84	129	benzoylation(K); Carbamidomethylation	K1:benzoylation(K):0.00;C28:Carbamidomethylation:1000.00
P02994|EF1A_YEAST	A.GYSPVLDC(+57.02)HTAHIAC(+57.02)R.F	Y	13.49	1855.85	16	3.9	619.625	3	33.31	354	369	Carbamidomethylation	C8:Carbamidomethylation:1000.00;C15:Carbamidomethylation:1000.00
P02994|EF1A_YEAST	K.NDPPKGC(+57.02)ASF.N	Y	13.36	1091.47	10	3.3	546.744	2	17.03	329	338	Carbamidomethylation	C7:Carbamidomethylation:1000.00
P02994|EF1A_YEAST	K.KLEDHPK(+14.02)FL.K	Y	12.57	1139.63	9	3.7	380.887	3	27.63	384	392	Methylation(KR)	K7:Methylation(KR):74.45
P02994|EF1A_YEAST	R.EHALLA.F	N	12.38	652.354	6	3.6	327.186	2	19.88	135	140
P02994|EF1A_YEAST	G.M(+15.99)VVTFAPAGVTTEVK.S	Y	12.14	1564.82	15	7.9	783.422	2	67.05	274	288	Oxidation (M)	M1:Oxidation (M):1000.00
P02994|EF1A_YEAST	I.GTVPVGR(+14.02)VETGVIK(+42.01)PGMVVTFAPAGVTTEVK.S	Y	12.07	3151.73	31	8.5	1051.59	3	92.54	258	288	Methylation(KR); Acetylation (K)	R7:Methylation(KR):34.18;K14:Acetylation (K):42.74
Q12499|NOP58_YEAST	K.FSADKVDVMIIQAIALLDDLDKELNTYAMR.C	Y	65.95	3410.75	30	5	683.16	5	168.27	154	183
Q12499|NOP58_YEAST	K.FSADKVDVM(+15.99)IIQAIALLDDLDKELNTYAMR.C	Y	64.22	3426.74	30	4.7	1143.26	3	161.88	154	183	Oxidation (M)	M9:Oxidation (M):302.49
Q12499|NOP58_YEAST	K.VDVMIIQAIALLDDLDKELNTYAMR.C	Y	62.15	2862.49	25	6.3	716.634	4	166.43	159	183
Q12499|NOP58_YEAST	K.LKFSADKVDVMIIQAIALLDDLDKELNTYAMR.C	Y	61.91	3651.93	32	4.4	731.396	5	166.19	152	183
Q12499|NOP58_YEAST	R.VKTAAEVSMGTEITQTDLDNINALAEQIVEFAAYR.E	Y	61.53	3810.9	35	3.3	1271.31	3	158.36	235	269
Q12499|NOP58_YEAST	K.FSADKVDVMIIQAIALLDDLDKELNTYAM(+15.99)R.C	Y	61.15	3426.74	30	5.8	857.698	4	167.46	154	183	Oxidation (M)	M29:Oxidation (M):242.80
Q12499|NOP58_YEAST	K.TAAEVSMGTEITQTDLDNINALAEQIVEFAAYR.E	Y	59.34	3583.74	33	2.9	896.944	4	162.32	237	269
Q12499|NOP58_YEAST	K.LKFSADKVDVMIIQAIALLDDLDKELNTYAM(+15.99)R.C	Y	58.36	3667.92	32	1.8	734.593	5	165.31	152	183	Oxidation (M)	M31:Oxidation (M):193.96
Q12499|NOP58_YEAST	K.TAAEVSM(+15.99)GTEITQTDLDNINALAEQIVEFAAYR.E	Y	56.26	3599.73	33	4	1200.92	3	160.24	237	269	Oxidation (M)	M7:Oxidation (M):1000.00
Q12499|NOP58_YEAST	K.VDVM(+15.99)IIQAIALLDDLDKELNTYAMR.C	Y	56.08	2878.48	25	2.6	960.504	3	161.63	159	183	Oxidation (M)	M4:Oxidation (M):193.96
Q12499|NOP58_YEAST	V.DVMIIQAIALLDDLDKELNTYAMR.C	Y	54.14	2763.42	24	4.6	922.151	3	166.26	160	183
Q12499|NOP58_YEAST	R.C(+57.02)KEWYGWHFPELAKIVTDSVAYARIILTMGIR.S	Y	53.82	3822.97	32	2.6	765.604	5	161.98	184	215	Carbamidomethylation	C1:Carbamidomethylation:1000.00
Q12499|NOP58_YEAST	K.FSADKVDVM(+15.99)IIQAIALLDDLDKELNTYAM(+15.99)R.C	Y	53.1	3442.74	30	4.2	1148.59	3	160.99	154	183	Oxidation (M)	M9:Oxidation (M):1000.00;M29:Oxidation (M):1000.00
Q12499|NOP58_YEAST	R.C(+57.02)KEWYGWHFPELAK.I	Y	52.54	1849.86	14	5.1	617.631	3	80.03	184	197	Carbamidomethylation	C1:Carbamidomethylation:1000.00
Q12499|NOP58_YEAST	R.VKTAAEVSM(+15.99)GTEITQTDLDNINALAEQIVEFAAYR.E	Y	51.59	3826.89	35	3.5	1276.64	3	155.92	235	269	Oxidation (M)	M9:Oxidation (M):1000.00
Q12499|NOP58_YEAST	V.SMGTEITQTDLDNINALAEQIVEFAAYR.E	Y	50.46	3112.5	28	5.5	1038.51	3	161.18	242	269
Q12499|NOP58_YEAST	V.SM(+15.99)GTEITQTDLDNINALAEQIVEFAAYR.E	Y	50.4	3128.5	28	4.3	1043.84	3	159.6	242	269	Oxidation (M)	M2:Oxidation (M):1000.00
Q12499|NOP58_YEAST	R.SKASETDLSEILPEEIEER.V	Y	49.71	2174.06	19	2.6	1088.04	2	81.01	216	234
Q12499|NOP58_YEAST	K.EWYGWHFPELAK.I	N	49.12	1561.74	12	5.1	781.879	2	97.12	186	197
Q12499|NOP58_YEAST	K.FNSAANALEEANSIIEGK.V	Y	48.93	1876.92	18	1.9	939.467	2	100.58	50	67
Q12499|NOP58_YEAST	K.YGLLYHASLVGQATGK.N	Y	48.92	1676.89	16	2.9	839.454	2	59.32	339	354
Q12499|NOP58_YEAST	R.YDALAEDRDDSGDIGLESR.A	Y	48.81	2095.93	19	3	699.653	3	47.16	373	391
Q12499|NOP58_YEAST	S.M(+15.99)GTEITQTDLDNINALAEQIVEFAAYR.E	Y	48.61	3041.47	27	5.1	1014.83	3	159.55	243	269	Oxidation (M)	M1:Oxidation (M):1000.00
Q12499|NOP58_YEAST	K.LKFSADKVDVM(+15.99)IIQAIALLDDLDKELNTYAMR.C	Y	48.54	3667.92	32	7.6	734.597	5	160.02	152	183	Oxidation (M)	M11:Oxidation (M):63.21
Q12499|NOP58_YEAST	K.ASETDLSEILPEEIEER.V	Y	47.51	1958.93	17	-1.5	980.472	2	95.14	218	234
Q12499|NOP58_YEAST	K.FSADKVDVMIIQAIALLDDLDK.E	Y	46.93	2432.29	22	5.1	811.774	3	163.76	154	175
Q12499|NOP58_YEAST	K.EYLPELLPGMSDNDLSK.M	Y	45.8	1919.92	17	5.1	960.971	2	104.15	122	138
Q12499|NOP58_YEAST	V.DVM(+15.99)IIQAIALLDDLDKELNTYAMR.C	Y	45.07	2779.41	24	3.8	927.482	3	162.07	160	183	Oxidation (M)	M3:Oxidation (M):247.99
Q12499|NOP58_YEAST	T.AAEVSMGTEITQTDLDNINALAEQIVEFAAYR.E	Y	44.69	3482.69	32	5.9	1161.91	3	162.13	238	269
Q12499|NOP58_YEAST	T.QTDLDNINALAEQIVEFAAYR.E	Y	44.69	2393.19	21	7.7	798.742	3	157.54	249	269
Q12499|NOP58_YEAST	Y.DALAEDRDDSGDIGLESR.A	Y	44.63	1932.87	18	3.2	645.298	3	39.99	374	391
Q12499|NOP58_YEAST	K.LGLNFNVVSDAVTLDIYR.A	Y	43.94	2008.06	18	3.5	1005.04	2	135.88	101	118
Q12499|NOP58_YEAST	K.EYLPELLPGM(+15.99)SDNDLSK.M	Y	43.89	1935.91	17	4.3	968.968	2	88.67	122	138	Oxidation (M)	M10:Oxidation (M):1000.00
Q12499|NOP58_YEAST	V.DVM(+15.99)IIQAIALLDDLDKELNTYAM(+15.99)R.C	Y	43.52	2795.41	24	5.4	699.863	4	160.95	160	183	Oxidation (M)	M3:Oxidation (M):1000.00;M23:Oxidation (M):1000.00
Q12499|NOP58_YEAST	M.IIQAIALLDDLDKELNTYAMR.C	Y	43.18	2418.28	21	6	807.106	3	155.06	163	183
Q12499|NOP58_YEAST	K.AIAPNLTQLVGELVGAR.L	Y	43.12	1720.98	17	3.7	861.502	2	144.68	282	298
Q12499|NOP58_YEAST	K.SSSLIQDLDSSDK.V	Y	42.15	1393.66	13	3.6	697.838	2	54.08	25	37
Q12499|NOP58_YEAST	I.QAIALLDDLDKELNTYAMR.C	Y	41.92	2192.11	19	2.6	731.714	3	128.2	165	183
Q12499|NOP58_YEAST	V.DVMIIQAIALLDDLDK.E	Y	41.77	1784.96	16	5.1	893.491	2	161.13	160	175
Q12499|NOP58_YEAST	I.ALLDDLDKELNTYAMR.C	Y	41.56	1879.93	16	4	627.655	3	112.59	168	183
Q12499|NOP58_YEAST	K.VDVMIIQAIALLDDLDKELNTYAM(+15.99)R.C	Y	40.89	2878.48	25	9.6	960.51	3	164.86	159	183	Oxidation (M)	M24:Oxidation (M):111.38
Q12499|NOP58_YEAST	K.SPASTIQILGAEK.A	Y	40.89	1313.72	13	5.8	657.871	2	56.32	312	324
Q12499|NOP58_YEAST	T.DLDNINALAEQIVEFAAYR.E	Y	40.81	2164.08	19	5.8	722.371	3	159.26	251	269
Q12499|NOP58_YEAST	R.AIKEYLPELLPGMSDNDLSK.M	Y	40.49	2232.13	20	5.1	745.056	3	98.89	119	138
Q12499|NOP58_YEAST	A.IALLDDLDKELNTYAMR.C	Y	40.13	1993.02	17	6.3	997.523	2	123.82	167	183
Q12499|NOP58_YEAST	R.LIAHSGSLISLAK.S	Y	39.64	1308.78	13	4	655.398	2	50.19	299	311
Q12499|NOP58_YEAST	K.SSSLIQDLDSSDKVLK.E	Y	38.99	1733.9	16	4.6	578.978	3	70.77	25	40
Q12499|NOP58_YEAST	I.QAIALLDDLDKELNTYAM(+15.99)R.C	Y	38.89	2208.11	19	2.8	737.046	3	122.82	165	183	Oxidation (M)	M18:Oxidation (M):1000.00
Q12499|NOP58_YEAST	Y.HASLVGQATGK.N	Y	38.44	1067.57	11	1.5	534.794	2	10.34	344	354
Q12499|NOP58_YEAST	A.LLDDLDKELNTYAMR.C	Y	38.04	1808.9	15	3.9	603.976	3	91.47	169	183
Q12499|NOP58_YEAST	S.MGTEITQTDLDNINALAEQIVEFAAYR.E	Y	37.2	3025.47	27	-0.8	1009.5	3	160.66	243	269
Q12499|NOP58_YEAST	R.DDSGDIGLESR.A	Y	36.81	1162.51	11	2	582.264	2	25.59	381	391
Q12499|NOP58_YEAST	K.MSLGLAHSIGR.H	Y	36.65	1140.61	11	4.5	571.313	2	42.74	139	149
Q12499|NOP58_YEAST	M.A(+42.01)YVLTETSAGYALLK.A	Y	36.52	1640.87	15	4.4	821.444	2	129.88	2	16	Acetylation (Protein N-term)	A1:Acetylation (Protein N-term):1000.00
Q12499|NOP58_YEAST	V.DVM(+15.99)IIQAIALLDDLDK.E	Y	35.55	1800.95	16	5.6	901.489	2	154.26	160	175	Oxidation (M)	M3:Oxidation (M):1000.00
Q12499|NOP58_YEAST	I.ALLDDLDKELNTYAM(+15.99)R.C	Y	35.09	1895.93	16	5.6	632.987	3	104.31	168	183	Oxidation (M)	M15:Oxidation (M):1000.00
Q12499|NOP58_YEAST	R.AYNADADTAK.A	Y	34.83	1038.46	10	2.3	520.239	2	9.2	426	435
Q12499|NOP58_YEAST	M.AYVLTETSAGYALLK.A	Y	33.85	1598.86	15	4.5	800.439	2	85.94	2	16
Q12499|NOP58_YEAST	K.KSTLIVSETK.L	Y	33.84	1104.64	10	2.6	553.328	2	13.75	84	93
Q12499|NOP58_YEAST	K.M(+15.99)SLGLAHSIGR.H	Y	32.41	1156.6	11	2.6	386.542	3	28.36	139	149	Oxidation (M)	M1:Oxidation (M):1000.00
Q12499|NOP58_YEAST	S.SSLIQDLDSSDK.V	Y	32.18	1306.63	12	1.9	654.321	2	54.2	26	37
Q12499|NOP58_YEAST	K.IVTDSVAYAR.I	Y	32.02	1093.58	10	4.8	547.798	2	28.84	198	207
Q12499|NOP58_YEAST	Y.KSSSLIQDLDSSDK.V	Y	31.55	1521.75	14	1.5	508.259	3	37.77	24	37
Q12499|NOP58_YEAST	L.LDDLDKELNTYAMR.C	Y	31.09	1695.81	14	3.2	848.917	2	66.77	170	183
Q12499|NOP58_YEAST	R.EQLSNYLSAR.M	Y	30.23	1179.59	10	1.7	590.803	2	45.7	270	279
Q12499|NOP58_YEAST	L.AEQIVEFAAYR.E	Y	30.14	1295.65	11	2.1	648.834	2	62.44	259	269
Q12499|NOP58_YEAST	K.FSADKVDVMIIQAIALLDDLDKELNTY.A	Y	29.86	3052.57	27	1.7	1018.53	3	169.37	154	180
Q12499|NOP58_YEAST	K.YGLLYHASLV.G	Y	29.22	1134.61	10	2.8	568.312	2	80.82	339	348
Q12499|NOP58_YEAST	R.YDALAEDR.D	Y	29.07	951.43	8	3.7	476.724	2	16.65	373	380
Q12499|NOP58_YEAST	N.ALEEANSIIEGK.V	Y	28.66	1272.66	12	4.5	637.338	2	44.69	56	67
Q12499|NOP58_YEAST	S.SLIQDLDSSDK.V	Y	28.61	1219.59	11	4.8	610.807	2	51.85	27	37
Q12499|NOP58_YEAST	V.SDAVTLDIYR.A	Y	28.52	1151.58	10	3.2	576.8	2	56.62	109	118
Q12499|NOP58_YEAST	K.KVEMTEAR.A	Y	28.27	962.486	8	3	482.251	2	9.16	418	425
Q12499|NOP58_YEAST	A.KSPASTIQILGAEK.A	Y	28.04	1441.81	14	3.3	721.917	2	41.88	311	324
Q12499|NOP58_YEAST	V.DVMIIQAIALLDDLDKELNTYAM(+15.99)R.C	Y	27.82	2779.41	24	8.1	927.486	3	165.03	160	183	Oxidation (M)	M23:Oxidation (M):91.16
Q12499|NOP58_YEAST	G.TEITQTDLDNINALAEQIVEFAAYR.E	Y	26.41	2837.41	25	4.1	946.814	3	159.62	245	269
Q12499|NOP58_YEAST	K.TAAEVSMGTEITQTDLDNINALA.E	Y	26.32	2377.13	23	7.2	793.39	3	113.71	237	259
Q12499|NOP58_YEAST	K.STLIVSETK.L	Y	25.56	976.544	9	2.5	489.281	2	23	85	93
Q12499|NOP58_YEAST	T.AAEVSM(+15.99)GTEITQTDLDNINALAEQIVEFAAYR.E	Y	25.34	3498.68	32	5.8	1167.24	3	160.11	238	269	Oxidation (M)	M6:Oxidation (M):1000.00
Q12499|NOP58_YEAST	G.YALLKASDK(+104.03)K(+104.03)IYK(+104.03)SSSLIQDLDSSDK.V	Y	25.16	3227.63	26	19.9	1076.91	3	54.19	12	37	benzoylation(K)	K9:benzoylation(K):0.00;K10:benzoylation(K):0.00;K13:benzoylation(K):0.00
Q12499|NOP58_YEAST	R.IILTMGIR.S	Y	24.89	915.558	8	4.1	458.788	2	66.21	208	215
Q12499|NOP58_YEAST	A.EQIVEFAAYR.E	Y	24.86	1224.61	10	2.1	613.316	2	60.84	260	269
Q12499|NOP58_YEAST	N.LTQLVGELVGAR.L	Y	24.76	1254.73	12	5.1	628.375	2	77.55	287	298
Q12499|NOP58_YEAST	R.LSQLEGR.D	Y	24.73	801.434	7	4.4	401.726	2	11.63	398	404
Q12499|NOP58_YEAST	K.LANAINK.L	Y	24.3	742.434	7	2	372.225	2	10.12	94	100
Q12499|NOP58_YEAST	K.FSADKVDVM(+15.99)II.Q	Y	23.99	1252.64	11	4	627.328	2	79.09	154	164	Oxidation (M)	M9:Oxidation (M):1000.00
Q12499|NOP58_YEAST	L.TETSAGYALLK.A	Y	23.94	1152.6	11	2.2	577.31	2	41.98	6	16
Q12499|NOP58_YEAST	A.IALLDDLDKELNTYAM(+15.99)R.C	Y	23.9	2009.01	17	0.8	670.679	3	117.6	167	183	Oxidation (M)	M16:Oxidation (M):1000.00
Q12499|NOP58_YEAST	D.LDSSDK(+28.03)VLKEFKIAAFSKFNSAANALEEANSIIEGK.V	Y	23.27	3912.05	36	-7.1	1305.02	3	100.41	32	67	Dimethylation(KR)	K6:Dimethylation(KR):0.00
Q12499|NOP58_YEAST	T.SAGYALLK.A	Y	22.99	821.465	8	3.8	411.741	2	33.6	9	16
Q12499|NOP58_YEAST	K.LLEEIK.K	N	22.84	743.443	6	2.5	372.73	2	29.79	75	80
Q12499|NOP58_YEAST	K.FSADKVDVMIIQAI.A	Y	21.85	1548.82	14	8	775.425	2	117.99	154	167
Q12499|NOP58_YEAST	K.IAAFSK.F	N	21.8	635.364	6	2.9	318.69	2	15.19	44	49
Q12499|NOP58_YEAST	T.QLVGELVGAR.L	Y	21.24	1040.6	10	3.5	521.308	2	50.19	289	298
Q12499|NOP58_YEAST	K.LLEEIKK.D	Y	20.87	871.538	7	3.7	436.778	2	18.09	75	81
Q12499|NOP58_YEAST	R.IILTM(+15.99)GIR.S	Y	20.83	931.553	8	0.8	466.784	2	45.49	208	215	Oxidation (M)	M5:Oxidation (M):1000.00
Q12499|NOP58_YEAST	A.STIQILGAEK.A	Y	20.81	1058.6	10	2.4	530.307	2	44.49	315	324
Q12499|NOP58_YEAST	E.DRDDSGDIGLESR.A	Y	20.75	1433.64	13	6.5	717.831	2	19.48	379	391
Q12499|NOP58_YEAST	I.ALLDDLDK.E	Y	20.03	901.476	8	3.6	451.747	2	52.8	168	175
Q12499|NOP58_YEAST	K.TAAEVSMGTEITQTDLDNINALAEQIVEF.A	Y	19.83	3122.5	29	7.2	1041.85	3	160.15	237	265
Q12499|NOP58_YEAST	K.FSADKVDVMII.Q	Y	19.75	1236.64	11	5.1	619.332	2	93.7	154	164
Q12499|NOP58_YEAST	K.AAVSLR.Y	Y	19.68	615.37	6	3.7	308.694	2	13.06	367	372
Q12499|NOP58_YEAST	T.ETSAGYALLK.A	Y	19.49	1051.55	10	2.8	526.786	2	39.88	7	16
Q12499|NOP58_YEAST	V.TLDIYR.A	Y	19.46	779.418	6	3.2	390.717	2	30.38	113	118
Q12499|NOP58_YEAST	S.GSLISLAK.S	Y	18.8	787.48	8	3.3	394.749	2	42.84	304	311
Q12499|NOP58_YEAST	K.FSADKVDVM(+15.99)IIQAIALLDDLDK.E	Y	18.38	2448.28	22	4.4	817.105	3	155.73	154	175	Oxidation (M)	M9:Oxidation (M):1000.00
Q12499|NOP58_YEAST	A.SETDLSEILPEEIEER.V	Y	18.34	1887.89	16	-2.1	944.953	2	94.79	219	234
Q12499|NOP58_YEAST	S.AGYALLK.A	Y	18.25	734.433	7	3	368.225	2	32.94	10	16
Q12499|NOP58_YEAST	K.FSADKVDVMIIQA.I	Y	17.3	1435.74	13	7.3	718.881	2	89	154	166
Q12499|NOP58_YEAST	L.LEEIKK.D	N	17.04	758.454	6	2.7	380.235	2	17.91	76	81
Q12499|NOP58_YEAST	K.VLKEFK.I	Y	16.84	762.464	6	1.3	382.24	2	11.29	38	43
Q12499|NOP58_YEAST	K.YGLLYH.A	N	16.2	764.386	6	1.6	383.201	2	41.83	339	344
Q12499|NOP58_YEAST	I.AHSGSLISLAK.S	Y	16.1	1082.61	11	2.2	542.313	2	50.01	301	311
Q12499|NOP58_YEAST	K.YGLLYHA.S	Y	15.98	835.423	7	2.8	418.72	2	46.5	339	345
Q12499|NOP58_YEAST	T.IQILGAEK.A	Y	15.73	870.518	8	2.5	436.267	2	34.19	317	324
Q12499|NOP58_YEAST	K.TAAEVSM(+15.99)GTEITQTDLDNINALA.E	Y	14.17	2393.13	23	6.5	1197.58	2	98.56	237	259	Oxidation (M)	M7:Oxidation (M):1000.00
Q12499|NOP58_YEAST	K.LGLNFNVV.S	Y	14.15	874.491	8	1.8	438.254	2	106.95	101	108
Q12499|NOP58_YEAST	R.LIAHSGSLISL.A	Y	14	1109.64	11	5	555.832	2	73.89	299	309
Q12499|NOP58_YEAST	I.QILGAEK.A	N	13.77	757.433	7	3.7	379.725	2	13.62	318	324
Q12499|NOP58_YEAST	K.VENRLSQLEGR.D	Y	13.65	1299.69	11	-6.2	434.234	3	39.94	394	404
Q12499|NOP58_YEAST	K.MSLGLAH.S	Y	13.29	727.369	7	3.8	364.693	2	36.36	139	145
Q12499|NOP58_YEAST	K.ELNTYAM(+15.99)R.C	Y	13.06	1012.46	8	6.5	507.243	2	14.2	176	183	Oxidation (M)	M7:Oxidation (M):1000.00
Q12499|NOP58_YEAST	R.AIKEYLPELLPGM(+15.99)SDNDLSK.M	Y	12.29	2248.13	20	0.8	750.384	3	85.39	119	138	Oxidation (M)	M13:Oxidation (M):1000.00
P15646|FBRL_YEAST	K.VLYLGAASGTSVSHVSDVVGPEGVVYAVEFSHRPGR.E	Y	66.51	3697.89	36	2	1233.64	3	102.83	170	205
P15646|FBRL_YEAST	K.KVLYLGAASGTSVSHVSDVVGPEGVVYAVEFSHRPGR.E	Y	66.09	3825.98	37	1.8	766.205	5	92.45	169	205
P15646|FBRL_YEAST	R.SKLAAGIMGGLDELFIAPGKK.V	Y	56.08	2115.18	21	1	706.067	3	105.96	149	169
P15646|FBRL_YEAST	R.MLIGMVDC(+57.02)VFADVAQPDQAR.I	Y	55.89	2235.05	20	1.6	1118.53	2	128.49	232	251	Carbamidomethylation	C8:Carbamidomethylation:1000.00
P15646|FBRL_YEAST	R.MLIGM(+15.99)VDC(+57.02)VFADVAQPDQAR.I	Y	53.36	2251.04	20	5.1	1126.53	2	110.81	232	251	Oxidation (M); Carbamidomethylation	M5:Oxidation (M):19.56;C8:Carbamidomethylation:1000.00
P15646|FBRL_YEAST	K.LAAGIMGGLDELFIAPGKK.V	Y	52.92	1900.05	19	6.5	634.361	3	118.18	151	169
P15646|FBRL_YEAST	R.M(+15.99)LIGMVDC(+57.02)VFADVAQPDQAR.I	Y	52.74	2251.04	20	6	1126.54	2	119.27	232	251	Oxidation (M); Carbamidomethylation	M1:Oxidation (M):58.99;C8:Carbamidomethylation:1000.00
P15646|FBRL_YEAST	A.ASGTSVSHVSDVVGPEGVVYAVEFSHRPGR.E	Y	51.44	3081.53	30	7.7	771.395	4	79.24	176	205
P15646|FBRL_YEAST	K.VLYLGAASGTSVSHVSDVVGPEGVVYAVEFSHR.P	Y	50.4	3387.71	33	5.6	1130.25	3	110.87	170	202
P15646|FBRL_YEAST	R.M(+15.99)LIGM(+15.99)VDC(+57.02)VFADVAQPDQAR.I	Y	49.45	2267.04	20	4.3	756.69	3	106.71	232	251	Oxidation (M); Carbamidomethylation	M1:Oxidation (M):1000.00;M5:Oxidation (M):1000.00;C8:Carbamidomethylation:1000.00
P15646|FBRL_YEAST	S.HVSDVVGPEGVVYAVEFSHRPGR.E	Y	49.28	2492.26	23	5.2	624.074	4	73.12	183	205
P15646|FBRL_YEAST	A.SGTSVSHVSDVVGPEGVVYAVEFSHRPGR.E	Y	48.9	3010.49	29	4.6	1004.51	3	78.84	177	205
P15646|FBRL_YEAST	R.ISVEEPSKEDGVPPTKVEYR.V	Y	48.04	2258.14	20	4.7	753.725	3	38.63	123	142
P15646|FBRL_YEAST	V.SDVVGPEGVVYAVEFSHRPGR.E	Y	47.67	2256.13	21	5.4	565.043	4	78.01	185	205
P15646|FBRL_YEAST	K.LAAGIM(+15.99)GGLDELFIAPGKK.V	Y	47.38	1916.04	19	3	639.691	3	114.34	151	169	Oxidation (M)	M6:Oxidation (M):1000.00
P15646|FBRL_YEAST	K.LAAGIM(+15.99)GGLDELFIAPGK.K	Y	47.37	1787.95	18	6.4	894.987	2	113.53	151	168	Oxidation (M)	M6:Oxidation (M):1000.00
P15646|FBRL_YEAST	K.RISVEEPSKEDGVPPTK.V	Y	47.13	1866.97	17	3.2	467.751	4	20.22	122	138
P15646|FBRL_YEAST	Y.LGAASGTSVSHVSDVVGPEGVVYAVEFSHRPGR.E	Y	46.59	3322.67	33	3.2	831.677	4	84.79	173	205
P15646|FBRL_YEAST	R.ISVEEPSKEDGVPPTK.V	Y	45.93	1710.87	16	3.8	856.444	2	27.82	123	138
P15646|FBRL_YEAST	V.SHVSDVVGPEGVVYAVEFSHRPGR.E	Y	45.76	2579.29	24	4.1	645.832	4	73.67	182	205
P15646|FBRL_YEAST	S.KLAAGIMGGLDELFIAPGK.K	Y	45.74	1900.05	19	2.4	951.034	2	116.86	150	168
P15646|FBRL_YEAST	K.LAAGIMGGLDELFIAPGK.K	Y	45.61	1771.95	18	1.6	886.986	2	132.78	151	168
P15646|FBRL_YEAST	K.ANC(+57.02)IDSTVDAETVFAR.E	Y	45.11	1767.81	16	4.9	884.916	2	91.53	273	288	Carbamidomethylation	C3:Carbamidomethylation:1000.00
P15646|FBRL_YEAST	S.GTSVSHVSDVVGPEGVVYAVEFSHRPGR.E	Y	44.7	2923.46	28	4.2	731.875	4	78.55	178	205
P15646|FBRL_YEAST	V.DC(+57.02)VFADVAQPDQAR.I	Y	43.71	1590.71	14	3.1	796.365	2	54.73	238	251	Carbamidomethylation	C2:Carbamidomethylation:1000.00
P15646|FBRL_YEAST	R.IKPLEQLTLEPYER.D	Y	43.58	1727.95	14	4.4	864.984	2	72.63	298	311
P15646|FBRL_YEAST	K.KVLYLGAASGTSVSHVSDVVGPEGVVYAVEFSHR.P	Y	43.1	3515.8	34	1.4	704.169	5	97.72	169	202
P15646|FBRL_YEAST	R.SKLAAGIMGGLDELFIAPGK.K	Y	40.22	1987.08	20	4.4	663.371	3	119.98	149	168
P15646|FBRL_YEAST	K.RISVEEPSKEDGVPPTKVEYR.V	Y	40.15	2414.24	21	4.1	604.571	4	33.26	122	142
P15646|FBRL_YEAST	T.SVSHVSDVVGPEGVVYAVEFSHRPGR.E	Y	40.13	2765.39	26	6.1	692.359	4	76.92	180	205
P15646|FBRL_YEAST	A.AGIMGGLDELFIAPGKK.V	Y	39.7	1715.93	17	4.2	572.986	3	104.89	153	169
P15646|FBRL_YEAST	R.IIALNSHMFLK.D	Y	39.52	1285.72	11	3.6	643.87	2	72.48	252	262
P15646|FBRL_YEAST	M.VDC(+57.02)VFADVAQPDQAR.I	Y	38.97	1689.78	15	1.9	845.898	2	58.32	237	251	Carbamidomethylation	C3:Carbamidomethylation:1000.00
P15646|FBRL_YEAST	K.VLYLGAASGTSVSHVSDVVGPEGVVYAVEFSH.R	Y	37.97	3231.61	32	5.5	1078.22	3	119.34	170	201
P15646|FBRL_YEAST	K.RPNIIPIIEDAR.H	Y	37.94	1405.8	12	5.5	469.611	3	62.95	214	225
P15646|FBRL_YEAST	K.KRPNIIPIIEDAR.H	Y	37.61	1533.9	13	3.4	767.959	2	50.92	213	225
P15646|FBRL_YEAST	S.KLAAGIM(+15.99)GGLDELFIAPGK.K	Y	36.65	1916.04	19	2.2	639.69	3	97.08	150	168	Oxidation (M)	M7:Oxidation (M):1000.00
P15646|FBRL_YEAST	K.NM(+15.99)APGESVYGEK.R	Y	36.44	1296.57	12	1.5	649.291	2	16.45	110	121	Oxidation (M)	M2:Oxidation (M):1000.00
P15646|FBRL_YEAST	K.NMAPGESVYGEK.R	Y	36.34	1280.57	12	3.8	641.295	2	23.33	110	121
P15646|FBRL_YEAST	R.IIALNSHM(+15.99)FLK.D	Y	35.02	1301.72	11	1.9	434.914	3	56.92	252	262	Oxidation (M)	M8:Oxidation (M):1000.00
P15646|FBRL_YEAST	R.ISVEEPSKEDGVPPTKV.E	Y	34.99	1809.94	17	3.1	604.321	3	40.11	123	139
P15646|FBRL_YEAST	V.FADVAQPDQAR.I	Y	34.91	1216.58	11	2.8	609.301	2	22.48	241	251
P15646|FBRL_YEAST	K.VLYLGAASGTSVSHV.S	Y	34.9	1459.77	15	5.2	730.895	2	61.96	170	184
P15646|FBRL_YEAST	H.VSDVVGPEGVVYAVEFSHRPGR.E	Y	33.78	2355.2	22	1.8	589.808	4	81.42	184	205
P15646|FBRL_YEAST	A.RIIALNSHMFLK.D	Y	33.69	1441.82	12	5.4	481.617	3	56.26	251	262
P15646|FBRL_YEAST	R.GKEDLLVTK.N	Y	33.42	1001.58	9	3.3	501.797	2	17.81	101	109
P15646|FBRL_YEAST	K.KVLYLGAASGTSVSHV.S	Y	33.35	1587.86	16	2.4	794.94	2	46.1	169	184
P15646|FBRL_YEAST	K.PLEQLTLEPYER.D	Y	33.34	1486.77	12	4.5	744.394	2	71.34	300	311
P15646|FBRL_YEAST	N.C(+57.02)IDSTVDAETVFAR.E	Y	32.92	1582.73	14	5.9	792.377	2	103.34	275	288	Carbamidomethylation	C1:Carbamidomethylation:1000.00
P15646|FBRL_YEAST	E.K(+42.01)RISVEEPSKEDGVPPTK.V	Y	32.45	2037.07	18	-3.4	680.03	3	29.28	121	138	Acetylation (K)	K1:Acetylation (K):74.73
P15646|FBRL_YEAST	S.VSHVSDVVGPEGVVYAVEFSHRPGR.E	Y	31.8	2678.36	25	5.4	670.6	4	75.6	181	205
P15646|FBRL_YEAST	K.VLYLGAASGTSVSH.V	Y	30.77	1360.7	14	4.8	681.36	2	50.39	170	183
P15646|FBRL_YEAST	A.AGIMGGLDELFIAPGK.K	Y	30.71	1587.83	16	1.1	794.925	2	122.49	153	168
P15646|FBRL_YEAST	K.LAAGIMGGLDELF.I	Y	30.32	1305.66	13	8.4	653.845	2	145.49	151	163
P15646|FBRL_YEAST	V.YAVEFSHRPGR.E	Y	30.16	1317.66	11	2.7	440.228	3	17.37	195	205
P15646|FBRL_YEAST	R.DHC(+57.02)IVVGR.Y	Y	29.9	954.471	8	1.4	478.243	2	13.74	312	319	Carbamidomethylation	C3:Carbamidomethylation:1000.00
P15646|FBRL_YEAST	K.DQGGVVISIK.A	Y	29.59	1014.57	10	4	508.295	2	47.72	263	272
P15646|FBRL_YEAST	G.AASGTSVSHVSDVVGPEGVVYAVEFSHRPGR.E	Y	29.29	3152.56	31	3.9	789.151	4	79.63	175	205
P15646|FBRL_YEAST	C.VFADVAQPDQAR.I	Y	28.27	1315.65	12	5.6	658.837	2	32.88	240	251
[truncated: 19,438 more rows]

## Sheet: CY264-peptides
Protein Accession	Peptide	Unique	-10lgP	Mass	Length	ppm	m/z	z	RT	Start	End	PTM	AScore
[truncated: 316 more rows]

[truncated: 10 more sheets: CY264-FT-peptides, CY298-303-peptides-QE1, CY298-303-peptides-QE2,   CY304-309-peptides-QE1, CY-peptides-304-QE2, CY-peptides-305-QE2, CY-peptides-306-QE2, CY-308-peptides-QE2, CY-309-peptides-QE2, Sheet2]
