# Supplementary material for: Global profiling of regulatory elements in the histone benzoylation pathway
Source: Nat Commun. 2022 Mar 16;13:1369. doi: 10.1038/s41467-022-29057-2 (PMC8927147; doi:10.1038/s41467-022-29057-2)
Supplement: Supplementary file 6 — Supplementary Data 3 [file 41467_2022_29057_MOESM6_ESM.xlsx]

## Sheet: Sheet1
Term	Term	Count	PValue		Genes
GO:0042254~ribosome biogenesis	ribosome biogenesis	25	1.57809e-10	9.80187	P47083, P32529, P48234, P36049, P15646, P17076, P40546, P20434, P46669, P25368, Q12499, P53335, Q01080, Q12754, Q04177, Q08235, Q05022, Q99216, P20448, Q01855, Q04500, Q08208, Q08746, Q12460, P28007
GO:0006096~glycolytic process	glycolytic process	10	8.81317e-09	8.05487	P14540, P16861, P00560, P00925, P00360, P00549, P00924, P00942, P00359, P00950
GO:0006094~gluconeogenesis	gluconeogenesis	8	2.63415e-07	6.57936	P14540, P00560, P00925, P00360, P00924, P00942, P00359, P00950
GO:0006364~rRNA processing	rRNA processing	17	7.31729e-05	4.13565	Q12499, P53335, Q12464, P47083, Q12019, P48234, Q04177, P36049, P15646, Q05022, P20448, Q04500, Q08208, Q06106, Q12460, P28007, P25368
GO:0031167~rRNA methylation	rRNA methylation	8	0.00074918	3.12541	Q12499, P47083, Q04500, Q04177, P15646, Q12460, Q05022, P25368
GO:0000447~endonucleolytic cleavage in ITS1 to separate SSU-rRNA from 5.8S rRNA and LSU-rRNA from tricistronic rRNA transcript (SSU-rRNA, 5.8S rRNA, LSU-rRNA)	endonucleolytic cleavage in ITS1 to separate SSU-rRNA from 5.8S rRNA and LSU-rRNA from tricistronic rRNA transcript (SSU-rRNA, 5.8S rRNA, LSU-rRNA)	7	0.000754183	3.12252	Q99216, Q12499, P47083, Q04500, Q06106, Q08746, Q05022
GO:0000472~endonucleolytic cleavage to generate mature 5'-end of SSU-rRNA from (SSU-rRNA, 5.8S rRNA, LSU-rRNA)	endonucleolytic cleavage to generate mature 5'-end of SSU-rRNA from (SSU-rRNA, 5.8S rRNA, LSU-rRNA)	6	0.00124811	2.90375	Q99216, Q12499, P47083, Q04500, Q06106, Q05022
GO:0006469~negative regulation of protein kinase activity	negative regulation of protein kinase activity	4	0.00315745	2.50066	P16521, P53252, P02994, Q12230
GO:0000451~rRNA 2'-O-methylation	rRNA 2'-O-methylation	3	0.00386663	2.41267	Q12499, P15646, Q12460
GO:0034398~telomere tethering at nuclear periphery	telomere tethering at nuclear periphery	4	0.00616847	2.20982	P06701, Q02630, Q02455, Q03661
GO:0006363~termination of RNA polymerase I transcription	termination of RNA polymerase I transcription	3	0.00633501	2.19825	P38144, P21538, P32529
GO:0008152~metabolic process	metabolic process	16	0.00640741	2.19332	P10869, P25384, P47100, P19097, P16467, P16861, P40970, P00549, P07264, P0C2I9, P00942, P00950, P0C2J7, Q12680, P06169, O13535
GO:0000480~endonucleolytic cleavage in 5'-ETS of tricistronic rRNA transcript (SSU-rRNA, 5.8S rRNA, LSU-rRNA)	endonucleolytic cleavage in 5'-ETS of tricistronic rRNA transcript (SSU-rRNA, 5.8S rRNA, LSU-rRNA)	5	0.00789876	2.10244	Q12499, P47083, Q04500, Q06106, Q05022
GO:0006360~transcription from RNA polymerase I promoter	transcription from RNA polymerase I promoter	4	0.0160991	1.7932	P32529, Q01080, P20434, P46669
GO:0006351~transcription, DNA-templated	transcription, DNA-templated	23	0.0161292	1.79239	Q12464, P06701, P11938, P32529, Q01080, P43609, Q05024, Q04177, Q03661, Q05543, Q03465, P32597, P38811, P38144, P21538, P40096, Q06337, P40470, P22276, P22579, P46678, P20434, P46669
GO:0019076~viral release from host cell	viral release from host cell	5	0.0283335	1.5477	P25384, P47100, P0C2I9, P0C2J7, O13535
GO:0015074~DNA integration	DNA integration	5	0.0304265	1.51675	P25384, P47100, P0C2I9, P0C2J7, O13535
GO:0032196~transposition	transposition	5	0.0304265	1.51675	P25384, P47100, P0C2I9, P0C2J7, O13535
GO:0042273~ribosomal large subunit biogenesis	ribosomal large subunit biogenesis	5	0.04759	1.32248	Q12213, Q08746, P36105, P36049, Q04373
GO:0006090~pyruvate metabolic process	pyruvate metabolic process	3	0.0494975	1.30542	P00549, P06169, P16467
GO:0016569~covalent chromatin modification	covalent chromatin modification	7	0.0502101	1.29921	P38144, Q12464, Q06337, P43609, P22579, P32597, P38811
GO:0006278~RNA-dependent DNA biosynthetic process	RNA-dependent DNA biosynthetic process	5	0.0504021	1.29755	P25384, P47100, P0C2I9, P0C2J7, O13535
GO:0000494~box C/D snoRNA 3'-end processing	box C/D snoRNA 3'-end processing	2	0.0511596	1.29107	P53335, P15646
GO:0090305~nucleic acid phosphodiester bond hydrolysis	nucleic acid phosphodiester bond hydrolysis	7	0.0584333	1.23334	P25384, P17255, P47100, P14284, P0C2I9, P0C2J7, O13535
GO:0071897~DNA biosynthetic process	DNA biosynthetic process	5	0.0593751	1.2264	P25384, P47100, P0C2I9, P0C2J7, O13535
GO:0090502~RNA phosphodiester bond hydrolysis, endonucleolytic	RNA phosphodiester bond hydrolysis, endonucleolytic	6	0.0607166	1.21669	P25384, P47100, P0C2I9, Q06102, P0C2J7, O13535
GO:0015991~ATP hydrolysis coupled proton transport	ATP hydrolysis coupled proton transport	3	0.0631226	1.19982	P17255, P00830, P31412
GO:0006412~translation	translation	14	0.0675227	1.17055	P38708, P36105, P12687, P53978, P36520, P14126, P53732, P16521, Q01855, P02407, P17076, P32471, P05453, P05740
GO:0042790~transcription of nuclear large rRNA transcript from RNA polymerase I promoter	transcription of nuclear large rRNA transcript from RNA polymerase I promoter	3	0.0703555	1.1527	P32529, Q01080, P46669
GO:0090501~RNA phosphodiester bond hydrolysis	RNA phosphodiester bond hydrolysis	5	0.0949117	1.02268	P25384, P47100, P0C2I9, P0C2J7, O13535
GO:0006183~GTP biosynthetic process	GTP biosynthetic process	2	0.0997191	1.00122	P50095, P50094
GO:0019655~glycolytic fermentation to ethanol	glycolytic fermentation to ethanol	2	0.0997191	1.00122	P06169, P16467
GO:0006075~(1->3)-beta-D-glucan biosynthetic process	(1->3)-beta-D-glucan biosynthetic process	2	0.0997191	1.00122	P38631, P40989
GO:0006177~GMP biosynthetic process	GMP biosynthetic process	2	0.0997191	1.00122	P50095, P50094
